# Supplementary material for: Bioinformatic characterization of the Anoctamin Superfamily of Ca2+-activated ion channels and lipid scramblases
Source: PLoS One. 2018 Mar 26;13(3):e0192851. doi: 10.1371/journal.pone.0192851 (PMC5868767; doi:10.1371/journal.pone.0192851)
Supplement: S1 Table — The comparisons between each pair of families was carried out using famXpander, Protocol2 and GSAT as specified in Methods. Scores below 15 were deemed as sufficiently low to obviate the need of further analysis. Scores above 15 were subject to the same analysis used to generate Table 2 in the manuscript, but the table shows only the comparison score. That is, the lowest of the three scores A-B, B-C, and C-D (see main text and Table 2). As described in the text, high scoring families in the negative control did not show TMS alignments that made evolutionary sense. GSAT scores ≥ 17 are shaded. For convenience, this table is also provided in CSV format as file: S1_table.csv. (CSV) [file pone.0192851.s001.csv]

-	1.A.17.1
1.A.14	< 15
1.A.16	16.1
1.A.26	16.2
1.A.76	< 15
1.A.8	15.4
2.A.1	17
2.A.10	< 15
2.A.100	16.4
2.A.101	16.9
2.A.102	17
2.A.106	15.5
2.A.107	< 15
2.A.108	18.8
2.A.109	15.4
2.A.11	15.8
2.A.111	< 15
2.A.112	< 15
2.A.113	16.2
2.A.114	< 15
2.A.116	< 15
2.A.118	16.4
2.A.12	< 15
2.A.120	< 15
2.A.123	16.2
2.A.13	< 15
2.A.14	16.1
2.A.15	< 15
2.A.17	10.8
2.A.18	16
2.A.2	15.9
2.A.21	11.1
2.A.22	16.7
2.A.25	16.8
2.A.26	< 15
2.A.28	< 15
2.A.29	18.1
2.A.3	16.5
2.A.30	16.1
2.A.31	16
2.A.34	< 15
2.A.35	15.1
2.A.37	15.4
2.A.39	< 15
2.A.40	16.3
2.A.42	< 15
2.A.43	< 15
2.A.45	16.1
2.A.46	16
2.A.47	16.8
2.A.48	15.3
2.A.52	< 15
2.A.53	18.2
2.A.55	15.6
2.A.57	16.3
2.A.58	15.8
2.A.59	< 15
2.A.6	18.4
2.A.60	17.9
2.A.61	16.5
2.A.62	15.9
2.A.66	17.8
2.A.68	16.1
2.A.69	16.5
2.A.7	16.8
2.A.70	< 15
2.A.71	17.7
2.A.72	< 15
2.A.75	< 15
2.A.76	< 15
2.A.77	< 15
2.A.8	15.8
2.A.82	16.3
2.A.87	< 15
2.A.94	< 15
2.A.95	< 15
2.A.98	< 15
3.B.1	< 15
3.E.1	< 15
4.B.1	< 15
5.A.1	16.6
9.A.14	18.1
9.B.104	< 15
9.B.111	< 15
9.B.143	< 15
9.B.25	< 15
9.B.33	< 15
9.B.34	< 15
