# Supplementary material for: Bioinformatic characterization of the Anoctamin Superfamily of Ca2+-activated ion channels and lipid scramblases
Source: PLoS One. 2018 Mar 26;13(3):e0192851. doi: 10.1371/journal.pone.0192851 (PMC5868767; doi:10.1371/journal.pone.0192851)
Supplement: S1 Tree — This tree was generated using the MAFFT program as described in Methods. Notice how family ANO-L is located on the same branch as family TMC and TMC-L. This file can be easily opened with any tree viewing application (e.g. FigTree). (TREE) [file pone.0192851.s006.tree]

#NEXUS
[ID: 1908486189]
begin taxa;
	dimensions ntax=69;
	taxlabels
		1.1
		1.3
		1.2
		1.4
		1.5
		1.7
		1.8
		1.9
		1.6
		1.11
		1.14
		1.10
		1.15
		1.17
		1.18
		1.13
		1.12
		1.16
		2.1
		2.2
		2.4
		2.5
		2.3
		4.1
		4.6
		4.7
		4.8
		4.9
		4.10
		4.11
		4.2
		4.5
		4.4
		4.3
		6.1
		6.2
		6.3
		6.4
		6.5
		6.6
		6.7
		3.1
		3.2
		3.3
		3.5
		3.4
		3.10
		3.6
		3.7
		3.11
		3.8
		3.9
		7.1
		7.5
		7.2
		7.3
		7.4
		5.1
		5.10
		5.9
		5.5
		5.11
		5.4
		5.12
		5.2
		5.3
		5.6
		5.8
		5.7
		;
end;
begin trees;
	translate
		1	1.1,
		2	1.3,
		3	1.2,
		4	1.4,
		5	1.5,
		6	1.7,
		7	1.8,
		8	1.9,
		9	1.6,
		10	1.11,
		11	1.14,
		12	1.10,
		13	1.15,
		14	1.17,
		15	1.18,
		16	1.13,
		17	1.12,
		18	1.16,
		19	2.1,
		20	2.2,
		21	2.4,
		22	2.5,
		23	2.3,
		24	4.1,
		25	4.6,
		26	4.7,
		27	4.8,
		28	4.9,
		29	4.10,
		30	4.11,
		31	4.2,
		32	4.5,
		33	4.4,
		34	4.3,
		35	6.1,
		36	6.2,
		37	6.3,
		38	6.4,
		39	6.5,
		40	6.6,
		41	6.7,
		42	3.1,
		43	3.2,
		44	3.3,
		45	3.5,
		46	3.4,
		47	3.10,
		48	3.6,
		49	3.7,
		50	3.11,
		51	3.8,
		52	3.9,
		53	7.1,
		54	7.5,
		55	7.2,
		56	7.3,
		57	7.4,
		58	5.1,
		59	5.10,
		60	5.9,
		61	5.5,
		62	5.11,
		63	5.4,
		64	5.12,
		65	5.2,
		66	5.3,
		67	5.6,
		68	5.8,
		69	5.7
		;
tree con_50_majrule = [&U] (1[&prob=1.00000000e+00,prob_stddev=0.00000000e+00,prob_range={1.00000000e+00,1.00000000e+00},prob(percent)="100",prob+-sd="100+-0"]:1.731639e-01[&length_mean=1.74211806e-01,length_median=1.73163900e-01,length_95%HPD={1.12984200e-01,2.33983400e-01}],2[&prob=1.00000000e+00,prob_stddev=0.00000000e+00,prob_range={1.00000000e+00,1.00000000e+00},prob(percent)="100",prob+-sd=…
end;
