# Supplementary material for: Bioinformatic characterization of the Anoctamin Superfamily of Ca2+-activated ion channels and lipid scramblases
Source: PLoS One. 2018 Mar 26;13(3):e0192851. doi: 10.1371/journal.pone.0192851 (PMC5868767; doi:10.1371/journal.pone.0192851)
Supplement: S2 Tree — This tree is very similar to the S1 Tree, except that it groups family ANO-L on the same branch as family ANO. This file can be easily opened with any tree viewing application (e.g. FigTree). (TREE) [file pone.0192851.s007.tree]

((((((1.A.17.6.3:100.0,(1.A.17.6.2:100.0,1.A.17.6.1:100.0):100.0):96.0,
1.A.17.6.5:100.0):55.0,(1.A.17.6.6:100.0,1.A.17.6.4:100.0):80.0):100.0,((((1.A.17.4.8:100.0,
1.A.17.4.7:100.0):100.0,1.A.17.4.9:100.0):100.0,(1.A.17.4.6:100.0,1.A.17.4.1:100.0):100.0):100.0,
(((1.A.17.4.11:100.0,1.A.17.4.2:100.0):98.0,1.A.17.4.5:100.0):90.0,((1.A.17.4.10:100.0,
1.A.17.4.4:100.0):93.0,1.A.17.4.3:100.0):91.0):99.0):100.0):100.0,(((((((1.A.17.5.11:100.0,
(1.A.17.5.4:100.0,((1.A.17.5.8:100.0,1.A.17.5.6:100.0):55.0,1.A.17.5.7:100.0):100.0):100.0):98.0,
1.A.17.5.5:100.0):92.0,((1.A.17.5.1:100.0,1.A.17.5.9:100.0):72.0,1.A.17.5.10:100.0):100.0):100.0,
(1.A.17.5.3:100.0,(1.A.17.5.12:100.0,1.A.17.5.2:100.0):52.0):100.0):100.0,
(((1.A.17.7.2:100.0,1.A.17.7.3:100.0):100.0,1.A.17.7.4:100.0):100.0,(1.A.17.7.1:100.0,
1.A.17.7.5:100.0):100.0):100.0):98.0,(((1.A.17.3.10:100.0,(1.A.17.3.8:100.0,
1.A.17.3.9:100.0):100.0):100.0,((((1.A.17.3.1:100.0,((1.A.17.3.3:100.0,
1.A.17.3.5:100.0):63.0,1.A.17.3.2:100.0):100.0):100.0,1.A.17.3.4:100.0):100.0,
1.A.17.3.6:100.0):100.0,1.A.17.3.11:100.0):100.0):100.0,1.A.17.3.7:100.0):100.0):100.0,
(((((((((((1.A.17.1.1:100.0,1.A.17.1.3:100.0):100.0,1.A.17.1.5:100.0):91.0,
(1.A.17.1.4:100.0,1.A.17.1.2:100.0):95.0):99.0,1.A.17.1.9:100.0):65.0,1.A.17.1.8:100.0):100.0,
1.A.17.1.6:100.0):91.0,1.A.17.1.7:100.0):100.0,((((1.A.17.1.17:100.0,1.A.17.1.18:100.0):47.0,
1.A.17.1.15:100.0):100.0,(1.A.17.1.10:100.0,1.A.17.1.11:100.0):52.0):100.0,(1.A.17.1.12:100.0,
1.A.17.1.16:100.0):100.0):84.0):78.0,1.A.17.1.14:100.0):100.0,1.A.17.1.13:100.0):100.0,
((1.A.17.2.3:100.0,((1.A.17.2.4:100.0,1.A.17.2.1:100.0):100.0,1.A.17.2.5:100.0):93.0):93.0,
1.A.17.2.2:100.0):100.0):98.0):100.0):100.0,1.A.17.6.7:100.0);
