# Supplementary material for: Bioinformatic characterization of the Anoctamin Superfamily of Ca2+-activated ion channels and lipid scramblases
Source: PLoS One. 2018 Mar 26;13(3):e0192851. doi: 10.1371/journal.pone.0192851 (PMC5868767; doi:10.1371/journal.pone.0192851)
Supplement: S3 Tree — This tree generates the same family groupings as does the S1 Tree. This file can be easily opened with any tree viewing application (e.g. FigTree). (TREE) [file pone.0192851.s008.tree]

(((((((((1.A.17.1.1:0.0525265,1.A.17.1.3:0.0525265):0.07545459149,(1.A.17.1.2:0.0756545,1.A.17.1.4:0.0756545):0.05232659149):0.03328480045,1.A.17.1.7:0.1612658919):0.01743052371,1.A.17.1.5:0.1786964156):0.1569511984,1.A.17.1.6:0.335647614):0.07416814009,(1.A.17.1.8:0.127194,1.A.17.1.9:0.127194):0.2826217541):0.6731160931,(((((1.A.17.1.10:0.3752900032,(1.A.17.1.14:0.2715915,1.A.17.1.16:0.2715915):0.1036985032):0.01129459322,1.A.17.1.13:0.3865845965):0.09254569785,1.A.17.1.12:0.4791302943):0.02490267144,1.A.17.1.11:0.5040329657):0.3466713109,(1.A.17.1.15:0.2381951055,(1.A.17.1.17:0.092047,1.A.17.1.18:0.092047):0.1461481055):0.6125091712):0.2322275705):11.769241,(((((1.A.17.2.1:0.270856,1.A.17.2.2:0.270856):0.1271542449,1.A.17.2.5:0.3980102449):0.2126370047,1.A.17.2.3:0.6106472496):0.1346927097,1.A.17.2.4:0.7453399593):3.446352923,(((((1.A.17.4.1:0.0747945,1.A.17.4.6:0.0747945):0.1375083652,(1.A.17.4.7:0.08667,1.A.17.4.8:0.08667):0.1256328652):0.02015708874,1.A.17.4.9:0.2324599539):0.6867668258,((1.A.17.4.10:0.3558789547,((1.A.17.4.11:0.056098,1.A.17.4.2:0.056098):0.2123164675,1.A.17.4.5:0.2684144675):0.08746448719):0.1542604102,(1.A.17.4.3:0.246184,1.A.17.4.4:0.246184):0.263955365):0.4090874148):2.163567127,((((1.A.17.6.1:0.244738,1.A.17.6.2:0.244738):0.1395547024,1.A.17.6.3:0.3842927024):0.4155627779,1.A.17.6.7:0.7998554804):0.1814812724,((1.A.17.6.4:0.2710025,1.A.17.6.5:0.2710025):0.1468659188,1.A.17.6.6:0.4178684188):0.563468334):2.101457154):1.108898976):8.660479964):1.472698993,(((((1.A.17.3.1:0.1642035,1.A.17.3.2:0.1642035):0.1965005707,(1.A.17.3.3:0.222321,1.A.17.3.5:0.222321):0.1383830707):0.2958117767,1.A.17.3.4:0.6565158474):1.609858907,(((1.A.17.3.10:0.838147446,(1.A.17.3.8:0.195465,1.A.17.3.9:0.195465):0.642682446):0.09946623979,1.A.17.3.11:0.9376136858):0.2321596264,(1.A.17.3.6:0.7062145,1.A.17.3.7:0.7062145):0.4635588122):1.096601442):5.139078581,(((((1.A.17.5.1:0.2162286018,(1.A.17.5.10:0.0657115,1.A.17.5.9:0.0657115):0.1505171018):0.4632774664,((1.A.17.5.11:0.413223,1.A.17.5.5:0.413223):0.1507497729,1.A.17.5.4:0.5639727729):0.1155332953):0.0809652382,((1.A.17.5.6:0.1134045,1.A.17.5.8:0.1134045):0.2563508284,1.A.17.5.7:0.3697553284):0.3907159781):0.4715548549,(1.A.17.5.12:0.1083645195,(1.A.17.5.2:0.0521375,1.A.17.5.3:0.0521375):0.05622701946):1.123661642):3.48131075,((1.A.17.7.1:0.054891,1.A.17.7.5:0.054891):1.029772795,((1.A.17.7.2:0.311915,1.A.17.7.3:0.311915):0.1467451875,1.A.17.7.4:0.4586601875):0.6260036076):3.628673116):2.692116424):6.919418504);
