# Supplementary material for: Bioinformatic characterization of the Anoctamin Superfamily of Ca2+-activated ion channels and lipid scramblases
Source: PLoS One. 2018 Mar 26;13(3):e0192851. doi: 10.1371/journal.pone.0192851 (PMC5868767; doi:10.1371/journal.pone.0192851)
Supplement: S1 File — Sequences are provided in FASTA format. (FAA) [file pone.0192851.s009.faa]

>1.A.17.1.1
MRVNEKYSTLPAEDRSVHIINICAIEDIGYLPSEGTLLNSLSVDPDAECKYGLYFRDGRRKVDYILVYHHKRPSGNRTLVRRVQHSDTPSGARSVKQDHPLPGKGASLDAGSGEPPMDYHEDDKRFRREEYEGNLLEAGLELERDEDTKIHGVGFVKIHAPWNVLCREAEFLKLKMPTKKMYHINETRGLLKKINSVLQKITDPIQPKVAEHRPQTMKRLSYPFSREKQHLFDLSDKDSFFDSKTRSTIVYEILKRTTCTKAKYSMGITSLLANGVYAAAYPLHDGDYNGENVEFNDRKLLYEEWARYGVFYKYQPIDLVRKYFGEKIGLYFAWLGVYTQMLIPASIVGIIVFLYGCATMDENIPSMEMCDQRHNITMCPLCDKTCSYWKMSSACATARASHLFDNPATVFFSVFMALWAATFMEHWKRKQMRLNYRWDLTGFEEEEEAVKDHPRAEYEARVLEKSLKKESRNKEKRRHIPEESTNKWKQRVKTAMAGVKLTDKVKLTWRDRFPAYLTNLVSIIFMIAVTFAIVLGVIIYRISMAAALAMNSSPSVRSNIRVTVTATAVIINLVVIILLDEVYGCIARWLTKIEVPKTEKSFEERLIFKAFLLKFVNSYTPIFYVAFFKGRFVGRPGDYVYIFRSFRMEECAPGGCLMELCIQLSIIMLGKQLIQNNLFEIGIPKMKKLIRYLKLKQQSPPDHEECVKRKQRYEVDYNLEPFAGLTPEYMEMIIQFGFVTLFVASFPLAPLFALLNNIIEIRLDAKKFVTELRRPVAVRAKDIGIWYNILRGIGKLAVIINAFVISFTSDFIPRLVYLYMYSKNGTMHGFVNHTLSSFNVSDFQNGTAPNDPLDLGYEVQICRYKDYREPPWSENKYDISKDFWAVLAARLAFVIVFQNLVMFMSDFVDWVIPDIPKDISQQIHKEKVLMVELFMREEQDKQQLLETWMEKERQKDEPPCNHHNTKACPDSLGSPAPSHAYHGGVL
>1.A.17.1.10
MATLHNKFGAIIQDGIVEGQRFALSSDLWRYASTSTHCDLLITMQFSNDDVENKTSVMWLVQQMREHEPNLRIEVRYHRLNSCYAIYLTADYKTLLKGAELCHIKKAIKSKFGGGMRDFSFEEAQFFSGVEGKNTFLSPMERTIIVKQMMDMMRAGKGGLSLKLPRRTITFTEGTAIVPRLISMNVVQNVSALHNTEFLKHLQQKWVFSIDEQPIDQVKDYFGTEIAMYFAWLGHMTTALWFPSLLGILMWFLGGFKYKNSPGDKQDLYQLISDICFVLFAFFNCIWSTIYLEWWKRVQAELAFKWGTYDATQDSYLQDPRPAFQGDYLAPNPVSGRLEPFYPAWKHTVMRYVITYPITFLCVVGMFAAMLAIFTVQDLADFYFGDSWMLSWLCYFPMIFYALMIVISDKIYRRLALILNDLENYRTDDEYEDFLITKIVLFQFVTAFGSLFYIAFVLRDMKRLQETLATLLITRQVTQNIMETVVPFMIEKLKLSSLTYKMTRSMSDGTLRRHVENVRNKRQNSVEQEEEEKSPRTPTTSFFTLGSPTTPETEVRQRKPNSDGTLATGDFKQLRTLSSIFREDFSLKTERLPLPEFKPCTDSNPELTQAELESVMSVYARPLDDFLEMFIQFGYVLLFSPAFPLAAVCALINNLIEIRVDAFKLCNTVQRPFGRRVKDIGAWQKAMEILGILGVIVNCALIGQSGLVQRIWPDLSWGGQILIIVVLEHVILASKMIIDILVPDVPHWVRIETAKQEHFRREAFKRESRLLSFTQTPPTDQIGQQSQNEPISPSESTSRFNRLDQINRSKRRSITPMVRLSSFTRKPRKEAQDNCID
>1.A.17.1.11
MNGSNGEERVVHEVAMVVPKRVLEEEEGDCVEVLVTELRKKGMVVDRVVGLAHEFLKVAAPSEILGNAAAELHIRKPTRLGIDLPFEMQGSEAFIRQPDGLLFSWFERFRCYQHLIYGIVNSGGHDVTLKLDGREFCWTAGESLLRRLESEGVIKQMFPLHDELKRKELLQNWALNWWNCTNQPIDQIYSYFGAKIGVYFSFLGMYTQWLIFPALLGFIVQMVDFGSLQFLALPSFFVGTILWAALFLQFWKRKNAALLARWQINCLVGPSQGYRFLGMEWSSLPFPKELIKNLGNERAKEKEAYQRYEWFAYRKRFRNDVLVIMSIICLQLPFELAYAHIFEIITSDIIKYVLTAIYLLIIQYLTRLGGKVSVKLINREINESVEYRANSLIYKVFGLYFMQTYIGIFYHVLLHRNFMTLRQVLIQRLIISQVFWTLMDGSLPYLKYSYRKYRARTKKKMEDGSSTGKIQIASRVEKEYFKPTYSASIGVELEDGLFDDSLELALQFGMIMMFACAFPLAFALAAVSNVMEIRTNALKLLVTLRRPLPRAAATIGAWLNIWQFLVVMSICTNSALLVCLYDQEGKWKIEPGLAAILIMEHVLLLLKFGLSRLVPEEPAWVRASRVKNVTQAQDMYCKQLLRSISGEFNSLTKPEQEQQQDSERF
>1.A.17.1.12
MSQKQRPKQLDPIKRVKETGPFDSGSPLSFINSMWQQQPSEAKRKQQKKVTQIQKKLEYDIQEALKQTDYDERNILHRACLDQQIKQIKDIIEDLVAKKDDVALQECLVKQDKFHCQPLLLCCIKPKTLESDQIRMLCIQFLLNPCKEKPHIKADVNCFNPRTLWTCLHWAAYYGDKDSVEVLLENNIHVFLPDYKGQYAVDLAGKNKYEEVVTLIIMRSIEILDYLKYGSQQKYKAYIESLTPDLLKHLNNPLFLCKLIYWSALYEVDSKNSTLLQFKRAYSFFPLQIKSLKMKTALHAACQSHKGNEDFLNEAFRVFEETMFGFSNDDLTKIIPQKKPTLQMNSVFVFSEEDLKKYRDDFQKEVLLLAEWEKEVLNKLKIIKNYTQQKQRQKYYNDFYAIYVNQQDAYGNSPLHVASIKAFQKGINILMEKQANMELENNEVFKARELTQDENVLVLYKDKLQSITSEAILNELNQTIIQQLMGIFKKDAYDDQLRLRNALAPLSKNGDSHYYKLITELNSYSQNLFVPDFIIRASIKAENLNSDTLETAPAFFDLKDQDCAELIRLNFYISLLLNANFEVYLMKSQFQQGFYYIMLQHNEKNLEDQADLMNLQMKLMDSYDLEEFEKVFQNLYEPFRSRQKQQIIEKHLTQIKDLNEQINSGIIEAYYRMHKTGGINKIKERWLVNNKWYLPTPINQISEYLMEGENQNFSSITILRLYFGEKISFYFAWKSYITCALMVLAIPGAAIQIYILVTGDYFPSILPFWVCYVCLWSTLQVEFWKRKTSEITTRWGCLDLLDSKDKGEVRRGFQGYEEIYQVTGELTKHQKKTETFLKVVLSVLVVLIFLTLCVLIFVGVNLMVKRFEGQIIITTGLNIIQGVGIFILNLVYNHIVMFFAQYENHKYQEDYEQSIIYKNSAFTLLNSYLCIFYAAFVNNKSFLDLFIQLVPVLITKQVQFAALKVLLPRVQYDYYEKQYFKQQQLNIQRQGQLNRNKEGFKDKVETLYEAIFKEKKYTIETCKRAVLKIHEKGKPPTLEMNLDADQVELNNLKLNYEGTLGYFMEGIIDLGYITLFAAAFPIGPAIAVVANVAEIRTKLISFLEVYKRPECQRCAGIGDWLNIMQWMGMGCVFSNFALLYVKYKVETVGVIYGYNGSDQDITIWLFFLTIAIILIIKLAFQWLIPDKPQWVLNELQNIQEKQHVNTGQREALKKTKVEIQKKQDRLNQRKKEYLEAKQNCTQKMQAKISTKIEKETKIERFQKQEESEKLLAKQGVIQKVTEIEIKPEMVTQIRIGLLRQKFIEIQHFLLQQRIRQIDQARTRNIFLCQECSLVEAVFDCEDCDESQCQECFRKVHTKMKNITTHEVMLLKSAKYYDHELLSRLQVKRKVKVDNKSNLQVKLNQQQQQEGEFKPKRWQKLQNFCFPTTTSSLAYNSLPTIFNYLKREYLDNLNLDRIELNSFYRFRREQEKFIMYESENINKILEMEELNLEEKLWLNRIGFLCFKKNAKLEYFCELVRKLQNSNIESKLKLVLDLADVDNDELITKHEIEAIFVPSIVQDCEGKFSLQSTIENIFNKPLSKQKAMEVLLNQINSDEQFKEFFQQLTQCE
>1.A.17.1.13
MDDQNQPILQEQPKPKQKKPLLNTKMVKKQKMQNKKEENLREILNFYTNQVDARKFLQKMKAVVDSNQQEKKYQDDFLNPNEYNEMQDIYEDYNMGDLVIVFPNPDADGVKNPPITYKEAEKFYDETLAQKNDDVSESQLKKEKEAFLLAFLMLDDYQDDKTRKKMKEEEEKKKKEKEETAKKENQDSVDNDSKSPHIDKSPHLEKSVSEMKMKKTQQLKPSPTPTQIKREKQAASQHSQKEKPERQKFPSQHSQKENKGSNQEKSQTKQRDMDMDLSDFDMDVEMEDSELHEDNGDGQQKEEVQENEADQENEGKKTKKELNSYEKYLQFMEKYKKIEQEKLERFEKEEREAQNRKMKGQAFKKVNQDKSVSENDISVNQIVQQKSQHGTGDDTQYMDPIKELFKINLTDAKQFTKVKKQVNLGKYMEKVKDENTNEEIWMCNNSQPKDFMTLIRFTIIEKLMRNAFLHCRQFISSNGAQIFLVIKSTKQVVMRQAQKVKVVKQLELGFADLFSLEPVDYKLRPLRLKKYLRSYQSNSEEDQRIQARLIELSNQTNKEEKIISLTNISTHCEQLYDKVVQWKPFDLRLNLILKQLEIDMILKPLAIDLNIDQSQEKAEILNDEPISIQEWQSYFIYLECILCFGKQIQSIKRSSSEAKERLKEFEAFLYKLVFRKAISDANELWFKKYKTIWKDISNNRFILFNIWDRLEIYPTAPYTEFFIPQGEYGRQMWRKYEFNEKKQRSEFLNMEKIKLTHAIVLKHINIQKMLQSQIALFYIPIHDPYQLNGEPKNQLFQTLEDNEYINKRKNDQGQGDKKLDEVLVQLKAHAESTDYDCKSVKEDSAFNLRVPWHVPIQTYRDYFGEKVAIYFLFLTFYTKQLWYLSVVGVIFQGLQSLATPGLSDTLTVIFSSLIIIWSTFLIEYWRQEQVIFSLQYGQQNIEQVAAERPAFQGKFIRSITSDALNERFYSPFKRQITKLCAFGVSLLIIGMVVGCVIAIFIFKNKMIEEDQSALLSQTLPGIMMSAQINIFTTVYANVAKIFNFLENHKILQSFENSLVVKNFIFRFVNNFNSFFLVSFLSGFFPNLNICKVNEEITNDCFLLLSNQLSTIFSSNLTGSIPKLITPFVKEFSMKQIKNKLFVEKQNTHPFKYIDTQIEDQLGLDPYQDDKEEVDGSVLDYLEISIQFSYLILFGVSFPACYIMAFGQNILKIQVDKLRFLKFVRRPFPEGASSIGNWLIILDIITFLGIFVNAGLIVFTSGFFTSNQELIFPVILVSFLVLKYIIRFVIPSYPESARILTARQKCIIDKAVKGFSSQNSKPLTKTNFYSKIGNVSYENDIDELCVDEMEYLRNMRNVDGEHMDQDHVKEEI
>1.A.17.1.14
MPSLADAYDAFTSPATAHSAVDMEFSSMQSAQSFVLHSTSSDKTLYDHDLVMVFPRREGGELKKPDDFTLNSFVHLMMGKDPDRSQRADKIVVDPFQRVLRTPRCFLDERGCDVVMDSSNDHSEESEQRRLETQQQLLKSEYEQYIGTTEATTEAQFCELVATAIARRVQLACGLTTRMFLSCDADEIIMTIKADNDDLRVEADRTNYRLQVSNKPFDKTLHEKKLKTLQREMGDKEWQNSIDHLRHTRGCVNEDAEYPEMDPLLVSRGEEFHPELRKALDIWGHTEEADGLFVEDDTYRRVQGSHWDRFVTSIFALPYDPLTYFAPFAEYRHEEKFQPFYRRYPIKWEQKKEETLFSQKDRIRLAEGIVERHINADALEAAGYLQGQMFALHDAKALHDLRHSWALHWTMLYQPLHKIRYYFGEKIALYFAWLEFYTKMLVFPAVAGIITFVYIEARQAVTGTNQQGYILIAFAVFVVLWSSLFSELWKRKNGLLDSLWGLSGLQESFRYRPQFRGTKSYHPVTDAEEVTFESKAKRRRAFIVSVLVVTLMVGIVIVALFGLFVLKHWINDSDNLEHNNISAKYQTPLTFGVTVINAIQILVLNTVYRNVARKLNEFENHRTDAEYENYLVIKVFLFQFCNSFASFFYIAFVKRAAEGSCLYEDDCMQELRDQLLTLFIIRIVVGNTTEVAVPYLKYRYQLFAERKAANTEEKTGHNYIEEQAKLVPYESNEAFEDYNEMVIQYGFINLFVVAFPLTPLLALANNVLEVHVDAVKLCFVHRRPFPHPAKDIGVWFYILRFMTYIALGTNSALILWTSDLFEDQTGTVRAFSFVVACQVCLVLAVLVERVVPDTPREIKLLQERYEHIVNVVFKGLFEGDSSKLNEVAERLDLQIYPNHEWEESKQHYA
>1.A.17.1.15
MSQTHDMEKQYSTLNTDIVKKCHLIVEVKSTSSSSSETVKNVLANLQAAGFRVAVRPASETTIFVFVQAPEPLIHDLVDEDRKESFLCGLLNRPEDMDSYGSCLIEPSEALRVVFERLTGLQKKVVWEWALGARLIRTLSKSLHPITKHNVKAHLGSEVSLYFAFMQFYFLNLVVPSAWGVFCYYFLGDYSFIFAFGILLWGIFFAQAWKVRERSLSQRWSINGCDRKEKCVQEFKPLSFKVDSFTGRARPFFPQWETVLRTLPTVPLLLVSGGVLLGLLAGIFALEVYLVELYNGPLKFLLTLLPTVAFQACTIPFFMIYRVAAKKLTDLENRRTEKEYAMSFSRKVFLFNFMVSYTALFLTAYVYGPFSKRIVAHYSSKLNVFSRFHTDSFQGNPLRLRSQFLYFLTNAQLINFITNLLVPAVLRAVKKLIKQKRKSVPSIVIQDDELEHEVLESYRAQSELPPYDSYTDYREMIIQFGYVVMFSPIFPLAPVFFLVNNFFEIRGDMAKITNEMQRPLPSLKDSIGLWNQCLQLLSWLGSMTLTSLCYYYTSNDAFSSKSMPIAMLIALFAEHVWVLLRYFAVSILPVNEEEGQPYATRKRYLEEHPLSAEKRSLEEKSEEIDTSVFVDAEKVLDVYLKQETKKDR
>1.A.17.1.16
MCQRKQEITQIEFLDYCKDGILDLVKTTYNSYHDKAKILKSIDEDKKTCLHLVSYFGHDDVLEFLLEEYKVVGLNIDLQDAMGFTPLLYACYRGYDQQEEEAAECRIACVKLLVDAGANVNFQKYRTNLTGLHWAAFNNDKLVVSFLMNHGAELRYSFTDETPLDVAGYCQNEEIVYTILNQWWQNQFKSLPSVQNDIRDDSSLVKEKLLKSYKMGQITPLSEDLEKVPSGFNVLLKYDTREQSLQFDHSIIFRVLYWASVQGMNEIVGYIIRLGYSPFIRSFEQKNALMAAVESGQSETVKFILNFTYTPTHPLEFEQSKLKTDANGNNPLHLAHKINHHDIAKVIQEKNAGNPNVRNYRGLLPVQMNHKKLFDENEFDAEPDYCFIVKKARAAFLIQQLIELQLVVKEFASALNKTETILVIFFSDDLLDKMAEIHDVRVRLLDLGQTIQFKNFAEEIYEQFQARQKQFLMMKIFDQEIDLDYYKKVGVIVDHFPLHDAFKDTIQQSWKEYRVGLFFGMVTGNYGKYMQPLNFIANYYGEKMSFYFAWLLFYTSWLMLPALPGIALFIYQMVNLYDQSQNDKKMTLDNPYNCLYCLILAVWSTVFIEMWKRRESEIAHMWNMKDFQDVDAEMPDYRAEIVIDKKTQSIKKKNFSDPSSRRLMGELPSVITGVAIIVACFFGYYTIRRDHNGETSYSVGSSVINAIVIIILGTIYRVLARVLANWENHKYAEDWENSLITKIFAFQFVNAYISLFSIAFVDQEFNQLAQSLAIILAAKQVAMNCVDIIVPWIKVSMKKKKLTQIFASDFSGKAKNPEDLKLQFFVESQCILQSESNILVMKYSEVMIQLGYVVLFAQAFPLAPLFCILSNMLEMKGAMNLMAFYQKRTIAQGASGIGAWKGMAEILSYISIGVNMAIIYWTSDSIDEITGFQYTKVEQFMIVVLIEHVILAMKLMLAVMIKDKPEWVVQAEHEQQDQLEHLYDVLDDKAEEFKAKGGQLLSDQINEMKEANRVEQLENIRNEGTISQKTAEEEDEEYKNEHALKYQGKKDKKKLKKQKKITLQELQKAQDHSKKKDKKDKNDSSRDKHNKKDDEKKMKDLKKELILQRMQGGDDVELVQQDLKQLLQTNNNATNLNNKTQNHSSHENLMQGIKLTDNQPSLDEWNIEEKNSKRDHKDKGPKDKDKDHNKDKDHKDKDHKDKKDKDIKDDKNVRNSYASIGSKDKDKKHNKGNKSDSEDEKKQKKLNKSLDSLDSDHGKKNKDKKKH
>1.A.17.1.17
MAFNPAPKAVQENHHVDYVIRFNYGDIDTPEAIKKFEVLLLELSEVGLQTEVRQGDENSLFVFVRAASKKKLKRAVYQSRVRDWLYGVRNTEPEPASSAKPQSEAERLRVIYHLITVPKAEGGAGITPRHGEWKNVDAIFPLHDEETNRQCMREWSKKTFLSTEDLDRIRNTFGEHVGFYFAFLQSYFRFLMFPAAFGFSCWLLLGSFSIIYTVVNCLWCIVFIEYWKRQEEDLSCRWQTKGVSAVHEKRAEFKPEKEIRDESTGEVRGVFPATKRMYRQLLQVPFALLAAVALGAIIATCFAIEIFISEVYNGPLKGYLVFIPTILVSALIPTMSAVLLTVATKLNDYENYETQDAYKVALTQKIFVVNFITSYLPIILTAFVYVPFASRIVPYLDVFHLTVRPFVSKEHATKARTEFSINPDRLRKQVIYFTVTAQIVGFALETIVPFVKQRVFREYKEYTKKQHAKAEPGNGAGEKKTVSLGDDEDEARFLTRVRNEAELEDYDVTDDLREMCIQFGYLALFSPVWPLVPVSFLINNWVELRSDFFKICVECKRPWPQRADTIGPWLDSLGFLSWVGSITSSALVYMFSNGHEGPNGEPTTIRCWALLLTIFFSEHLYLIVRYAVRSALAKLEPPNTRRERIERFMMRKRYLDTVLSAESDDDADEVKGVVSSIPPSEITRESLEQDARDWSKQGTDPTERFWMRQRGWKESAEVGLSLITKAKGDETKKQQ
>1.A.17.1.18
MSNLKDFSQPGSGQESNFGVDFVIHYKVPAAERDEAEAGFVQLIRALTTVGLATEVRHGENESLLVFVKVASPDLFAKQVYRARLGDWLHGVRVSAPHNDIAQALQDEPVVEAERLRLIYLMITKPHNEGGAGVTPTNAKWKHVESIFPLHSHSFNKEWIKKWSSKYTLEQTDIDNIRDKFGESVAFYFAFLRSYFRFLVIPSAFGFGAWLLLGQFSYLYALLCGLWSVVFFEYWKKQEVDLAVQWGVRGVSSIQQSRPEFEWEHEAEDPITGEPVKVYPPMKRVKTQLLQIPFALACVVALGALIVTCNSLEVFINEVYSGPGKQYLGFLPTIFLVIGTPTISGVLMGAAEKLNAMENYATVDAHDAALIQKQFVLNFMTSYMALFFTAFVYIPFGHILHPFLNFWRATAQTLTFSEKELPTREFQINPARISNQMFYFTVTAQIVNFATEVVVPYIKQQAFQKAKQLKSGSKVQEDHEEEAEFLQRVREECTLEEYDVSGDYREMVMQFGYVAMFSVAWPLAACCFLVNNWVELRSDALKIAISSRRPIPWRTDSIGPWLTALSFLSWLGSITSSAIVYLCSNSKNGTQGEASPLKAWGLLLSILFAEHFYLVVQLAVRFVLSKLDSPGLQKERKERFQTKKRLLQENLGQDAAEEAAAPGIEHSEKITREALEEEARQASIRGHGTPEEMFWQRQRGMQETIEIGRRMIEQQLAAGKNGKKSAPAVPSEKAS
>1.A.17.1.2
MVEQEGLTAKEIDYAFQQNENLGSKETSFLIPEDLQSPPEKRFNLFLRRRLMFQRSEHSKDSVFFRDGIRQIDFVLSYVEDLKKDGELKAERRREFEQNLRKTGLDLETEDKLNSEDGKTYFVKIHAPWEVLVTYAEVLGIKMPIKLSDIPRPKYPPLSYMLGAVKLPSSVKYPTPEYFTAQFSRHRQELFLIEDEATFFPSSTRNRIVYYILSRCPFGVEEGKKKIGIERLLNSNTYLSAYPLHDGQYWKPSKTTRPNERYNLCKNWARFSYFYKEQPFHLIRNYFGEKIGIYFVFLGYYTEMLLFAALVGLACFIYGLLSMENNRTSTEICDPDIGGQMIMCPLCDEVCDYWRLNTTCLHSKFSHLFDNESTVFFALFMGIWVTLFLEFWKQRQARLEYEWDLVDFEEEQQQLQLRPEFEAMCKHKKMNPVTKEMEPHMPLCHRIPWYFVSGTTVTFGMALLLSSMVSILIYRLSVFATFASFMESEATLQSVKSFFTPQLATALSGSCLNCIVILILNFFYEKISAWITKMEIPRTHQEYESSLTLKMFLFQFVNYYSSCFYVAFFKGKFVGYPGSYTYMFNIWRSEECGPAGCLIELTTQLTIIMIGKQIFGNIHEAFQPLIFNWWRRRRARTHSEKLYSRWEQDHDLQVYGHRGLFYEYLETVIQFGFATLFVASFPLAPLFALMNNIMGIRVDAWKLTTQYRRPVAAKAHSIGVWQDILFGMAIVSVATNAFIVSFTSDIIPRLVYFYAYSTNSTEPLSGYVNNSLSVFLIADFPNHTVPMEKKDFVTCRYRDYRYPPDHEDKYSHNMQFWHVLAAKMTFIIVMEHVVFLFKFLLAWLIPDVPKDVVEKIKREKLMTIKIIHDFELNKLKENLDVEYGNIMKNVLVDEDNSLKAKTTV
>1.A.17.1.3
MATPGPRDIPLLPGSPRRLSPQAGSRGGQGPKHGQQCLKMPGPRAPGLQGGSNRDPGQPCGGESTRSSSVINNYLDANEPVSLEARLSRMHFHDSQRKVDYVLAYHYRKRGVHLAQGFPGHSLAIVSNGETGKEPHAGGPGDIELGPLDALEEERKEQREEFEHNLMEAGLELEKDLENKSQGSIFVRIHAPWQVLAREAEFLKIKVPTKKEMYEIKAGGSIAKKFSAALQKLSSHLQPRVPEHSNNKMKNLSYPFSREKMYLYNIQEKDTFFDNATRSRIVHEILKRTACSRANNTMGINSLIANNIYEAAYPLHDGEYDSPEDDMNDRKLLYQEWARYGVFYKFQPIDLIRKYFGEKIGLYFAWLGLYTSFLIPSSVIGVIVFLYGCATIEEDIPSREMCDQQNAFTMCPLCDKSCDYWNLSSACGTAQASHLFDNPATVFFSIFMALWATMFLENWKRLQMRLGYFWDLTGIEEEEERAQEHSRPEYETKVREKMLKESNQSAVQKLETNTTECGDEDDEDKLTWKDRFPGYLMNFASILFMIALTFSIVFGVIVYRITTAAALSLNKATRSNVRVTVTATAVIINLVVILILDEIYGAVAKWLTKIEVPKTEQTFEERLILKAFLLKFVNAYSPIFYVAFFKGRFVGRPGSYVYVFDGYRMEECAPGGCLMELCIQLSIIMLGKQLIQNNIFEIGVPKLKKLFRKLKDETEAGETDSAHSKHPEQWDLDYSLEPYTGLTPEYMEMIIQFGFVTLFVASFPLAPVFALLNNVIEVRLDAKKFVTELRRPDAVRTKDIGIWFDILSGIGKFSVISNAFVIAITSDFIPRLVYQYSYSHNGTLHGFVNHTLSFFNVSQLKEGTQPENSQFDQEVQFCRFKDYREPPWAPNPYEFSKQYWFILSARLAFVIIFQNLVMFLSVLVDWMIPDIPTDISDQIKKEKSLLVDFFLKEEHEKLKLMDEPALRSPGGGDRSRSRAASSAPSGQSQLGSMMSSGSQHTNV
>1.A.17.1.4
MKKMSRNVLLQMEEEEDDDDGDIVLENLGQTIVPDLGSLESQHDFRTPEFEEFNGKPDSLFFNDGQRRIDFVLVYEDESRKETNKKGTNEKQRRKRQAYESNLICHGLQLEATRSVLDDKLVFVKVHAPWEVLCTYAEIMHIKLPLKPNDLKNRSSAFGTLNWFTKVLSVDESIIKPEQEFFTAPFEKNRMNDFYIVDRDAFFNPATRSRIVYFILSRVKYQVINNVSKFGINRLVNSGIYKAAFPLHDCKFRRQSEDPSCPNERYLLYREWAHPRSIYKKQPLDLIRKYYGEKIGIYFAWLGYYTQMLLLAAVVGVACFLYGYLNQDNCTWSKEVCHPDIGGKIIMCPQCDRLCPFWKLNITCESSKKLCIFDSFGTLVFAVFMGVWVTLFLEFWKRRQAELEYEWDTVELQQEEQARPEYEARCTHVVINEITQEEERIPFTAWGKCIRITLCASAVFFWILLIIASVIGIIVYRLSVFIVFSAKLPKNINGTDPIQKYLTPQTATSITASIISFIIIMILNTIYEKVAIMITNFELPRTQTDYENSLTMKMFLFQFVNYYSSCFYIAFFKGKFVGYPGDPVYWLGKYRNEECDPGGCLLELTTQLTIIMGGKAIWNNIQEVLLPWIMNLIGRFHRVSGSEKITPRWEQDYHLQPMGKLGLFYEYLEMIIQFGFVTLFVASFPLAPLLALVNNILEIRVDAWKLTTQFRRLVPEKAQDIGAWQPIMQGIAILAVVTNAMIIAFTSDMIPRLVYYWSFSVPPYGDHTSYTMEGYINNTLSIFKVADFKNKSKGNPYSDLGNHTTCRYRDFRYPPGHPQEYKHNIYYWHVIAAKLAFIIVMEHVIYSVKFFISYAIPDVSKRTKSKIQREKYLTQKLLHENHLKDMTKNMGVIAERMIEAVDNNLRPKSE
>1.A.17.1.5
MQGEESLRILVEPEGDSFPLMEISTCETEASEQWDYVLVAQRHTQRDPRQARQQQFLEELRRKGFHIKVIRDQKQVFFGIRADNSVFGLYRTFLLEPEGPAPHAELAAPTTIPVTTSLRIRIVNFVVMNNKTSAGETFEDLMKDGVFEARFPLHKGEGRLKKTWARWRHMFREQPVDEIRNYFGEKVALYFVWLGWYTYMLVPAALTGLLVFLSGFSLFEASQISKEICEAHDILMCPLGDHSRRYQRLSETCTFAKLTHLFDNDGTVVFAIFMALWATVFLEIWKRQRARVVLHWDLYVWDEEQEEMALQLINCPDYKLRPYQHSYLRSTVILVLTLLMICLMIGMAHVLVVYRVLASALFSSSAVPFLEEQVTTAVVVTGALVHYVTIIIMTKINRCVALKLCDFEMPRTFSERESRFTIRFFTLQFFTHFSSLIYIAFILGRINGHPGKSTRLAGLWKLEECHASGCMMDLFVQMAIIMGLKQTLSNCVEYLVPWVTHKCRSLRASESGHLPRDPELRDWRRNYLLNPVNTFSLFDEFMEMMIQYGFTTIFVAAFPLAPLLALFSNLVEIRLDAIKMVWLQRRLVPRKAKDIGTWLQVLETIGVLAVIANGMVIAFTSEFIPRVVYKYRYSPCLKEGNSTVDCLKGYVNHSLSVFHTKDFQDPDGIEGSENVTLCRYRDYRNPPDYNFSEQFWFLLAIRLAFVILFEHVALCIKLIAAWFVPDIPQSVKNKVLEVKYQRLREKMWHGRQRLGGVGAGSRPPMPAHPTPASIFSARSTDV
>1.A.17.1.6
MAATRPISVPFSAASNSRAQSSRVQVVSSQTGSFNAPVHSNDNLITSLSKTTQSRTATDTTVDLAFASIAMPAAALSSSKHTAVEPDLTNTNSIQHNNSNSFTKTNQVHTVESNSSSTAIQSSFWKVGTATHPSDDQDQHVAVQMADDAVPIQRKPIEIRAVSSKQPLDTSLDTPTDNSFNKNATLGSHFFNYINSSSSQLRNRSATPTAHVERKWNQGMWDAVIASTKDKNRGHKNLEQIRLDLIKLNLVDKPAVYIRNMRRTVVLFGHKTDSILMDTIWAWHLENLSANSIDAMNHFAGEKNADAIVKLLYSKSMSPWDSVIQFDVSEKKDSSLRISKEKVNELRTLHFTGMLRRGLILVFKVSELHPDVRFVKIVAPFGLLCKEAERIQLRMQLDLAKLITKPNSDEAKTPLIQNSVMSRMSQMIYARRQAKVQREIASLNSLTPDIVWEGPTSLFRDGTISPKRAAIFTRERLDSFCGGDISKLGLPYVHFHFFSNARRNMLVHSIVSACTINFSSNRSIRSNIDDLLLKKVYSAFYAVHDGPLLSAGSKVEHIEKTGELKTIVSETPSMRPLGMERNVRAELYQSLKDSYSIRYLFSYLPVNQLREYFGERIGFYFAWLGYYTIWCQSAAFFGIVTFVYGIYRSVSLPRSSIPDPNGSDTASEILIRAILLFDNEATPVYAFFMSIWAVLCLEFWKRQTQSIAFLWDVADYRKREKIRPQWCPSGTHISPITGKKENYESPRQKWTVRFITGSIVTLCILLILGFITGLIAFKEYFSSISSKTVTRSGSSIKRTIVDSLYAHLASFSVAIFAVIQILVIDPVYTYVARYLNDWDNYKTVSEYEDNLVLKGFLLSFLNNFSLIIHTAVIKALFRVYYEISQSPILDFGRWDGNCQIVSVKFGITNCMSDLIIQIATMFFFRQFFTQIVDTLWPLVSSRYSEIMSLNFDFDNNNEDSNTLSQYVRDSKLAETSDEQFAGEFSSKVIQFGYLTMFSAAFPLAPVLAYVNNLVEMRIDIWKFITIYQRPFARRESSIGRWESIMRSVVTIGVLTNALIIAFASSWFQRAFDLFFPAHLFLDPLQDENDPGQAQRTLIKVAVQLAFVLAFEHLVFLVAVFIDYLVPDIPQSVQLGQEAEEYLEQMQSAAHEERLEKNAKAAAEAATAAAMANAAKNSALAKAALLQAKLVEVSNQDPHFLQAQPVSTLAALDTTDNSIADDASTTSSATHG
>1.A.17.1.7
MDDGGRADAENAMREQRAGEEQGEEQGDEVWEDPAEDTEEEEQQQQQQQQVQPDELQGQQEQQGQGQQQPAAERPSRMSAWDDENLNAQHPEQQHEEEEGRPHRASVIHFDDHVAPRPSANAPSAASDTVNGVMNGMNGGNRDTHINGGTDHQGSTGNGNDHHHHHHQHHDDDDNGNNSNNHSESVQHDDVVLSVGDMSVTSPVSTLSDLTYTGRRLNTHPAVRHAVHTNQMTVDFARAMIPQRADKLYGEYIADRIRLAGLRINTLSTGDPVDFVLVYSLGKYDEEEIAERVLDPHHADGSEEKRERERLRFELNLMRKGLVIERESSGKHIAIVKVHCPFKRLCERAQVMQMKLPLKKDPVYERLQNDEVLALKYRLRRVFEAVLPDAWAARMFFDDASRFDTDRSSTAHFSIEHAEKFENFETPHKFFSPAQRSVLVRYILLNTKYGHNAVPDSKAETKVGIDRLMRKGTYVDAFPLHDSSFDLPSEIDAMRGEVVCSPTKQKHSSRKHTFDNNRINAYGLRAILLETWGRFWCVLRAQPLGLVREYFGEKVAFYFAWLGFYTTWLIIPSVVGFLTLFYGVAQFQGRADTTQVCQSNVTMCAVCDTCEKWQLNSSCTAAEATYIFDNEATIAFAFFMSLWATVFTEYWKRSQAELSFDWNMVDHDDFEPLRPQFRASTTRKNLITDQNEPHYPAYRRYLKYILTASTVLTVCATVIIILISTIVYRIAVYTAYVTRQPDQQDQASLIASGTAAVINLILIITLSFFYRYLAVWLTDWENHKTTSKYEQHLTIKIFTFQFFNSFGSLFYIAFFQHQDIGVPGDYDTFFGYQSDSCPAYGCLLELTIQLAVIMVGRQAFNNVLEIGLPLLKAWWRKCRLRLKTTQHNDLLPWEEDYLLLDAYPRLGLFDDYLEMCMQYGFITLFVASFPLAPFFALINNIFEIRVDASKFIGLWRRPIAERAAGLGLWRQVLEFLTLASVITNGMVISFTSNFVDKLVYRESRGSLDGFYLAITAESPYDGPLDIYRNCRYFGVRDADGEYKKLFYEILMGKLAFFIVFEHVVFLTKFLAQVIIPDEPRWVTIARKREVYQARAIIEGLSDTHYLNAEENEITNQGLDADSIASTEERDGAELRRRRPQQQQQQQSTDESII
>1.A.17.1.8
MKKSNEGSMTLVSMSADNSQDESDGEPSFSTFTAVASTVKFRNLRNRHLKRNPQVKAFERRYTELGPALIPEQKRIDYVLVHRNKFSNEYKDDESKREELSRKEAKRERFESALKKEGFDIQKEVIGDNVFVKLHCPFKRLCAEAEMVKMEMPLHGCINYPEERRNCFWRFIEKYFETDNEMDFVSAPFMMDRINLYEGYEDPTHFFRPAIRSMLVDHILLNIDIRSKDERKDKGSVKRPKVIGKDEAVDEKIYIPGKIHSLPYLLMKGVYSDSFILHEESECKDDESILKDKYFSEANVDLEENKPKEELETDPRKSLNDTWTVFYKFQPLWKIRNYFGEMIALYFAWVGEMTTSLWIPMLLGFAIFLYGLKVRLKYEVEALLTTFRSSFDNDVTPYFALIICIWGTMFLERWKRRNAQLAYEWDVDNFEHNEPDRPQFYGLKVKKDPVTQEPNWFYPFKRQILKFTVSVSTLLFMMLIVLVSVVGVIVYRLVTTLEYCPGKSAIQCLITSTLLSAVLNAVSILLLGKLYEILAFKLTEWENHRTQTLYDDALVTKMFAFQFVNSYASCFYIAFFRGRFDVFGYSDECVGDSGTCMSQLSFQVLILMIIRPFPRIAKDLIIPLIRKLWRSRPNWCCRINACPCDCCNKINRISTEEAKDVFEANKRLLSNFLERERLKHPLGDFTLNEYTEKVIQYGFLMLFAASFPLAPLMAILLNLIDIRIDAKRMLWSNRRPIAYIRQDIGKWFGILNFVNTVGVITNGFLIGFTSTWASSFDLSSKLWIVLGFEHIVFVLKFLIAYLIPDVPRDVQLSIRREKYQVAKILEDAKYSEAINYGELVPKHKKKRKHRSSNYDTFVQLDESVGKPKEDLKDTAIPEENVFKETESAPQEKSDFNRSSSARTGGDLSISGVDPKLKNAWVHPFSISRTSSSRISLHRLLAI
>1.A.17.1.9
MLAATTEVDYPYFPFRISIDFVLVHNAAESRSKGKYREFFEKAVQKEGLIIRHQQSGQTHFTLISTPFHRLTREAEMSQMCFPLKDCQVKPGLPSCCIPLSQIFVTDDTVRFINAPFQRKHGSLFLNYHDEKSFFTSSQRGYLTYQILTKIDISKDLKGERLGESQDEPTDPSTSSITSDEQLRRKGLSWLLMSDVYEEAFVLHAPSKEEPYFKAMQNGSVKAYNEFISEIELDPRRSLSLNWERWYKFQPLNKIRDYFGEQIAYYFAWQGTFLTLLWPAVIFGLVVFIYGFIDSISSAPLDWNHCKVVNFIGQTENVACGMRNGVTLFFSMVTQWFMSSFDTKMNAFFAVFMSIWGSVFVQIWKRNNSVLSYQWNSDDFHAIEPDRPEFRGSKVKEDPITGEDIWISPALARYIKMLASFVFVSFSMLVVVISLMLVTLLKIWMVYNFQCTKEYTFHCWLSAAFLPSILNTLSAMGLGAIYSNLVSRLNSWENHRTESEHNNSLIVKIFAFQMVNTYTSLFYVAFIRPESHGLQPNGLFGLGTEFKDTCLDDTCSSLLALQLLTHTLIKPFPKFFKDVVLPYFVKLFRLRMYTSRTEARVEIEDDDQANVLVREWLKPSAGDFVLWEMNEKIILFGTTMMFASLFPLAPLLALIIGFVDMRIDAHRLIWFNRKPIPIITNGIGIWLPILTFLQYCAVFTNAFIVAFTSGFCSTFLADGAYCTVQNRLIIVIVFQNLVFGLKYLLSSVIPSIPASIKLALRKKRYVVAHIVEKGDVPHRTRIKKRTRIAKLAWIASNQKMIKSNRKKEKSNKKQLLAEVEEI
>1.A.17.2.1
MAGDDDRNSIPMEHYDQQELQPPQQELQQPPQQQQQQQQELQQQQQQQQQIYPSINDLDSSRNNSPQVPHYASKNSFNNNNSSSNQSLEKIQELESKKELAYEHLSPAPQSSSYEDLGLKDQVLENVFGATVRQKKARVPEGFIVSYTKSGQPFLLSVELQRETNEDFMAANEHAKLKLPINCDNKDIERVYGTGVYLYFNFISFCIGVNVLLFLCVLINMIPHYYFGAKYDHFKNFSIQDYLLLSLNLQSYYQSEVKLYYFWSTFGCILLSFFMGPVYAFKINSYFRKSNKTDFEDGFDADDVIIKNANIPRKERLVRFFISYIIFILLLCGSAVLCALVLKFVNSYKFFTNILTTSFISACIIRVINVIYDQISIYLTMFEKHPTWTKFKIQNTLKLFVFKIVNVIILYILRDRIFENITHQSILEGCPFVDVGSQFLFILVLDLTLSNLWEIIYSVSMAYIGRRREKSGKKSTESYKPEFEISEEYLEILYRQFIVYLGLPIYPIVTLFGVVCNIVEYYVDRFRLIRICKKPHRMQGSMKKFLSFYLLFISLISVASYPYGSGWVLIQIGFKTGNLNTNCGYLFDGDIPVSDSSSSSTGNGIGIKI
>1.A.17.2.2
MDPYNQYPPQQPGGYQPQDPNVMYNISYMPGTQQQNIYVPNTTSYNTNVYYPSNDPPLTNNAQVPSYLPNYNVQPSHHHHSQEYELQQNTNNNDNTTVPPPITEDVTRQQHPTHEYPPGYIESGPKAPSEGANRQSSQMSVNDIALTSKTTFTKKNDEDMTDIYGTQFICNAKHDNQESLWESGFFGLNVFAQGKKKRLQEISEMNRVESTDQLGKNQAKEHVQHHKKYTVMRTAKGQPYLLKTGLGLDEIKEVQNEFSSIRLRFCCKWKEIEDHFGLGVRLYFDFGRLIIILNALLLFFQLINFIPHLVIDSIYIETFSNFFKGEFSNYGGLIDILYGSSYSPQLYWLWVATNILCIVATLGFGPLYWFIVRRSFQKRDVYDMEEHDLAEAFDRDADIIKENLSTTRWHRLGRYFVSYSLFILFMLISCAITVGFTILQNFTTIYEAADAVFSQNTLYLTLISIAISVVIGLVNFLWKKICISLTNFEKHHTWSGYRSHNTFKYLFFKLFNVFFMGFTKGLFNVPCVIRTLGNQYLIQMLLDFLVFNAIELVVPYVSYFISKRRNKGSDEGVRPDFDVSEEYLEVIYRQYLIYSGMASFPMITLIALVASILELYLDKWRLVKLCKKPPMTNGSVKTVVSFFLTCSAVLPILNWGGGNVYPMVGVYWCNTPNNLECEPCRVLNGAEYYIDNFVNMMYGYS
>1.A.17.2.3
MADGPSYFDPEQESRQKPMNGMSTYAEIAIELSDSRASAQRLREGIAMKTQTGDDAGELHVDQQVHEQAESHDETQTDHETLASRVRKTIQGIAAPAEILAETVMKGMSKVGHAADPLVQAVRSDLAGTDAPELTGMEICRNSKTGEFVIQQDLVENNRQNLSMFCSRKSLKWKGQELEDEFGISIRQYYNFLNFLTVANIALLLCSLVGWLPHALNTFPKLRDEEVIRALDGVKTLCYSLSAMLGPAYYLIDLFYFKDASQEQYLERKIRLDDIDRKIPIEDNPDRLTKSKYMILSYFLFLLCLSVPIIVMYFILFGLNRMMIQENYKVATNFPTNFSGTSRLLVALLAISTSSIANFIFGLVAGLLTDLELHETWTGYRNHRLAKLVVYRICNTMALLFFTYYAEVPWYTCMITRIALQTILFVGMDLVVTLLLQMISPFVYQWWLNIINCRPCCEDQQDTREPFELTEEYFKLVFRQYLLYVALPLCPLFSAATLVCNVIELPLNKFRLLRLTRRPQGMQGSCKAPTGIGDTKSRWQQQAEHAAARLRPLHVEEAAMSKLVCGRETNMSGTRCYVEEAISALCGGGACEMNVDWRLLQCSRGRYQYSYANFSKHVSTCIGGQNDAKPCKSNSYCAGGFCDFYCPISEGSEDAYASRFHASAVPDELSMTAARAHAGSARNPWLEVL
>1.A.17.2.4
MTDKAFEPSNGGDIEMSEDVKNKTEQPVENISDCSKIDKNKPMSLFSTNFVLRQRFGLGIALYFDFLYYVLVSDLVIGAGIVFVWSIQSEFASVTSNPLTLLYIEAYGSGPFNYYFFFVTNILFFIVCLGQGLYYYITRRNIIKREYEKEKMLMDIDEDFVQQINMPTERDKDGSMIQKGRSSWFIRKIWKIISYFIFMVFTLIFCTILVVIIKFKPDQESIQRFVDSQMQQINFPLFSFYDILVSVLLFVFYQILRIVAQLVSLIERHKKYIGYVKDRTIKYFIGKIFLVMSIYITNRIVKVDVGCPLAPAGSTFFTVVLTDLVLTNFFGILFPFIKAHFPIISRVIKKICKCIMPCWKDSFDENDIAPQFEIESEYFEIYFRQFNILIGSTTSPILMLIGALSFAIEYACDKIKLTKFCYQTKKTPGMMIRFNQWFLTFTFVLAFILWPYGGFWIVSGDLFGLLNKNYCDCSLFRSKNNFLLMQC
>1.A.17.2.5
MVDSRRGSDTNTGAARRPSDPSAGAPRRGSAGSGATAGPATARTTATTTTAAAPAGHEQHAHGHAHAHANARLHRANPEDKVVISVYPPDTPTPPPLQAMPQPVDPTRLQSPPGSPNTTASPGPSRIAQARGRPGPMPLTSASSVQSRRSSGVASNASPARLSPIIAFPEPQPVSPLVMPSPQPPPSPGFYQPAVSGSSYSIAPGIYPPPSPGVYPPPSPVYPPPASPGYPPPAPSGYPLTTFSPYPPTGSSAVPSSAGASVVMPMPTPTVPITPTAVPSGASTVMPMPTPTAPGAQTVVSGSASVVMPMPTPTTPTSPTAASVASQSTTGLALPTSSIALYPPSPGIAPVSPGSAQFPMPSPGFGPVSPGIPVIPTTPYPPATPPKSPATRPTIPLATPSSAGVSSSGPFLPSPASAQSPYGDYPLGRRPSSNGSHMGRRPSSTPSHGVVPPSPLGPNFPSPSLAPAVPPKPMVVSLDTLPASISTSAAGIEVDPTRLADQAANEHVRELVPLMVTEQELKERYGVGIQRYYKFIRFIVGANLFLALFGLVVWLPHVMASETSNFFGGLFTISFGSQFTSFWRGAGITQCVLWFLLPGAYLLLFRADPDAERETEHYDTEENIIPQNRNVPFYQLVMRRTFTSTVFVLMVIGSYLLTETLQNISTRNREAEKNEPGGGSSSGTLRLMDWGISMALTMINFASAFVINQLTVFDRFKTRDHTWKAAIIKLFLFRVIGVIAFYQAIYQADPCSGGVKFFTLLISDLLLGNAFEIFAPQVITWVKFPWANVNTKSDEENKPEFDVAAEYVELLYRQYIIYLGSSQFPMVALLGAIVSGSEYLVDKYRMLRVCQEPKVVNRTLRVPLAVMLLVTAIFGLVGSEFAPAFVYSRTSMLPLMTKGGQQTCWQLYGGAAPL
>1.A.17.3.1
MKRRKTMKRPAAATVVCCCLAAASSISAVTSSSINGARPPPSKLSKRQRRRLPEDHKKGHSYEASVQDKGFDEEENQSLGMLMLGSSSNSGGSRPETEQPSDGTDAADAISANSASEPATSLSPYTRISGAGSYSISSPDRFPYMASFQIEGTNAQSGSYDYHMCGGFLVAPDIIMTAAHCATYSPAGSDEVYQAFNGIEIGRLNLGEEKAYDAFENESYRLNYENLIPEKLMKHPKYDEVTMEHDLMLVKVFGKSRYPVVNVNSEASAPHDGERVTVLGWGATEGNSGKKYSDEMKEADLNIVSNQDCRNTQVDVTDPTTGQTSSMSLQDHIFDDMMCASAFGRHICYGDAGGPVISRGNDEGGADDTVLGIISWGYGCVNPDYPAVITRISSHYQWIRTVVCKESSDAPASFNCGNQEMTLQNAGGLQTVTLKLKLDMMSVETGFVIQTLDKKKVVAQRTPGYYKSEKSNIVRERMDLPGGQCYKLILLDSFGDGFCCDMGGGSGMLYLGTDTGYYSGELLVDVGGQFEYDNQGEFCLASAPVNSIVPGNQGGISAVNVPTPSSNAGTPKPPTKSPSYVSATDNLPSGGSGWNGPVTNPEFEYCNQFCQSNSNALNCGSHTCYHNGDVQVTDGVQGTDEPTQTPFNPQGDLFDTSEYHLTVQFQFDERPEEVSWVLYDLTKNEVKVFVDFDVYTSENFANQLLNVVVNVDGPDAGEKQYAFTVYDKASNGLCCENGDGYYKVFLGDTADGMQLLGDDEYEFSSSYYFTLFENGTMAENDATLSTAAPTDAVTNPPTPKPSPNPTAVPTNEPTSSPTTSAPTFPWERRRPELMDEIGARWNSAAITPPGKFNDVGGDQRKYDFNVRGGEGSSGGSALILRMGVMALVLLSYNDNAHRGNVDPRCLGLGAALLLWLANHHSSQEIQSTARSFNQATTTATMEYNDSYTSSNSRGNARSSRPSRNSPSPVPSDQRESVVKEAVASVILNERSKYDAQIRESQFRLNKYTAENDRLLDEVSNLRIQIREMKNDRRELVRAHHESMSLLATVSEEKLVEFKSKSEQDAEESRAAQEEALRTVLEMMEKDCEDRVAELDSALARVEDERERAMQLQLEAAAKAAAEESNKSEVEEACRLAVERLVKERRSRTAEMSEREEREMLLKQELEETKKRAERERMAAEAAAASAAAAAARAARENAAMKQQQGYDDGSRSNDGSQSHDGSRSYDENSSYDSRSAGSQMAQDAAPLVSRRPPVVNRRSTQKYSESIFLDDPMNEMTRGRKIALALQNYGWYQPRGRNSWDVNGLGLQSAWAYFEHSVLPRYIVKDADGSMPAPLNAVPELPGDDDAESKHGKVSVYEGSVNGSTVIDDGADEDKDDASDVDDWLYKTDKPTKKRKPRASPSNGVPQRTTGNLPRAGPGESNYPTKLYSPFFTPLSQMGDFGIGVGLYFSTLRGIAIITLIAGLINLPNILYFAGDEYSASQPGVSFLLKGSAICTEQVWVPCPTCTVDDFDRSRERIAGATTVTPDGELQTLVFSKKNTCDGATMSVGIINLASLGFILLAIVSLSVYQRRKQRQFDEQEQTAQDYSIEIWNPPGDATEPEEWKDFFESRFKGHVTCCTVTLDNDLLVKALAERREVFMQIEEKVKDGTSINDMSLSELAARVEHGRRIIGNIKSRLAPGIPELVGRLSVLNAKIQGLAQQDYVATRVFCTFETESAQRQVLSDMAIGSMSAYRNNTHSVHPNMLFRGEHVLLIREAEEPSSVRWMDLDEKLSARLKQIAFTTLISAICIVAVAVIVWLCRTISVAAAALAISVSNALFPVVAKVLTNLEAHASETGKQSSLFVKIAIFRWTITAIVITVIMPFTSTLSNGPDHLIESIFVIFFADLFTTNVIQILDPVSNFKRHFLAPRAASQERMNLLMGGTEYTIAERYTNMTKTLFLTFYYCAIYPSAFFVCAVTLLVNFFVDKYSLMRTWKPAPMLGPYIAKFSRVYFMTTAVAAMAIVSSYFYSGFPYDNLCADDVSHSAYYGKWQITDGDGRGGSAYVEPGERSYHFCNQFLGPTGNFAFPVGPDKQPSGSKWMTEEQEQLTGLYGIVSLTVLSLIGAVFLYQLYRATKDLFGSSFKSNFFTHPLLAVNIDHVDESVFDWSDPERSHSYYDLTRDAEQLLGGNEDMCHRAFGQIRHWPPGGFREDVAGSNTKSALRKFKDNSHRRNVSWSSKVTCKTYSKDDPNSWDVFDANSSMKNVGMNFDSHNPIYDPHKQEEARAFKENPVDDGASVDQQQNAVNSPAEQFDPRYNSGVDYESQLPDQMYGDSQNQHTNKHTEERSYEAGSYDEQSGSYDEQSGSYDERSGSYDEQSGSYDERSGSYDGRSDTSSYSQQQNSNNGDYSYQGTEESSRPSINSADSQGNDLNDEELYGAEEYNEEYNEEDYADARDGDGASFSEEESGEYSDEESENFLPPVT
>1.A.17.3.10
MATKLNEDAVRADADAKMKSDRIETLARERQREEANASDDEDEDEDEGFRMKRKEEDAAVPAYTWTATLRRRVRELEEGADVEAREAGRLRLDEALGAADDEDAGDVSTFVNGAPTVITKMKSRINSMNAPTGPTGVLVKTAHAEDKPMQQVVEDSYYKAVMSEKLPAYKAPRRHIARLENLESAVLDKEGNQLPLWKSTSDDLDVLGPGISLWFAQLKTLGKTFVYITMLASVALSHYVYIANKSSSVEVEPEITTTLGVTAAGVYASAYGIDIRTIMAVLSCLDVCMVLMFMLITAILSRRIRSFVVRVDEALLTLADYSLQVTGLPVDATEDEVREHFEEFGPVADVVIARSYGAVLRARIHRARLFKRAEQLKSELSAIRHTLKKRGEDYNANYAFKRKWKQFYKARDKMNALKEKIEQRMLEPFNIVYAFITFEQESDKMTCLDEYAPYFNFFRSKRTRFRVHPREDGKGDAFHYLRVTQAVEASDIMWENMANVGWKQYFVRRAITTIAILGLLIGNIILVVFATDWVKSGGRLLVNCGDLFASGASDNMYCPAIWNINENSLETDLGLISNVNFRKQVESSDCNPFIESAMWSYDMTQYSPYYEAVGAYSSLSVSSANAYGYSGGVWNGGMDASTKADECAAKICYDCMCESAIRSGRVTTICKDYFYDQLLIFGFEVGRLSVVALTSMLLLWTSGKFALFERHKTVSATERTTSRFAFFTLITNALILPLLVNIEIKGFSGFPILFRGSYEDVTLDWYALVMRSLMITTFINASWFGPSRLVQMWLTQLWRYWTARWCTTQYNLNRLYQRPKFTLAERYGQCMTVIFTAIVLFAAAPVLVPVAAFYCFLAYWSDKTMILRHSRYPSLYDHKLARQFMSYAPLACLAHFAFSSWAFSQWDIPSYFLTGLDGWAEEIYDQRDSDFWTVRANMTKYEQLDFKERFYRVNGLIQLIPLMAYFIYLLIKAFFSSVGNTALYLLGCKGLGASEWKADVQFSNFSEARDNMLKDGDHETSLSGLPSYRVQDNPEYTALFPEAKQVHGAFISHDDAERATDAPAPASTPKWANRVASPRK
>1.A.17.3.11
METNQQNVKQNSQFSLSSSSSSDENKKQGEKMSQEQCQQGEEQQNNNINFNDQSKQFQNDIFQNNDKISNNHQFQQSHQTNENQQLSGNDQQPYIFNNKPYTQQYRDLFNNYDAYKIPPDFVKADQHRLANTVGPEKDINQIKENENIEYCECCARQIQRNQLSLKCNIYELSFLGCGFPLYFYFLKQCMIMLSICLFVCGIFNIITNIIGSEPCTKQQESQQNNASSSNEAICVQGGYFSIFALGRKQDQDTFMQIQGYLNLTSMIAMMIFLQFFRKLQRELAYKCDDEDIAANDYTIMIKNIPKDFDAINDDYDDDIKEFFEKNSLQEKRVEVISVTLCYNLTEITALQNQKEKLIQQKKKCLTTIYKTQNQIDSYDYSKDKLSRQITEKEAQSQNEAIQKQNSIKLKVGIELGQTESQNDQIKRETFDENLDVNKQLEIQEKNKSNQNMFQSLNGSPLQSNVRKDYLQFLTKHYSNSIDQSNVDIPAASDMPQDIAEKSEKNLKIKFKGSKSIEMQIKRLKEQLLEEEKNLKIIEKQISYLDKQHQDLTQKLMQGQGKEFMKKYFTGKALVCFKYEQDKEEIINRYKAIGISQKIISREKNLAENQMIYHGNKLTIIQAPDPNDINWMNLHVSNKEKIKRRLIGFFLSIVTLCICASAIYAFHVFQQSQVQGNKESSNTVKIQIITYALAILINVYNFILCVILQIINRYCKNSTRTKDNIFLSKSLSTARFINSAIVGFIIQLYVSKKSTKQEILFGQGGLADDANYFMITNCILPTIAQVVNVEYYIQAFLRKIEEKKGNQSVKTQEELNLISENPQFPIEERYAQLLTTMFTTAFYCPIVPITIIWSLICFILQYWIDKYNLIYRSSVKYNMSSELSLEMTEHLEYFLPIQCLSTLIFYQYANGGEFGLSSILGTVLGFLHAFLPMQEINERFFNVKNPQANTIDYESAQKYFITDYNRENPIYKMQARQNHVLNMSMKVSVQKDSLRRCGFNLGHQLLEDSIQSKNSQTPQQRQSIFSPQFVITQENENRFSHFLKHNEESEKFSSNFDGKQQNPFQKLEEKIYHKSSSYKKCQIQQNIKSDKNDTNFGIADHDQSSVSLNFKTQQQNNKAFIFPSKSYTINKQNIQFTLKIKPFMLKLPQKSNETESSEQQPQKKQNKINNLPQSRHINSKSMCLPTDLRIISKHSKNSLSFGSKYDTFAQTFTKPNQQQLNTAGNFEKLGQNMHLQFNFNYKDFPLKYKEDHILDQQIEDAIKITE
>1.A.17.3.2
MPRDEGPPASPPTGNLSPRSAYRKQLDGDTNLSDAEIDLVLQNLASAEGEQLSLAAAGFGKQTWSRYLVEKYFSKWKWYNPNVNNPSAPSLSIGWAFFEHFTLPRHFSESHTSKSGVLIRAPPGESSSTELYSYFMTPQSSLSDWGVGVGMYFSTLISMAFIFILAGLINVANIMYYSSDEYDPGEGRNNFFLLNMLQFSAICTEREWVVCDKGCKENIGAWNSIFTNSYYGKTTDPVTGEEVTVINQTTCLPAQFDQGMWNFGTLLLLILCMSIFYWYLSKLEVRYDEDNSAAPDYTLIVRNPPPTALDPEEWRDFFDQYSDKQVTLCTIALNNERLLSKLVQRRQIIKTLRGLLPVGTNFDDDTAVITAVAGVKRKRENAPTTCIEKIWDCTLHPLLRLLGYEKTETEIYESLKATTEEIKSLQQVEYQAAAVFMTFETEQGQRTALEALNASSLEVLLNKNINLDPSSMFRDTVLHVEEASEPTAVRWMDLNYNIFQINARILITFGITLGLVVLSAWILDLSRTRVNVVLFSIILSTFNVAIPMVVRILVAYEKHYDEGSSQASLYVKITFFRWVNTAIITRFITPFLSTLGEESIDMINTINALLLSEMVVSPLLRYFDIFEIMSRHYYAPRAKTQEEMFSCFSGGWYNLAERFTYWVDKFLLLRSWQKAPFIGTETARFSRVYFTTAAVVLGAISSAFAYAQSPFTFLCSCDENSDSVCNVPNTQSFANVELLNGTQIGTIETSGVSYYFCDQRNIGFPPTPDKQGDDVWMTPSQERLSRLYGWFCLILLVLYGVGVLGQQFIRRLLSLTRGVYKVSSTPLYHAVDIFAFNTSPSP
>1.A.17.3.3
MDQPRGSRAAARLSVTAPDDGPSVAVAREWFRDVILPHRVRDKEAGAFRLVDMGEDAPGSELFPVFGTSLSDLSVFGIGLGLYFRMLLQLSLLLFVLACVSTPSIIYFLSSSYSGTLRSRSLDFRILGTAACTREVSAIDTSASSNEIRTVTINDCPLIMTQLHVDMIGLGILAVYCLVVAVMQTRDKAHLDALEQTASDYSVVVKDPNANAWDPDEWERFFAQFGRVKFVTVCVDNDRLLSALAKKRYMEDMLKMESADQEIVRLALENAADPTKAAPKQSLFRQFRQKFGLGGYDLTYWNAELDVLRRRIAEMLKHDSYRVWSVFVMFETEESQRRCLRETRIGLCSTLLDWTSTGLSDRLRFRGTNILHVEQATEPSSVQWKSAGVLWRRRVLQQALTMSIVGGMMTGVYFLALWLKNDYIGGETEPDSKRRGRLFILACTLAVTDLFGCRILSYVDRLEQHQTKEREQLSTLNKLLLFRGFNGAVVLYLLMDFTDILSQENLLQIQALLIANLITAPVIQLISPFEKFNRWYYGPKAKTQRKLNSYYSGAYWKLAERYTQITKSVGIALFFKSLLPTGLIITSLSLLVNYWVDKYCLLRKWKTPPRYDGLLARASRYHLLLVALVSLIMMGRWYNGWPFDHATQRAVTSAREETESRYDSLVKTLHIVLPFLRDQYPTKEQQHLMDVLYWIILIVTCVVVAFVLLKSLYRSYIRYIVGNLATGFLGGRAKQCDIPASDVSTLNGYVPSYESWYSDFPYLSVPLGTFEPRYVSWSGNHEAYCLVNDVVDDSQLAGSLGDKPLQQLFGACKQYDMPGMKVRAPVTSLDSISLV
>1.A.17.3.4
MEQRAAALEQAIEKDLAAVEAKTKEGLAKAAGAAKLTEDEIVEELEDLQQGVRETIETDDFDMGKTLGATTYFYMDFLKALMVVCFVAGCASVPSIRGYRRGRYSTRTRRDRQRFTFPSMSPFCMDYETVTATAGCAHGRAACDARYAPRCALTRRIAAVDAAATGVAVVLLAIFVATVAGKARKIDEAVQTPQDYSVMVTDPDADADDADEWRQFFARFGAVRAVTITRNNARLVGELAGLWRLLASQALARRRARAAALERHVALARRRVRALCGLRYDVSCVFVTFERERDQVACLNALTVGSYSARTDTTGDPRVRKFRGHNVLRVKEAPEPPDVGWRELGSVGGARSTLQKFATVATVAAALVAVSSTIILVATVRRFLMLPSWGDGVIVAVVNAILPQFFKVWSKTFEVHRTESSRQRSLLRQLYAARLLNGIVAVLVTPRWTHMLRRDTLNRLRDILLADVVTSPLARVLVAEVFFRWDLSQAQSRWGLAVATRLRTWKDGPLGDWVPRTVIDDGAAYDVLPRSFSTLDASRKLLDGDLAERLADAVKVVINATMYSLLFPGGWFLGLGALALNYVVDKYLLLRRLRPPRARDPHIVSAAAQDLLCLVPLMKFGVSLALAVCWPFDEAVAMKGGGFRVVDKGLPFGEIHDLVDVLKLAANSARLRPRNWMPKDQVIAVRLYRWAIVASFLPLVLRGVYLLYKQHVALLRGDTKPEDRGRAQDIPFTEARDASLQCYVPVVHADGFVLCECANVKSVPFDHLPKFGLPHSTRIAKLLDRTKEQEAARQRELRRKKSRKKPRLARNVAAAYDLSRLLCTCLDRDRAATARKSLSLIEYFEPPPPRTCAPRCLAVVQDDRVAASREAVHEALLADVGDALGRDATGAAIKDDADVERAAFRVAEGRAFRPRKPKRKKRKSGARTLPDWSLAAAEASDREDALFLDFERFVGAVHDCGACACGALQRNRLGRLFNALARERDDLVTAARFAKRVVAAYKARHAPKGPPPGRKPPAKLYEARDLPRLVLPPEFPHVDAEADDEARDAARHVRNAARGRRRRGDRRDRDETYASRGSARTRARPAERPAEKAVALAAGDDAWLACLDRENRPDRLNGAAAIRVFTPRGAPPPPGWRRRPLAPPAPPPEDRASDGGSCLSSVASSRPSEYRWKDGEVVSSLSQSGDRGPIAVVRVPRLSATTMSVRRSAFVSRDHHDLRVPTKRARPGPRK
>1.A.17.3.5
MSAAVWDAEKGGATAAVAAAAAAEGSAENWEPASQAGIGGGVDSAGGSGYPETKDNGEDAAANLFGNDIPDEDGGTGGDGPAIVIASIPPAAADGVVGRGGGLGTRGSAAGTAFASGTSTLTKRRNSMAFEIARVERAGKAVLANPEKAKRAWELSRPRFVEESSVHGPAMGGSGGGGGGREGKTRARLPPGQENRNAVPYGVWSTSWAQMGDFGLDVGMYFVTLAQLVGAVLVYAALCVVAMVHFSSENYSGQQAGVRADLRGSAVCTASKEVLAFPRDSWDFRDTFDRNDCPLDSKQGYADMAGVLLLFMLLLLLGKAQEKAAEYTATQIHSAQPYTVKVSSPDPLADDPERWRRLFAQFGHVSYVTVARGNGALLRAMANRRAVGRRLESSTPDVAEIVEAYRSVDTKEPPTSGAGGWWKAFLRPCGFSRDTKFWARELWDAHRQVEGEIMKGMHDQGLPVVKVFVTFESDLSQARCLSHMSRGILDAPEEQHMYTNPDGFKTALHVMPASPASEVLYENLHIGAIHRIAAQVLTFVLTTMIVIISFLAARELEAIGVVATALVITVVDVVLPPLVRLICSVEKHHNSVSHDLSVMNKLTLARWANLAGIPFWLNDRLGTLTESNLELVVTVLWLNAFVPTFIRLLDIRGRWSRSVLAKKEVLQAAMDSHLEGSRFHLSDRYTDTTKTVFACLAYAPVLPIAMWIGLLSLSLSYWSDKWLFVKAWRTPQPPGNSGRVARLARRHLALAVLAHCVFALYYYAGWPFDRICRFDQGWIECSQEGTGLIEAETQSWMTGPQKTLVDVFSALNVAWLVILLVFYYLQSIMRGISLVVKGAPRKLRSRQHMPFSQLTSRYQHDVDAYVPQIKSSHQPLPLLACDLDFVEPETIPWQVDGHKGDSFEDYCLSSSRDMPRTSRYQRARLFSLCVHYPPPAPFEAIGNGC
>1.A.17.3.6
MHAGQSAPERGDVPGSQLPSLRERRVAATREGRSLLLPSTVGAPNAPPPPADILEQRQRMVAAANPALSQPAGAVAGEESGEDDAQSLASIPSPASSAPPSPQRSATPGRPADTPSLGDASNLSGAAGGEAAGGEAAGSPAERERSSSSLIETSAGLLDSVSSMLAGYAPWSPGKGRRGATRASAASCSVPTSPAASASPSIVRPAGSVAAARRFATKTRQPPRDGGGSGASPQPSALDREFSLRRGVSPTTERLRAYSGASGAHAKARWRQYVRRKLLNSEDEAIMNAALMSDISGDVAELIQDTTPFTARRRSEGDSSSRPASREASRRRWSEGDGRLRSPLTVEGSPEPGFAPPSYEEGAATPPGRAAAKAAPLDAEAVHVDVGPASPEPEAGGRFPLCRRWCLPRTRPSHHARREPGDIEGKLRDKEMEGSALAHTLSIGHGMHAPPSPDMKKARLYASQRLARQHEGDEAPGELYPLYTPLETFDRFGTDVSQYMHFVLYTSRLFFCLFAFNLANLIINLEGQNLAFLELDSAAAGVNPLAVVHTLGNTESTGVLAKGGHSYGVIEFITSGVLVVYIFWLRGKMSEIRTRIRNSTSLATLTAADFTVMVSHLPDGWGSDDVRGFFERFGQVVHVSVSLNNRGLILEMKRTQELRDRHTEAALHLLTKMSRLAKKEEVVRARVRSVRSLERFERHRARLRLLMRGKYQHTGHAFVTFNKASVTPELVRRLGKGGTDEHRALGAKLHVKRAPEPSDVLWENLQYSRRQQRQWQCLSTGIMCVLATVGIFTIFVSNYYLAPGVNPNAAYPLPAGQFLAQMLGALVVNIGGHLIFFILVLFLAKLVEVQYTHREREKEMMIKMTVFQILSVVVPSFLYLFLNTNANELAFNDSMGRFGASWYVSGGQFVIVALVGDATAINLFIDLVRPVPDLFNRYVLARRAKTQAKMDELWTIDADLTLGFRVQLMNKIVFVGLMFAFAIPILYGLIFLFLFSAHWVDRYTLLRRLTPPPVTHDGLMEVVIRYIFPVAVLTHTVMAVIFFNDICVGSKAADEGACERAFAAGFSFDNSTNSSDLLGGTCVPDVGTGDLNDLLDPERIAVKEEWAEHIRNNANFDLYSGSVLSLECLVANASQSGAFCTVVSGCSLELSGAHVILICGAFIWGIGVVVYLLLHWCKRRRDAALGEKRRSALSTFSLNAFRFIMQRDAPMYLPPLTRALLEMYGNNARLDRRLLKSYLQIANVPIQQGPGGSVEELRRSSLSSERSVLSSLAEPLREASGRVKGTVPSVEQVRTMRDALRQKLGEVEQQLSAIGDRETYQQSNTALRGGLQRGAQRLGSTFLRRKSDPRFSESDISEPELAPPFSPVAEEDPEGLAVDVPGDDPEGLAVDVPGDDPEGLAVDVPGDDPEGLAVDVGRAPTTDEKYLSSRLSNADFS
>1.A.17.3.7
MQSEDYAQSRSQLPPVYQPYPPPPAQAQAQAQTQPNHQHYQQQAQSQAQASSAAASGTSQPPNIRPRLETARSNADRLRVRQPDGKAYNLRVPPQQLLSLGVGVPLFFEFLWFCIVLGTCVTLFYSIPMVVLNIQGSWADIDHGLGGGTWNIRNCSNTSNPVSLVTSSFSPAASNYHLVDSDSTSTNETELEAAYNWFLGHRSLAPGAGYVVIELVMLIMVLKLVVVWRRRISVRATVFAREMLTARHYTVMVSGLERNCTNTEELAQHFAQWGPIAHVSISLDSMRVMHLMQKHKEMSVELGSALAREAAQRNGTSDPVAQSGLLSQILCAFRSLTHRESRQVREELAAIDAKIEELKHRRVFHCTGYAFVTFRSADSALCCLIDHMQKPIWVRFKDWVATSWLFRAYSPAAPSASALASSSSSSAHNEASLASKAPLLTRGSSSSLSGGPYANMHEGLMSPPSSNARTSADRSSAAYALPTANIFGFKPSRFVFRSTLRPKLEAPPEPSDIIWENLHITLFQRLLRNSVTSLLCGIVVLAGFASVTSLLYFELTDDHKSHVDLGGVGSKVINALVVTFVNWVLATVVTALGRWERHHTYSGFQNTALAKLLLAGYVNSGYSILAAYLIVSEWGTHNSRRQFGSIFWYSSSGQLSAALTAIISNAVFNSLIQFVMPVTRMREFLATRTALTQTELDKRMAPREIMFAARYVNAIVNMSVAMLYAFQMPLAPLIAVFAVGLQYWVDKRNLLRIHKRPPRIDHRLSLRALQYIPWCIYFHVVLGGLAFVLGPWCGNGDDLRLILPQLGEISFTWAWIWLMSGIGLLAGIIRYVPWKRFFRWITCSCCGLASGRGGSGDSYANDMTGLSGRTMRRSRASWPSSRDSEPLLQTQPPSVSRAYLVPALSPYESSATEADHATNRGGQGPLLAQDVLADPSVTPSLKQLVSDAVIRPPYEVIVGSLEEEYRPPIAVDDVVLRETRTTLEMYYELLRGKSQTLVQAFSGRTADTVLSSPRRLTVDRIAAAFSPSVAATSSSVNLNTSSISTTSSVSGGSSYINVSSGSGGASLVSHVPSSPHSLTPRHRRSGSISSVSSTVSGVSNVSNIPSQSSSIAAMIAAANGLEDEEQQQDQMLRSTTSWSKGVLPRDESRM
>1.A.17.3.8
MRNNNNSSNRNYQGVDSNYGNNSNLNRNGVMQSTGQNTKSNGTPDQFSVINTSLNQGADGSQLGMMSNKNANQRKTNPIQPFIRNIEDHNSKNQEIFKGSQQSNGYSKSNKNKIHPATFSKSPNEEKYWTFSQQAQNAQNQQKKQENHRHEYKEGDEEDEDDYYEEEDDDEEDDGSTQVNSALQRKGTSIFSKDASHGLSYEKMVYSVDKTHPRITIKDQTTLKTRYEKHPFCKTKTGWNCCCRSQRHTDFAQYGSGIALYFQFLKHITLVLFIMSVLSIPSYIFYYSGNTAEDGKSTSVKYVLAALSLGNIGQSDFACNSAQMAQGKISLYCAYGTLDTVSMFGQSLSNSTSSCKNDGETISYTPTHCDYENSKFGSVNKKNIDTAFNESCSGKVSCDFPLNTTLVPTNCTTGANPVVASSQVIYFLQAVCKSDKIDVFLSGKLYLEKSKVALVVVILDLIIAFFFWISFVYLRAFQNITLHEINESVITASDFTVQIKHLPGHDNLKQLKTKMWWYLENVLEQENIIGQSKTEYTNPQTGVLDENQNNIMDIQFGLNDYGRLEYMMTMATQLQSKKKYEALIKDDPSKRDIYQEKIDELNKLAIQKLKDMEDYAKKNKQQAVIVYAQFQSMNGKEKYIRSMKRIGLCRRICGNKQAFRHKYLDESWPEVKYAPEPSVILWKNLKVGGFERISRTLFVTLITLILLAFSVMGIVVAKYYQDKYSSKYNLNNCGSIDVTQTQAYNDYVLPEDRQTGLLGCYCYSQFKIMQFKIADIVFQNQQKLCYDWLTGYTITNAMIYSTAVLITILNVVITEVLIRLSRFQKFHTKTEEKASSTIKMFLIQFINTGLVILLVNAKVTEVTLPDFFPLLGGEFQDFTVEWYRVVGTTICLTMMINVIAPHIGAFIKIFIKSFKRCVDRGCTCNKRKTKKLLQDEYNEVYSGPEFLIEVRYAQVMTSIFITMIYSSGMPILYLVAMTQFFMMYWVDKFLFIKVYKNPPRYGIELSDISRKVLMYSVLVHLCFGFYIYSNSSIFTYDDDLPYLSFILGSMLIFIIFTLTELIQSCFQDSWKKCCCLCFNQKNHEDMVMSSFSSNIYKELGVEDLKQEYKKTKTELADIKNMLQSGSLPSNERTNLIVNQLTEKVKTIKGILLTSLKSEGMMGANDTMDGFLKLFKHKKNDTNHRLKTTYSYDIKDDPTYKRVQKIEKRMRKYYEKQAMQKA
>1.A.17.3.9
MQIHPIQALSTTLKEDSQIHITGSEEKLLKTKQTILDRAPVNQEALNTYLKNTHPTDVDEKLYDCTNCYNVDVGFNCCCSTEFQSDINQYGAGITIYFRFLKQIILYFLLFALLSIPQLIFSLSCVKDTLTFNSILMGTTLGSLSLQGDSCVKMSWDDVVLNNNVTLDSATILEKTTFNCNSGTISSQNFVLGFVQEGSNSIPCTYYDPSQAIINCTNSKAFTEIQNKCVGQQSCEFIIRESLFDSCPDLHSNIVYAYSFCQDSEFSLGSVSVKNNTVSIICGYIDLAIVLILSIFLFTLERQEKETMKNVNESQVFIENFSLEFRNLPECSDPKELFQKLIEIELQLAKKFPQIPSFHIVDIQFSKGNRSVLIGEERAMTIKKRNNLVRRFENKFKVSLITSMDLKQNLATAVLQQALNQLQQKEDAQELLDEIQKLENQISEFDNQIQQPEQFNEIIQYAWITFDTIEQRNMAFFVYQEDYLRDLFSCCGCNEIMKIDNAIIKAQPAPPPDDINWMNLQYSSVELFARRTLSFMLTFILMIFTIAAIIFLKYQQLTYQQDYPEPNCSMYPNITEADVIGDQSKSVKKGLLECYCKEDFLNRINMTFSNGEQLCQQWFNDYVKIVGWPFLIVVVIILINQVIQLIFTKFAEFEAHRSKSKQLSSRLLKVFVVQYINTALVILIINIKFTSELNLSSFSVLLNGKFDDISVQWFNQVGTTILLTMLIYVLGPLINIVLMSIFRCLKRCFDQCCLEDGQFTRKLTQQDLNEYYTGSDFNVELKYSQILTVICVNFLYSSGMPLLYLTTALFLFITYCCDKYYLLHFCKNPQKVDDSVAKLVREILKLLLIWHIIFSIWIYGSTKLFPETIDFTQSIQSSSIVQSAQSNVFGEFFKRAITSQCIGLTCILIVLIIYYILWPCVISPILRTIFFFCYSETTLFDKVENTFILMQQSIYELYSQDQANQIMQLLRIQRQDAQEKGEQQFALLMGERLARMQALKFFKGLINGLHSYDIVLNPKYSQYHTL
>1.A.17.4.1
MSPQLKSLDEEGDKSARRPTRKQTSRAACPQDGHRAQSSRKDPAKGSPRPGSSRKKQMEHGSYHKGLQGQKPRKVERSLQGRKKDRRTSLKEQRASPKKEREALRKEAGKQLRKPRSTSLGSSVSTGDSLSEEELAQILEQVEEKKKLITTVRNKPWPMAKKLRELREAQAFVEKYEGALGKGKGKHLYAYRMMMAKKWVKFKRDFDNFKTQCIPWEMKIKDIESHFGSSVASYFIFLRWMYGVNLVLFGLIFGLVIIPEVLMGMPYGSIPRKTVPRAEEERAMDFSVLWDFEGYIKYSALFYGYYNNQRTIGWLRYRLPMAYFMVGVSVFGYSLMIVIRSMASNTQGSTSEGDSDSFTFSFKMFTSWDYLIGNSETADNKYVSITTSFKESIVDEQESNKEGNIHLTRFLRVLANFLILCCLCGSGYLIYFVVKRSQEFSKMQNVSWYERNEVEIVMSLLGMFCPPLFETIAALENYHPRTGLKWQLGRIFALFLGNLYTFLLALMDDVHLKLSNEEKIKNITHWTLFNYYNSSGGNESVPRPPPHPADVPRGSCWETAVGIEFMRLTVSDMLVTYLTILVGDFLRACFVRFMNHCWCWDLEAGFPSYAEFDISGNVLGLIFNQGMIWMGSFYAPGLVGINVLRLLTSMYFQCWAVMSSNVPHERVFKASRSNNFYMGLLLLVLFLSLLPVAYTVMSLPPSFDCGPFSGKNRMYDVLHETIENDFPKFLGKIFAFLANPGLIIPAILLMFLAIYYLNSVSKSLSRANAQLRKKIQALREVEKNHKSIKGKAIVTYSEDTIKNSSKNATQIHLTKEEPTSHSSSQIQTLDKKAQGPHTSSTEGGASPSTSWHHVGSQPPRGRRDSGQPQSQTYTGRSPSGKRTQRPHN
>1.A.17.4.10
MAQPLAFILDVPETPGDQGQGPSPYDESEVHDSFQQLIQEQSQCTAQEGLELQQREREVTGSSQQTLWRPEGTQSTATLRILASMPSRTIGRSRGAIISQYYNRTVQLRCRSSRPLLGNFVRSAWPSLRLYDLELDPTALEEEEKQSLLVKELQSLAVAQRDHMLRGMPLSLAEKRSLREKSRTPRGKWRGQPGSGGVCSCCGRLRYACVLALHSLGLALLSALQALMPWRYALKRIGGQFGSSVLSYFLFLKTLLAFNALLLLLLVAFIMGPQVAFPPALPGPAPVCTGLELLTGAGCFTHTVMYYGHYSNATLNQPCGSPLDGSQCTPRVGGLPYNMPLAYLSTVGVSFFITCITLVYSMAHSFGESYRVGSTSGIHAITVFCSWDYKVTQKRASRLQQDNIRTRLKELLAEWQLRHSPRSVCGRLRQAAVLGLVWLLCLGTALGCAVAVHVFSEFMIQSPEAAGQEAVLLVLPLVVGLLNLGAPYLCRVLAALEPHDSPVLEVYVAICRNLILKLAILGTLCYHWLGRRVGVLQGQCWEDFVGQELYRFLVMDFVLMLLDTLFGELVWRIISEKKLKRRRKPEFDIARNVLELIYGQTLTWLGVLFSPLLPAVQIIKLLLVFYVKKTSLLANCQAPRRPWLASHMSTVFLTLLCFPAFLGAAVFLCYAVWQVKPSSTCGPFRTLDTMYEAGRVWVRHLEAAGPRVSWLPWVHRYLMENTFFVFLVSALLLAVIYLNIQVVRGQRKVICLLKEQISNEGEDKIFLINKLHSIYERKEREERSRVGTTEEAAAPPALLTDEQDA
>1.A.17.4.11
MLLPRSVSSERAPGVPEPEELWEAEMERLRGSGTPVRGLPYAMMDKRLIWQLREPAGVQTLRWQRWQRRRQTVERRLREAAQRLARGLGLWEGALYEIGGLFGTGIRSYFTFLRFLLLLNLLSLLLTASFVLLPLVWLRPPDPGPTLNLTLQCPGSRQSPPGVLRFHNQLWHVLTGRAFTNTYLFYGAYRVGPESSSVYSIRLAYLLSPLACLLLCFCGTLRRMVKGLPQKTLLGQGYQAPLSAKVFSSWDFCIRVQEAATIKKHEISNEFKVELEEGRRFQLMQQQTRAQTACRLLSYLRVNVLNGLLVVGAISAIFWATKYSQDNKEESLFLLLQYLPPGVIALVNFLGPLLFTFLVQLENYPPNTEVNLTLIWCVVLKLASLGMFSVSLGQTILCIGRDKSSCESYGYNVCDYQCWENSVGEELYKLSIFNFLLTVAFAFLVTLPRRLLVDRFSGRFWAWLEREEFLVPKNVLDIVAGQTVTWMGLFYCPLLPLLNSVFLFLTFYIKKYTLLKNSRASSRPFRASSSTFFFQLVLLLGLLLAAVPLGYVVSSIHSSWDCGLFTNYSAPWQVVPELVALGLPPIGQRALHYLGSHAFSFPLLIMLSLVLTVCVSQTQANARAIHRLRKQLVWQVQEKWHLVEDLSRLLPEPGPSDSPGPKYPASQASRPQSFCPGCPCPGSPGHQAPRPGPSVVDAAGLRSPCPGQHGAPASARRFRFPSGAEL
>1.A.17.4.2
MFRQWSVQSGPAPRRPESQAASEELWEQEVERLCASRTPVRMLPYAMADKRFIRELREPEGVKTTFWQRWHRPRRVARQHLREAEQRLARGFGLWEGALYEIGGLFGTGIQSYFTFLRFLLLLNLLTMLLTACFVLLPLVWLRPPELGPALKLRLQCSSSPLPQSDIPRFHNPLWNILTGRAFNNTYLFYGAYRAGPESSSEYSIRLAYLLSPMVCLLLCFCGILQRMAEGLPQQTLLGQRYRTPLSAKVFSSWDFCIRVWEAATIKKHEISNELKMELEEGRRVELAQQQTRAQKACRLLTYLRTNILIVLLVVGAISAIFWATKYSQDNKEESLFLVLQYLPPGVISLVNFLGPQLFTVLIQLENYPPGTEVNLTLIWCVVLKLASLGMFSFSLGQTVLCIGRNKTSCESYGYNACDYQCWENSVGEELYKLIIFNFLLTVAFAFLVSLPRRLLVERFSGWFWTWLDREEFLVPKNVLDIVAAQTVTWMGLFYCPLLPLLNSVFLFLTFYIKKYTLLRNSRASPRRFRASSSTFFFHLVLLLGLLLAAVPLAYVISSTHSSWDCGLFTNYSAPWQVVPELVALQLPLPSQRALRYLSSHAFSFPLLILLSIVLTVCISQSRANARAIQGLRKQLVWQVQEKWHLVDDLSRLLPELSPEPGSPHSRASRPRSFCPGFPCPGSPGPRTPRLAPSNRLSSSSLGAPSASVPASRFHFPSRTEL
>1.A.17.4.3
MNGANTTTRHNHSFSVEDVDLVMDASRAGQEREARQSPPSMNGVEVHGLMDEHSDTEELLAGVTREELLQFQEQLPNAVPDAKVLAQSDRRLLSSSHSIRFSPARAATCDAYAQTDPLTFDNLPSQFAARDAIDELPRPGTTHGRRVSDMHGRRRVSEMRNRRASRWRSKKASIHPETDALELDAPKRLQARDNVRRALGRWHLFWYDLRRWWHLKRTRRRDPIPIWSRSIKRIEGYFGSGLASFFTFLRWLFLVNLLISVVYICLVILPMAIRFDYNGITESFQWYNVIDGAGAVGQSWIFYGGYSSIGGYRMDLAYVLVPAGLITACFFIIIRSAAKTSESKSLVQIDARMPFGIIVLASWDYSLNQPSGVENLKSGISNAIKDAIAEDKAQHDIHELKEADWKEKARVYAMRAAAWFIWMLFVAGSFAAIWFVVLEQRFTSVGNNFVETYAPVLVLSFINGALPLAIKRLNNIEHYKHPRTASQVTTLRVFMLRILTIYALLYGFFQKTNFTELQTPVYNGTNSSASITQDDCAGTVIGKEIYKLVLVDTLVGMLQRLAATLFWYFWLKRRVELDLVQCVLHLVYRQGLVWIGMSFSPAVPVVAAISNVRRFCRPPQTRWDSSKNTSFFLWCLGATLFFMAIPLAWALTEYKPNCGPYAASEYDSWFDAISMWITESKGSLRRFFSVVLNPVFMFGVLLLLCMWITMLRIRVQNVRRVVRDTEWELKQTREDKKMLLVALQVKGGRGNALGAPSGESLV
>1.A.17.4.4
MSYRDSFADVPLEQMSARRSNAMSPEDMFFQEQLLAEASRPSSLLIPPSVSSYGGGGEIGTVSVRSSSPVITPQRSRSNSAYNNAPVVDLHAPTANPRGNFSNLGVVVTPLERKRQSRAIENMELASLGYHAEAHQEPQPALQPADHSGAGVPAAEAAPAARKGKTKAVASAAPPPEENLDAPSRKLLRSLSSNHLDATTQVEAREILDMLPSELRFHTRQLEEQLQSAEGFHSPLVQSYSIGDTATILSQQAEVRRLKHRPTLKNVKRTRSTEMYSEHEVAERTQSLKMEIGATKTKNLQKERENLGHSMTKWIRYLKHRYQRKKVLQKDPVPIFRHSIKVIEGRLGTAVASFFVFTRWLFLLNIGLSIIWLSLTTFPQLSQTTGNSSVDFNALNLLTGGGYLATTPMFYAGYDNSVPHYSMDLSYVIAIGVTYLISFFAILYSLGAKFSRDRDPTTLVARDSTYPFAVAVLGSWDYSIRDDNGAVTMHLGIAHTLKEIYSRQETAQAVLTTKETAKRFVRRLISMTVSLLILALCAYLVYVLIDLQASHAFDDGAIQLVAPASISAMNILVPWIFTKMLEVEKWSSQDVELRVTVYRSFFVRLAAVIAVIVSIWQTRQSNLATQCWQNRIGQEMYRMLVIDLIVSSIFTIVQQFGWRYMKDKILHRGNKVDFDMSKNVLDMTYRQTLIWLGCLFCPVLPAIGSISIIITFYIRKFVYLRVSKQPRRFFSAARSNSFFLLTLLMTLILVFIPVGYILVDGQPSCGPHKNLDSIYSIVPYWLRRGPSWILAITNYLFTVAFLVPFSLLLISALYYMHASKKGIKERLKETTLQLDMEREDKRYLLKQYRIN
>1.A.17.4.5
MSGGERKKRGCDRGHGWEEAGAEFYQESYPAAMEADLQQALQRDPSHIATLLPSKKSRVATAKRIRNDTKTTLRRRTSTRSRSATKLRLQGFEQLKWQRRKAWQQFRIRMKEAYSKMELWNDSLKKIGGNFGMGIVAYFLFIKWLMYLNLLLFAIIYLLIVLPVIVLEVPENETCSSNNVASVVCCSELYRNKTDENSSVSKVLSLLFYGSYTQKIYESVGTNFYYNSPLSYICTILTVFIISLVAIVRSAAKSFRERIVEGEGQFYRYCNLVFGGWDYCINNERSASIKHKALYNEMKALLESERLEEERRNRTPEEETKLFFTRLFVNLIILTVLGGCGLFVYYIIDFSFTQMSAHLAKDHEILNLFFEFLPYICIVILNVAVPFLFRYLVALEHYNPSYVVEVTLYRTMFFRFASLAVLLTSLHALVAGKIPDNECSNKKTEQPLCWETFVGQQFIKLYSTDIFIQFFMTFFINFPRSLIARHTENKVLRFVGEQEFDLPKHVLDIFYSQTVCWLGCFFAPLLPMVAVIGTFLLFYIKKFTCLVNSTPSNKIYRASRSNCLFMFNLLISFILAMIPVGYSIAKIMPSKSCGPFRGLETVWSFLSMTFSQFPNWLQSTLSFLGTAAFGIPAFVILSLLLYYYYVMWLANKHMVTVLKNQLVLEGHDKQFLLNRLSAFIKQQQDQNKFHQEQVNELGTFQHV
>1.A.17.4.6
MLQIQVEEKEEDTEESSSEEEEDKLPRRESLRPKRKRTRDVINEDDPEPEPEDEETRKAREKERRRRLRRGAEEEEEIDEEELERLKALLDENRQMIATVKCKPWKMEKKIEVLKEAKKFVSENEGALGKGKGKKWFAFKMMMAKKWAKFLRDFENFKAACVPWENKIKAIESQFGSSVASYFLFLRWMYGVNMVLFVLTFSLIMLPEYLWGLPYGSLPRKTVPRAEEASAANFGVLYDFNGLAQYSVLFYGYYDNKRTIGWLNFRLPLSYFLVGIMCIGYSFLVVLKAMTKNIGDDGGGDDNTFNFSWKVFCSWDYLIGNPETADNKFNSITMNFKEAIIEERAAQVEENIHLIRFLRFLANFFVFLTLGASGYLIFWAVKRSQEFAQQDPDTLGWWEKNEMNMVMSLLGMFCPTLFDLFAELEDYHPLIALKWLLGRIFALLLGNLYVFILALMDEINNKIEEEKLVKANITLWEANMIKAYNESLSGLSGNTTGAPFFVHPADVPRGPCWETMVGQEFVRLTVSDVLTTYVTILIGDFLRACFVRFCNYCWCWDLEYGYPSYTEFDISGNVLALIFNQGMIWMGSFFAPSLPGINILRLHTSMYFQCWAVMCCNVPEARVFKASRSNNFYLGMLLLILFLSTMPVLYMIVSLPPSFDCGPFSGKNRMFEVIGETLEHDFPSWMAKILRQLSNPGLVIAVILVMVLTIYYLNATAKGQKAANLDLKKKMKQQALENKMRNKKMAAARAAAAAGGQ
>1.A.17.4.7
MQEAARRASLRKEHTPTNEKFGDLSKQDSLGERASSKLTLDDELYDILYAFGETDAFINKGDKQRETDEDGNPLTRQALLERIRQKKEVIGKLRCQAWSMTRKRRTLKLAQKYLEQHESKVSRSHLYMEEMRKRARLMKRSFSNFKTYLIPWESKIKRIESHFGSVVSSYFTFLRWIVFVNIMITLIALVFVVLPETLADSVANEGRFNRTKTRKQIPANERVHADELAVVWHYDGYLRYSPLFYGYYSDDPFLGNKIKYALPLAYFMVTLTIFAYSFFAILRKMAANARMSKLSGSKAEQYIFNWKLFTGWDYTIGNSETASNTVMAVVIKLRESIADIKKDAHGKFRLLQFSLRVFANIIICAMLGFSIYCIIFAVQKSQVQDDGNLFTKNQVPSVVSTITHVFPMIFDLIGKMENYHPRTALRAHLGRVLILYTVNYITLIFALFEKMTALRDRVNSTSTSSSHRTKRQQGGWNPNMQRPPPYASRAEVRQMSDFLAANTRRFQTVSQRTTRSVTTPFTVAPQFGPFNVNNPNAVFHNGTHSTSFESQILGPKALPIFTPPPRKYPGFTPGNVGQQFGGPDFPRNQVYTKSTPLPRVRTKPPWVYTTTHPPLVQNRAMTTTMSKSAKKGNSKNLDDDILLSNETIQMSEAALRRNHDGHNNDICWETIIGQEIVKLVTMDLIFTILSILVIDLFRGLWIKYCSSWWCWDIETTFPEYGEFKVAENVLHIINNQGMIWLGLFFAPLLPAINNIKLIILMYIRGWAVMTCNVPAREIFRASRSSNFYLGILLIWLLLCTLPVGFVIASMSPSRSCGPFARYQHFYTVVTREIEKRVDQTVLSYIRHIASPGVVIPIILFLILIIYFLFSLVRGLREANTDLQAQLVHERTEEKKKIFELAGGKKNKFEKDRDKKRSNDYIPLIEQRRREPWRQYHEMEADHALASDSSEESDINEDEDDERQPLTAYPLRAIETPPETLQVTAFHPSLGSLIENREMEDEESASGDQLPMIHKSVSFQGPSHMQMRQSISTESCSQISRSAIQVATPEEIRALLRPYLEAKYGIPYQHGIKSFPIDVHTPPNNTPSRRSSKYNSFVSLYEHTRDDHKNFVASTIKETDEDPGKSDKKQTSSKDVAPDFMPWPSADEARALREKMKSKTPLMLTKTTVEEKPKGGKSSESEFRPPVPIHRKYNIQTTEEENEEEETDSAPESSKKRFRISVSPTKTIAPASASRAQHKIVSQASSSSSIPHGRQPDPNKKASLVLPPLRAPRVQFDEDDSPRQID
>1.A.17.4.8
MPKSGAHQPLVRHDTDDGGETGQSVKSLADVSEEEIDSRMSRRSSVIADLLSLFRRSSSVLVRPHTRLGNPNFDDDDDEFDEEDDKEASKDRILKKIQQKKEIIQKLRGQPWYMKRKRRTLKVAQKHLQQQEAKVSKARLYKAEAGRRLTQASRWLDNLKIYLIPWEAKIRKIESHFGSVVSSYFTFHRWVLGVNITITFIMCMFVVIPEWLADSRTQFGDDRYNKTKAIKVMPPAVRARADELSTVWDFGGYFQYSLLFYGFYSKETFFGETIKYRVPVAYFFCNIFILGFSLFIILRKMAANNRRGTLSSGKTQQYLFNWKAFTGWDYTIGNPETAGNVYMANVIKFREAINDDKQKPSDKHPWIRFVARVLTNLFICAMYVFSIWAIMQCGTLKGEHFFAQNATAITISLITLVFPNIFDLLGKIEKLHPRNALRFQLGRVLVLYILNYYTLIYSLMLQLEHLQKEKNASDNPISALGHPGDAIGRTIRETVLPRYPVDNNPHTYYSYAPVTTTPIPATSSWTTVLPDFGPFGVYNPKASVTKDDTVFSSPVVETHMFGPNSDWNETTVNAASPTGATTRASLRMSQGGLCWETIIGQEITKLVTMDLYMTVASIFLIDFLRGLACRYLNLYWPWDLERTFPEYGEFKVAENVLHLVNNQGMIWLGLFFVPLLPMLNNIKLIILMYIRGWAAMTCNVPASQIFRASRSSNFFFALLILFLFLCTLPVGFVIASKTPSKSCGPFGNQSFFYSVITDVLHENLDKTLVNGIKYSLSPGIIIPVLVLLSLVIYFLIAMVTGLSQANQDLSFQLMVERTEEKKKIFELAGGKKKKSKDNTFGKQKPKQLLPPPTKGVSSDDDSQHNRSTAKSVSGRQFVPSLGSVSEVDHSTGEEQSSDSESTTSSLPPKLSLRQRFLVCIGWADPNKYGRHDDIEMEEGGGRLRELSTGSETDSDDEDSEKSNRDMSYRTAIQSFDQNSQSASASSSKSTTTAPSNSEMRIEITENPLHTYITPLRIEKKSSASSSSSSHQPSSSIEKQAARRLLQPISTTHNIRYGVATVENSSQDPTRPPSTDDSLGDPALHEPLWANLNPHSSYTSAMMSPIMNEVMSNDETTDDEKGRLIPDRPPIPHSPRELKRLKREKDQQSESGSKPSTPRPPRFRISMSPPRKPPSEKNDSDSSNRKYEMRVEKSPKKPKKSDND
>1.A.17.4.9
MQSSADAKREFYKGQRGRRAASQEDHRSYELNDFPLQNQSSDAESCHQEPHFAHQRSPGIGFDEDGGGGDIDDEESYTISVSAIMQRRASVRGYRGKRGSRSSRRASSPMDHVLDSVERRRSSVYTTSSEEGTNQESTQEQIFENIRLHKEVIQSVKLQPWPIRKKLKLVRQAKTYVARHEGALQERFAMSRSTRDLWARFKILMAARWRHWKRETASFLTVLIPWELRIKEIESHFGSGVASYFTFLRWLMWVNIMIAIPLVAFVIGPEYFATKHGETDPRKRMSDPEARVAGNLFTFWEFEGYLKYSPMFYGYYSSTSGISTSGYKLPLAYFLTAVLVYIYSFVATLRKMAENSRNSKLSSKDDECVFSWKLFTGWDFMIGHAETAHNRIASVVVGFKEALLEEAEKKKDNRNWRVILQRILVNILVMGLLGLSGATVVLLVNHSEDLAKHDNWLSRNAVNVTMTLLSFFLPMIFEALGLFENWHPRQQLRLQLARIMILNMLNLYSLMFSFIYKINSKEKPLQMLKLENETNTMELKNLLSSIEALRAMTPTTSLYGESTSDGLFDDSTSTATWGEDGGGLFSTTAAAALISTTVQRLKCYNMTVKCSKLRRNIISGKHLATTLMVLNLTTPAMVPPTLPTTLPTTFPTTLPTTLPTTLPTALPTTLPTTLPTTLPSTLATTTATTSSIWSTTEETSPTTTTTSPWTTLPPSTTTTEATTTTERATTTTEATSTTTLKITTAEINSTLSDTTKPLGKSIDTEIPNSTTNSATLSTIPATLNTTNLPLNSTTKLTTTTSTEKPQGEDNFIYTTGEDEGSYDYGSDSTSDAPDNNSYSDITDYSSEPSEIEDFDEQESTDQADDPLAKVLEQLDENETKGRRKRALAESPFFTSKYSRRHRNESAVSAGQPRETTESVNATPSRWPFNWASFRQTTPRTTTTRRVPSGILTKEEWERLRRLRGRITTTTSTSTTSTTTRRPRWRYRTTTTELTSTTEEESSTTESSTDSSSPGSTTNAFDSSSSTTEEDEYTTTEGSENRPYYVGYVDISEMGSTIYYDGDSEFLEECVITICPKGDDFFGSTTESPDSTTQSSDSKQLTTVKLTPLERKQKRLKEVQLAIKQIQTNLTTMCWETSLGQELSKVIVFDGLMSIVAPLCIDFLRALFVRYVNQNWCWDMEKTFPQYGDFKIAENILTLINNQGQVWMGIFFSPGLVLINLVKLMIMMYFRSWIVLTCNVPHEVVFKASKSNNFYLSLLLTMLFLCVLPVGYAIVWLRPSWHCGPFSEYNRIAEFITNTTRNALPKQLHEPLDYLTSSSTVIPLLLLLILIIYYLVSLTGALREANQDLRTQLQKEREEERKKIFKVPEVKQAEPTATTLTNRWRKVLEASSPVTPTQPPDFDTEEYKNQARKELISRIMKKALRKGSATSDEDSFVRRDDDDTDTEHQDSLPHDEEAKDKRFGLSRLQQIRRTRKPSLVDIVQIAKQERARAGSIVAGTSSSGTGNFPIKETHPKSRFKVEKHERKDRGSMKDKKDTRHRQSPQQQQQPPPYESPKDNEHDPDTNSRIVSASLLRRHKEQAEGEEPPTTPDAPQTPNSPVEPVEQALEESTPETPTLAKSKFHIVDEKKPPPHEVEDKPLPTPKESGSGGGSLGKFKFRKHKFKSNNVAAVKPEPEVFKFDERSVERSSDVPATHAAEYLNNEPSGTEEQDRSLPSPTPSQGQGHHQRQLSVLSRQGRKKIGNLLALVREAVNLKKDDVEQAGSDESPGPTTPTYLAYTPPPPPSVLSSVSSSTALEMPPTPEPESPTPSAPLHFGSSTSSRAPSKPPKPPMVPASATAPTATMDDLEELDTAGPITFPRRSDSHRRRTMRQDSQSSIWSDNIPTITISTTGSDECIVDAAAPQNGLPDPRSASPEPTVNIIRIDIENEHEK
>1.A.17.5.1
MKVGGLLTSAGINIGLCVLFLSLYSILRKQPQNVKVYFGRRIAEEHNRLRDAFILERFVPSPSWIVKSLRCTEEEILATAGLDAVVFNRILVFSIRIFSLAAILCVFGVLPLNYFGQDMHHVRIPSASLETFTIGNVEERSRWLWVHCVVLYIISAVACILLYLEYKHIARLRLYHISRATSNPSHFTILVRGIPKSSTESFSRTVESFFTKYHASSYLSHQVVYKVGKVQKIVSGAKKVYRKFRHFKGATVDRRCRPIRFQCCFCGASSNSFQLLPSDYEQESEKSDVNESSSSLPDEECGAAFVFFKTRYAALVVAKILQTSNPMRWVTTLAPEPDDIYWSNLWLPYKQLWIRHIVTLMCSIVFMVVFLIPVTFIQGLTQLEQLQQRLPFLRGILKKKYMTQLITGYLPSVILQIFLYTVPPTMMFFSTLEGPISHSERKKSACCKVLYFTIWNVFFVNVLSGSAISQLNALSSPKDIPMQLAKAVPVQATFFTTYVLTSGWASLSSELMQLFGLTWNFLRRYLLRIKEDSDFLYSFPYHTEMPKVLLFGLLGFTCSVLAPLILPFLLLYFFLGYVVYRNQYCRKRHLPLFKTFPAQNLIDMDKEDQQSDTTEDLHERLHSAYFQFPDTDEVPLERVRVSVGRDEDGSGSSGESSRKESAEDEHKSGLSHPTLDGLPVSRLRNAVRSLGSVLRPQRRQLPV
>1.A.17.5.10
MATLQDIGVSAGINILSAFVFFIIFAVLRLQPFNDRVYFSKWYLKGLRSSPARGGAFAQRFVNLDFRSYMKFLNWMPEALKMPEPELIDHAGLDSVVYLRIYWLGLKIFTPIAVLAWAVLVPVNWTNNTLEMAKQLRNVTSSDIDKLSVSNIPEYSMRFWTHIVMAYAFTIWTCYVLMKEYETIANMRLQFVASEARRPDQFTVLVRNVPPDADESVSELVEHFFLVNHPDHYLTHQVVCNANKLADLVKKKKKLQNWLDYYQLKYARNNSQRIMVKLGFLGLWGQKVDAIEHYIAEIDKISKEISKEREEVVNDPKAIMPAAFVSFKTRWAAAVCAQTQQTRNPTQWLTEWAPEPRDVFWSNLAIPYVSLTVRRLIMHVAFFFLTFFFIVPIAFVQSLATIEGIVKAAPFLKFIVDDKFMKSVIQGFLPGIALKLFLAFLPSILMIMSKFEGFTSISSLERRAAFRYYIFNLVNVFLASVIAGAAFEQLNSFLNQSANQIPKTIGVAIPMKATFFITYIMVDGWAGVAGEILMLKPLIMFHLKNAFLVKTDKDREEAMDPGSIGFNTGEPRIQLYFLLGLVYAPVTPMLLPFILVFFALAYIVYRHQIINVYNQEYESAAAFWPDVHGRVIAALVISQLLLMGLLGTKHAALAAPFLIALPVLTIGFHHFCKGRYEPAFIRYPLQEAMMKDTLETAREPNLNLKGYLQNAYVHPVFKGDEDDYDIDDKLGKFEDEAIIVPTKRQSRRNTPAPSIISGDDSPSLPFSGKLV
>1.A.17.5.11
MTSYIERLKSAASYLDTVPDEHHDFRKPTAKVVTTQLTIATSLGIFALLSFSILLKKWPRLYASRRYKDDGNLRLPSWNQSSLFGWLTVLYKIRDEQILEYAGLDAYVFLSFFKMCIKLLSIFCFFSVCVISPVRYHFTGKIDDGNDDDDSESSLIHLVKRIVEGSGDGDNHSAPERTNVYLWMYVLFTYFFTFIAIKMAVAETKHVVSTRQAYLGKQNTITDRTIRLSGIPIELRDSEALKTRIEQLKIGTVSSITICREWGPLNKLFHCRKKILKNLELKYSECPRELRTRQPYSENYHLLGNEQSGAVTHGENVPSSNNNDEDTILYSQISLGERPKMKIGYRGIFGKEVDAIEYLEQQLKFIDAEIIEARKQHYSATPTAFVTMDSVANAQMAAQAVLDPRVHYFITRLAPAPHDIKWDHVCLSRKDRLTKVYSTTVFIGLSSLFLVIPVSYLATLLNLKTLSKFWPSVGQLLKDHQWAANIVTGLLPTYLFTLLNFGIPYFYEYLTSYQGLVSYSEEEISLVSKNFFYIFVNLFLVFTLAGTASNYWAYLSDTTKIAYQLATSVKEFSLFYVDLIILQGIGMFPFKLLLVGSLIGFPLVKIKAKTPRQRNELYNPPIFNFGLQLPQPILILIITLIYSVMSTKILTSGLAYFIIGFYVYKYQLIFATDHLPHSTGKVWPLIFRRIIVGLLLFQLTMTGTLAGFEGGWVLSSCLFPLPVVTLCFLYDFEKNYLPLSKYIALSSIREYERDNSTVNSANEEESYAYPYAVSELEGPMLD
>1.A.17.5.12
MSASPDDLSTGGRLQNMTVDECFQSRNTVLQGQPFGGVPTVLCLNIALWVLVLVVYSFLRKAAWDYGRLALLIHNDSLTSLIYGEQSEKTSPSETSLEMERRDKGFCSWFFNSITMKDEDLINKCGDDARIYIVFQYHLIIFVLIICIPSLGIILPINYTGSVLDWSSHFARTTIVNVSTESKLLWLHSLLSFFYFITNFMFMAHHCLGFAPRNSQKVTRTLMITYVPKDIEDPELIIKHFHEAYPGSVVTRVHFCYDVRNLIDLDDQRRHAMRGRLFYTAKAKKTGKVMIRIHPCARLCFCKCWTCFKEVDAEQYYSELEEQLTDEFNAELNRVPLKRLDLIFVTFQDSRMAKRVRKDYKYVQCGVQPQQSSVTTIVKSYYWRVTMAPHPKDIIWKHLSVRRFFWWARFIAINTFLFFLFFFLTTPAIIMNTIDMYNVTRPIEKLQNPIVTQFFPSVMLWGFTVILPLIVYFSAFLEAHWTRSSQNLVMVHKCYIFLVFMVVILPSMGLTSLDVFLRWLFDIYYLEQASIRFQCVFLPDNGAFFVNYVITAALLGTGMELLRLGSLFCYSTRLFFSRSEPERVNIRKNQAIDFQFGREYAWMMNVFSVVMAYSITCPIIVPFGLLYLCMKHLTDRYNMYYSFAPTKLNEQIHMAAVSQAIFAPLLGLFWMLFFSILRLGSLHAITIFSLSTLLIAMVIAFVGIFLGKLRMVADYEPEEEEIQTVFDMEPSSTSSTPTSLLYVATVLQEPELNLTPASSPARHTYGTMNNQPEEGEEESGLRGFARELDSAQFQEGLELEGQNQYH
>1.A.17.5.2
ALLMMIATGSTNNTNGTQDFCYSGRIRSTVLQGLPFGGVPTVLALDFMCFLVLLCVFSFLRKVAWDYGRLALVSDADRLRNKGSHREEAYMESVASAMQTPADSRYERLTSVSSSVDFDQRDNGLCSWLTAIFRIKDDEIREKCGEDAVHYLSFQRHIIGLLVVVGVLSVGIVLPVNFSGDQLDNNAYSFGRTTVVNLKSGNHLLWLHTIFAFFYLLLTVYSMRRHTSKMHYKEDDLVKRTLFISGIAKYAEESEIKQHFEKAYENCVVLDARICYNVAKLMSLESERKKAERSKKFYTDLMSREHIPTMINPKPCGHLCCCIIKGCEQEEAVNYYTKLEAKLKEEYRKEREKVNTKPLGMAFVTFQNEAMAALILKDFNACQCHGCHCRRQPKSSPFSSQLHTYNWTVSYAPDPQNVYWEHLSISGLNWWVRCFVINCFLFLLLFFLTTPAIIISTMDKFNVTKPVEYLNNPIVTQFFPTLLLWCFSALLPTIVYYSAFFEAHWTRSGENRTTMHKCYTFLIFMVLLLPSLGLSSLDLFFRWLFDKKFLDEATIRFRCVFLPDNGAFFVNYVIASAFIGNAMDLLRIPYFLMYMIRLCLARSAAERRNVKKHQAYEFQFGAAYAWMMNVFTVVMTYSITCPIIVPFGLMYMLLKHLVDRYNMYYAYLPSKLDKKIHSGAVNQVVAAPILCIFWLLFFSTVRQGFGAPTSMFTFVVLIITIIICLSHIVFGHFKYLSAHNYKIDMDGVDNGRLRGSSPPVKSMNQQQTYIAQVLQDPNSDETGSDQGQGSSQDEEGVTEGDFQSGEDSLIENEVHQ
>1.A.17.5.3
MLPFLLATLGTTALNNSNPKDYCYSARIRSTVLQGLPFGGVPTVLALDFMCFLALLFLFSILRKVAWDYGRLALVTDADRLRRQERDRVEQEYVASAMHGDSHDRYERLTSVSSSVDFDQRDNGFCSWLTAIFRIKDDEIRDKCGGDAVHYLSFQRHIIGLLVVVGVLSVGIVLPVNFSGDLLENNAYSFGRTTIANLKSGNNLLWLHTSFAFLYLLLTVYSMRRHTSKMRYKEDDLVKRTLFINGISKYAESEKIKKHFEEAYPNCTVLEARPCYNVARLMFLDAERKKAERGKLYFTNLQSKENVPTMINPKPCGHLCCCVVRGCEQVEAIEYYTKLEQKLKEDYKREKEKVNEKPLGMAFVTFHNETITAIILKDFNVCKCQGCTCRGEPRPSSCSESLHISNWTVSYAPDPQNIYWEHLSIRGFIWWLRCLVINVVLFILLFFLTTPAIIITTMDKFNVTKPVEYLNNPIITQFFPTLLLWCFSALLPTIVYYSAFFEAHWTRSGENRTTMHKCYTFLIFMVLLLPSLGLSSLDLFFRWLFDKKFLAEAAIRFECVFLPDNGAFFVNYVIASAFIGNAMDLLRIPGLLMYMIRLCLARSAAERRNVKRHQAYEFQFGAAYAWMMCVFTVVMTYSITCPIIVPFGLMYMLLKHLVDRYNLYYAYLPAKLDKKIHSGAVNQVVAAPILCLFWLLFFSTMRTGFLAPTSMFTFVVLVITIVICLCHVCFGHFKYLSAHNYKIEHTETDTVDPRSNGRPPTAAAVPKSAKYIAQVLQDSEVDGDGDGAPGSSGDEPPSSSSQDEELLMPPDALTDTDFQSCEDSLIENEIHQ
>1.A.17.5.4
MAEGDEQKKFEITLWYAPTKKPVNNPLLLSFWKSLVAWIPQAFIYSDKRIWKEKGADAIMHIRFLRICLLLCGMMALFGSAVIIPINIHGTTTEQLPDLGYLTISNIDGTDTKLIAHVLFTYFYSFVSYFIIWFYYRKYTDLRKKYLNKNEVKGYSIILRNLPTRLRDNQSLRQWFEDHFDGVKVISVRLVWNDKKLRKLRKKRVRYLNKLEMAEQDLEEFDKFKRQWNNKLTELKRKRELREWENSRDHTHVMEVHHPQSPAQGKTDSGGSSSSERTHNDNDISGAMTRGEGKHHNGELLTTSGHLRATMRESNFILTLSGGRLSYDTLPDELEMETRPSKHSGLEGGGGDKGRDVEGGGGGPLADPEERRRRKSCCFWFLYEWRKWKWKMKNRTILKHCMGDLKRNSDNVPKRLAHLIDEEIASIRYLKAKIAKLTSHISAIQANPEKHLPKTGVAFMVFDSMVVPRMTIQPFVAPHEMIISAAPEPNDVSWKTLHPPYWRLLLTRTVVIVGLTLMAIAWAFPAFIFASLANLQSLSEVDGFGWIQTGISDHLSDYAVSVVEGFAPAIFLVLSLVLAKHIIRWIIHRSYEWAKSTVEWKTMTTYWSFLIIHVVFVSTFGGTLSKILSEFIDNPRNLISLLAQALPQNSTFFINYILVVTFCITPLTLFRTRQILQQFVWYVLMRPSTVRQKAKMWQYPTFDYAGSVAQGLLIYTVTLVYSLMAPLISVFGLCYFIVVYLVDRYQIIYTTRTSWQGGATMWPLIFHMFMTSLILFQLAMIGILTLSKFGGGGALVALPFITAGIWVLLHFHWVTVSNSGPINGVSTLKPLSYEEFRKAYTQPSMLAVEQEDANYAKRAATSTTDSSYDRDAYSNDFSDDDEDFEQEQERTETEQDDSDDDDDDDDDDDGIDDSYDSPAEEKKTAVRGGGAPRTLQQRRPAAAPTQRHAASSGDGYDYDFSEDSDDTTEPTSPNYFHV
>1.A.17.5.5
MEGGSTMGVLTKRVSEAQKLLDLLANPFRAQLSQNSIYASFGTSIGFTLLLAIGFSLLRPYNSVVYAPKLKIADDKHAPPPMGKGPLAWLGPVLKTKETELVNLIGLDATIFLRVLRMFRNMFLCITVVGCGILIPINMTKGQFDSKTDFVSRVTPVNVWGSSNWGMTICAWLFDLIIMVFLWLNYRAVLNLRRTYFESADYQASLHARTLMINDIPKTLRTDEGIGRVIDVVAPQSSFSRTVVARNVKELPELIEQHDQTVRDLEGYLARYLKDPANLPPKRPECTPSKDDPNFGSYIRGQKLDAIEYLTARIKELEMEIKEVRLSVDNRNPLPYGFASYEAIDEAHGIAFAARKKHPKGTTIVLAPRPNDIIWQNMPLSRQTRKRKRIMNNIWVTLLTIVWMAPNALISIFLVSLPNLGSVWPAFQTSLAQHTVWWSIVQGVASPAVTSLVYLVLPIIFRRMLVKAGDRTKTARERHVTGKLYTFFVFNYLLVFSIFSTVWTFVSTVVNKTNDGTTTWEAIYETDLGLLVFISLCDISPFWVTWLLQRNLGAAVDLAQLWTLVWSFCARKFSSPTPREMIELTAPPAFDYASYYNYFLFYTTVTLCFGCIQPLVIPAAAMYFSLDVFLKKYLLLYIFITKTESGGMFWRMLFNRVLFAAILANLVVFLSTWVHGEATHMEAYAVIPLPFLVIGFKWYCARTFDDKIHYYSVRNMLKDPEASRSKPFGSKGDRLASRFGHPALYKPLITPMVHARAQNILASVYGGRLTDSNNQGSGDNMSVSGYSDMFSMDPMRAGQPGRSAKGGVPGFEMVPENRLDFSYYKGRAEFAEEHGGSGGIYGRAEDISHPQGP
>1.A.17.5.6
MADSSSTSAFISTLIIYGLTAVVFVWLFLLLRPKNRRVYEPRSLKDIQTIPEEERTEPVPEGYFGWVEYLLSKPHSFLIQHTSVDGYFLLRYIGIVGSLSFVGCLLLLPILLPVNATNGNNLQGFELLSFSNVTNKNRFYAHVFLSWIFFGLFTYVIYKELYYYVVFRHAMQTTPLYDGLLSSRTVIVTELHKSIAQEGEMQMRFPKASNVAFAYDLSDLQELCKERAKNAAKYEAALNKVLNKCVKMTRNKTQKQLDKLYNNGTKPKDDLETYVPHKKRPKHRLGKLPLCLGGKKVNTLSYSSKRIGELNEEIHEKQADWASNDRQPACFIQFETQLEAQRCYQSVEAILGKKNFGKRLIGYSPEDVNWGSMRLSSKERHSRRAVANTIMVLLIIFWAFPVAVVGIISNVNFLTDKVPFLRFINNMPTFLMGVITGLLPTIALVVLMSLVPPFIVMLGKLSGCVTRQETDLYSQAWYYAFAVIQIFLVVTATSSASSTVDSIIDRPRSAMTLLANNLPKASNFYIMYFILKGLTGPTWTILQAVNLLLSKVLGRVLDSTPRQKWNRYNTLATPRMGIVYPGIEILVCIYICYSIIAPILLFFSTVMLTLLYVAYLYNLNYVFGFSFDLKGRNYPRALFQIFVGIYLSEVCLLGLFIMAKTWGPLVLEVFWIVVTALAHIYMKRKFIPLFDAVPLSAIRHARGEPGYSYPTSDLGLQEIKDIADEMKGKYEQDNTHGILTPVTKDDLKKANLIPDNDGSSENGTPSNPFESGSERASLSGSNAESDSIKKLNDTVIKKSSTLSSSTKDNNESTFVPEGEKFRKFHYSDVEALRNKRPYDEDDHSKHGPEGAVPVNADAGVIYSDPAAVMKEPQAFPPDVLETNTWTRRILQFFNPRRSYPFDSVRMRFPLVFNTSIEYDEEYLSSAYTDPCVREKDPIVWCCKDPLGVSKQQIQEARSNGLDVRDDFTRYDEKGKVIFTYNPPDYEPEAKK
>1.A.17.5.7
MNATKELTFNLLNKFQDKERFGSAQRHAGISLKGFISGILFSFLYFLFQLSLFIILRSRFKTIYQANVVLKIHPGSKVCFAKKKIKNYWSLFAFLKQLPGRMLDPMEKFERNERYGLDNYLFLRFLKLLIFFFAVLSIINIPILIPIHYFSRDILKENEGERYEQSFRTTSKLDKWTMSNLSPNSSNTLICHLFLSIFVVLWFHFILSSELRFVNRLGYSVLTKSKYQNILYLEGFSSKLVTQSISLETFFQPLHSDCFGVTHFIPKNLKKVHKLEIKLNKLQKSKEQIIFEIILEKYFRRVSIHRHLIANHKRFFFSKLKNHLLFQYKKLVFLTQFRISYYCTKIRLRWKKSSIFPLYYPKLYVNTETILERKYRILDKIIRKEKLIKFQVNSLKATSETKQALPDDLSSGTDIYMDKMFITFKSTLLSNVIGELLSYRLPTQNLKVIIGPNVNDIIWRNILDSSPLWKSAKYFSANILRIFVIIGWILPVAFLGLISQIPNISSLIPFTKIIHFQSPFIREVAKNLIPIVTLIIIIEIVPYFFRWLSYLRGLKTGAQIEADVQNWYFVFVFIHLFVVVTISSGFSIIIERLLNNPVSIPALLANDLPKCANFFCSFVLIRGMAYAGGNLLRIKELLFELFYYKWKRSTPHAQFKRLKTSLFFQLGSIYPIFSVLGCIGIIYSVVAPIILLLCCISFSMVFFSFSYLFKYQYNKENYSETFGKLYIQALMQLYAGIYFMEFCLLGLFTLFDQYTLSTIMLVVFALTVITHSKISKQIKSKPQRIPTLEYLSNLTEERKDQFCQESYTFHDIFSICRNSDEIWLPRDKLGISEEEQSFLEKSYHLKFDLNMYSMNLFGDCHLENSHLH
>1.A.17.5.8
MNSSNSTNSTATASSTDTSTQQVVTALVSNGAIFGVFIVAFLLLRMKLKRIYEPKSSFDLTNEEKKPEPLPRGIWQWLKPLLKKSDNFIIQQAGLDGYFFLRYLFIISIYCAVSIIYIFPILLALNASGEGTSQTGLNELAYQNVKHRGRYFGHVFCGWIFFWGFLYIIYRELYFYTSMKHAVLASPRYAKKLSSRTVLFQTVPKQYLSEEEFSKLFDGVKKVWIARGSGDIESMVKKRDGMALQLEGAVTQYMKSALKKIEKLNKKNPQLCISDNISEYIPDKKRPHHKINKVAKFFFGKKVDTISYIKEELPKLNAQVKELQENHENAQPFNSVFVEFESQYQAQVASQITTYHAPLFMTPARVGVEPSNIVWFNLRMLWWERLGRRVTSSAVIVALVLLWSFPVAFVGMISNITYLTNKLPWLKFIYKLPKPLLGLLTSLAPTVALAVLMSFLPVFIRAMAVAQGSPSKQNVEHFTQQAYFAFQVIQVFLVITISSAATSVVTKIVQDPSKAMDLLASNLPKASNFFMSYVIMQGLSISSGALLQIVPLILFYALGALLDGTVRKKWNRFSGLPSMQWGTIFPVYTNMTVIIFSYAIISPMILLFGAVSFFLLYVAYLYNLTYVFQESPDGRGIYYPRALFQSIVGIYIGQVCLLGLFAVGKGWGPIVLQVIGLCVTVFIHLHLNAAFDHLTKVVPVDTMKPLDGVSDTPSFKNIYQGTGKGIGKKNNFGTNINMDGIKELPEFPIKKYHKRTDSVTEQQVDNSLFSENTFEYQFNPANEVNAGHIIDAQNIIEDVPLLADGDTMNIPSAPWWKRFLKPHIYYSYKALKSRLPEIYGLIDPDEKVNEFDIAHAYDYPAVSAQCPVLWIPKDPYGFSKALISDVAGVVDMTDENAAIDKELKFTLRDIPPSYEEVKSEDADEAIHRSNDEYKDAKEEGDPFADFNYKGEENRSPV
>1.A.17.5.9
MASVQDIGLSAAINLLSAFAFLFAFAMLRLQPVNDRVYFPKWYLKGIRGSPTRSRGIMTRFVNLDWTTYVKFLNWMPAALQMPEPELIEHAGLDSAVYIRIYLLGLKMFVPITLLAFGVLVPVNWTGETLENIDDLTFSNVDKLSISNVPPGSPRFWAHITMTYVITFWTCYILYMEYKAVANMRLRHLAAESRRPDQLTVLVRNVPPDPDESVNEHVEHFFCVNHPDHYLCHQVVYNANDLAKLVAQRKAMQNWLTYYENKFERKPSSRPTTKTGYGGFWGTTVDAIDFYTSKMDILAEQEAVEREKIMNDPKAIMPAAFVSFRSRWGTAVCAQTQQCHNPTIWLTEWAPEPRDVFWDNLAIPYVELSIRRLLTTVALFFLIFCFMIPIAFVQSLANLEGIQKVLPFLKPVIEMKTVKSVIQGFLPGIALKIFLIILPTILMTMSQIEGYTSLSYLDRRSAEKYFWFIIVNVFLGSIITGTAFQQLKSFLEQPPTEIPKTVGVSIPMKATFFITYIMVDGWAGIAAEILRVVPLVIFHLKNTFLVKTEQDRQQAMDPGHLDFATSEPRIQFYFLLGLVYAAVAPILLPFIIVFFAFAYVVFRHQVINVYDQKYESGARYWPDVHRRLIICLIISQLLMMGLLSTKKFAKVTALLLPQPILTFWFYRYCAGRFESAFSKFPLQEAMVKDTLEKATEPNLNLKEYLKDAYVHPVFKGNDFDRPRVVDEEESNPLVRTKRTSQGTTRYNSEASSSATTTPVANNDSPRCWGTKIGSFGCVIVVSYSC
>1.A.17.6.1
MYPTYDDPNVKKYADYVGRDAQVYLDGLNEYSNFKSLNLQNIGMGDLLRHGNDYKYLQKQSDPNNPMTRARATDSQIEPNLNNRQNNNYNTETGQDQNNQFNPFITPFENNQNYSKPQTNQRPQSSQQQNNVRYANNMDTRRMADRQKLQSQKINDPYNPNNYIPPPKQVNQVPVQPPKTEFDQIREHEQMEKDRREKDREKRKMQAQHKRDNQRKYEAQAKDFEYPQPRGFNDPFSGKDDEFDDKVIQKFGADGIQKHLAGDDVKLPDNFFHPEEKVIMNLPESHKQQNQSQNPFNRDISNQFPTRMPMALPDNDTLAKKNKELTQKLLQAQKESAKQQVQIEELVNKVKDLDQFKNKLKESLLEMNQKKMDNENNETERSYDSSRPLNKTKMADLDFLREMRNKQMQSDRDTFRKSLFNGVDLIDDVNGLKAYRKKMKKNVCQKFIEYISQNFDKLVPLASDVKKIGLRYDKSVESYYTFFRYLVGLAILTFLIFLTMQIVYLYYLWDTRTSFCVRIIPCMLLFSRYPNGKELYYIFTLIAFILFVFVCNMYKWMNFDKKMRWDDLNGDKEKVISKIFFNAWDWSTDTQSELLELKTAKLREVKLTVEEEKIKGRIKNRTKKEKAKLIALRTTTFIISFFILCSGWAAIVAVYLYEADIESYFTHINIIKYIASFIPQLVITFVNVMIPAALLKVSTYEKWDFVKDLINQSYTLIAFSPTTYDCREDQAGLNMVKLSSNSHQTGSNIMILLNISFMLIMIYYGCLLYIPVSHEQYYFNPNKQCGMFESETYMFNDLDTLLTTNGSILLWIRYIIFFYPILYLLIMILASALKFKTNHIQILKLSLIERQQASQLIIDELQGKLGQYKKKLELNKMM
>1.A.17.6.2
MNYYNRRGVGGNQKPYENTLNSIDQLDRLANLDVKNLKIEDLLDDKKLNQILGGGNQQPQNQNYNPFLDYNNSNQLGPSAPLSQRNRDNNNVQSLQKGPSYLKQNLVNDYESQKPLLYQRKEQTYEQKKLNTANLQQNEGILQPQVMPRQSRKQDGDEFNTQQNSLQQSKYNSKPVKFEGVPDALNLKSNDRTPINNNPSQNQPEVVQMQLPAFDENGMQKPVFFLGADFDEHDPNFDPNVQEDLIDEETLKKIEEFKQKFLNMKKKAEEAEQDLAYSSIKVEELVSKIKDLEGKKNEFKDELVNETRQGAALRRKLADLEDDKISLEQQLESGFKPNKFTKLKEVNLAKHKQLMEEKARREREEMKRQVLIGIDLQDKKMTQKFLLLLKKSNYDKSIEGFFLFFKFLVNISFFVLALFMIIILRHVFNYKYDFTSFCSTGIFKMPCFTFYSRFHTDDEFYYSLTLELFIIIGIFMSLYKWVQFDLLKKERSLYEDQKKKFSKIFFNMWDWSTNNSYESYQLKNALRMEIKLNIDEDKIKETIKQRKSLEKTKLFIRRILTFILNTLILLCGWGLILLVNIYQSDIQNYFESFSILKYVSTFVATLCLSIINVAVPHLIKSITQLEAWDFQDQLIKQQVWRMYLAKIMNFAIFVFIELELILGKRWFNNITLVTFNENGQNFDCKEDQVAIQIFKLLITELAIKLVIPFLKALGERFFFGLMKGRKQWQPEYLLSDDIVWLLYFQAIVWVTLILYPFITVVIPMILFVLFKHHYFVLRNFKSKPKKSSNANDTGFFIMIFLNITFFSVSALILLFMSQSLDHETWLTNSQINCGPYPDLHSGQYSIEEQIQRSEAASYIYYIEYQLQIEELQKSITKLQRKIDYNKMAQL
>1.A.17.6.3
MIPQGGGFGSNDNSRVGNQQPSSFVNNMDLTLNNVLYNNGDYHNNNNLSIAQPITDRLTHNLDLQRQYSAQKLDRKLQSQNIKSSQLRTGTAAKIHPLNMKPTAQFNNNYDNPYVGSSGSGNMQNNDYFSFNNRNDNTNLSQSKSALNNTSSIVVPSNQMYRYQNQTETTRDLTRVNLDKIGKDNLIKLAQLRKQYDQCQDVILDYQRKMAENQVKVDKSLETYNQINQQKEVYKQKLYEVKKENLKIVRKTENVTEEIKELDEAFKSGLEVAKRGVGGYGGYGLQRQNKFGTIDEATRQEREKMKKNLYVGVDYIGDEDIRLNADVKHKSNWDRFQEKLWMLIEKFGPLRGDIRYIEARYDKQILNFFVFFRFIFYLSLVTFATFLYLCIKHIELYISKSSNVRQLCDEFYPFYARALFNCWDWRISDSRGVLNQRIQVYNQIKLRQREDRIRIELGMRSEKEKWRLIIKRSITMIFSFIVLTIGWMIIIILSIYENDMQDYISKYNKFLGTWAPTALVTLVNFIVPKILGMITDFEEWEFASTQMKHEVWRTYLAGILNNLIFVVIYTEVFIDKPFLRDTFIADFYQSNSNGVIRFPCKEDMIAIQYIKLLISETVIRYLYYLYWIVHHKVVSYCKGVSWKKPFETADILWFNMIFSPFISLLSPILLYLHFRFIYLRLTKMKVQPEGASNDDKIGYFIMVFMNITFLCVVVFVGFLLFYPAPHSFNLVRTYEYCGAFSSESYWYEPIENFLIEGEAGDIIFTYFISNSILLLFFSIVFIVLTSVFWKNIKLLLSYIESKTKEVEYNIDDLQYKLRGLQQKDKYFRDNRKIE
>1.A.17.6.4
MENKDTDDVPGFSGMRNSWSLEAIEASVDKQMAKLTSLPADESDWSVANYESDEEDNTNDYETTTTDGFASHQPQYRQILVAKKLKLLEKQLQHRDRMLQKLQTTHTQAQTTIANLQNELQQAQQELVSAQEDWEEEKETILRFRGAVGGGNNAMMQIKLGLSGGGGRSRLTEIEAQRQREMRQQMLNGAADVQEMLEADLGDGNDRAAVKGIRLKWKKLRLFIRRKLYPFTTDIRQIEAQFGSSVASYFRFFGWIIMTFMVMSIPCFVFLVLHILYLIHQPSTTDWLTFSGVFPTFLQLPGYFPDEAFVYTVVLIWMEGLLLLFTLRKWVAEDRMSKTVQAVENASEKPKYSRILLNAWDFSLTTQNQVSDLKKTIAEQVQLAMEEEKRAETIKSRTKKQRYILYARRFVAFVFYVAIQAASWYLIILLTTQSSQIQLQIAEKAAIFAPYASSIVPAVVTVINAILPKLISLLTALEKWDDVGFAIKAMVTRLYLAKILNVLIQMFSFALLLDPFLLTSTQKILDLFTFEGSTVRENVMLEFKSEVYTCRAEQVSAGLLTLVVTDFSVSKAMAISSPFVGVVIKFLKRIWQRRREKRKQKKVKISSKVLPEDMGMSEEVANEISGQHDPDKFRISTKDAEVILTPASENLVTKSEFLVPQKMVALLYSCTIALVAIPLAPTTALLALLLHIANFKFDKFILMHLQRKPANPWGAKDADSFFIKFYFCTVLIFLSFTHFFLFNTRLPKQCDIQDTSDNELCLPNTYNAAQINCTIDPTLSSSLYFLNGPECSTGYPRCICEYSCGPFVEVEKGYTPLLSYITSSSVASAFYSLILDNNFVPWALLFMFLLAIFFLRNSLTVYIMTTLQREQDVALTYSSLKRKIKQLENRLRLQKMGGTRLNELDGAENVKS
>1.A.17.6.5
MGLVVEDERIRREREDQEKRRQKQHIDRLAKQVKALMERVYEFREQAARAKQEVASQQEENKELKMRIEQMREDHSEMMVAQARGGLTGGINRANARDSKNTRDREAEMRRRRLAKNALLAGVVEEEEDLVITLEGISTSSLAQLSGRFYRWLGKKLPLGADVRAIQARYGSAVASYFHFYRWLVGTYIFIASLSLVWIVFHVLKQVNQGSASVFSASLVGIIPSFLAYSSFDSSNRNLYAIMVVLTTTVQVVSATVKWIREDKIRKELFIVDEEQKHVQFAKTFLVGWDNSLSNQQEVEDYRLSNGLAAANMLAEVSQADASATRSLDDKIWLYSYRCFGFALYVGVQMAAWAAIIFLTAESDNVASGLAQQLQSVAWISQAAAVISTSIVPATVTVINAIMPIIIKAITKLEKWDMERTVTYMLTIRMFLAKILNAFIQALSYLLLADPYLFAGQQYTIIINRGRVEQNFEPSGFDCRLDQAGAGLFQLVVTEFVFSKIINYATLRAAQVKARYSKKLFVKPEFEVAKRMVGLLYFQALILAAYPFFPMGTVFVAPFLILSFKFEKKLLTAFQVYRPLSELDMTKARIWVLVVMSGVGSNGHEEICRDTSFRRCHSTV
>1.A.17.6.6
MEGRNVNLNEFVEIEEPEVWSGPHAATSRGQGGSLRLRGAPFLEDSGEEKLTNIIPGQVSSSETEFVEESAPDLQLIEPKFGSFIPLEEFQEAVEDDLGGNYDELWKKDASEEKKKSFVPPVEFKTVVEDDIPDDDGARFGTEKDARRNQNRLDLQDVEKRLSRVDAAVSTLAKELAEQEEINQKLKKQLKRLRTDKVELEERLEDWNVQTQERGLVKASNAAEEKKFREVEARIKREEARRRAMELGLEYEQEDDMTQSTALGIMKLLRIRLRAFKTSLRQHDILYRQSRAAESRFGSGVSLYFWFYRWILQTTMWTVILLWLFVFIFHFIRYLSTRSFKMISIYPQFFFFSTVDTSMSTIYASFLFASVGSIVLLASYKVTVEYGKMFDIEVQNWGKEPQRYAKLAFTAWDWAIADDSAAQDMKDAISQNFRILKFEDELADRIRNRSQQEWTRLYVKRSVSLFFNFIALAGGWSTIIVSKFILFTGRVNNSSGLTGQLLALVPNIIPSAVNGIMPQVVDFCVDFEEWDDPAFVLKMRVSRLYAAKILNALIQVALVFILFHGADNLGLQRVLLRSCSYLTCEDQAGSTFFALFYTDVIINMATAYGFAVGFHFLYTKILNKPSLAKDEFRPSAQIIKVLYQQIFLWLSLPHFPFAIFIGFILWFLQFQVDSYILFNYNAKPVRPFDVKDGGVYFALFYSFTLFLFLGWFYYVWFIFSSSTSDLLCCRLTELVASGNGTSGACFAVNITASTCLSDALKTNSVAESASTNYLFYSSSPASVVAADIQSNLFFSPLLQAVQTPLLAWFLVSLILVLFFAERSYVQVLEKYKEEKINELNLQQTMLQRQIRGKERRISFAGSTIQ
>1.A.17.6.7
MSQRNIQVAYDHSPQRQKRITQFVNKGNKVRRNREQDRHEKRNRKEESESSSQSSSKSSSRSSSQKSSSSSGEEENNKNKRQSRRDIQKATQARKSVYLQQEKLRELQQREKQEKTKIMIMKSQKKIDMQENKIEDLQQELEYQKQNVDQLNKERQKLKQETQKIQMIEQQKNLVQSNYEAHKLKVETVKKNFMKRQQTQVDIKADNFNKALHNDQSKVREVGNTILFIFNQLFFALSNNYFLSKYVYQIANSYGAKSEVFFSKNAFLFNNYLFSVLIFIPFYVEYFINTKISGIDSFFLHNYAYSTHSYVSVSLAIFFLFQLIVGIYKYNDIKKKEVGQEAKKSKKIINFRIVFGDWNWKIRERDSIQKNQISLTKRVLQYYSDKDSHYKKYMDQNAGLIQKLIFRFLIVGLIISSIVPVIIIHQKDIFFDLVDIKFISEIINGLIIACISKMVYMIIIPLNKFEGLANQDSRTKLLYLKKFFSEIFPILASILMSYSVILENDTYIFYIGILTNNISYDYTKYVCRESQVAYQLFGLLIGHFIISIVFQYIPSILNSIMKSGSKSKFEQSIQFDTIDASISLLVSNTIFLALLPFSFFSIFAFLVILLLNFLNEWLIQQKITLPQFSGLSSTHLKGFVSFFYNTTLLFCFCYYSFFFVRTFTPIYHFDNNTMYCNPFMGQTTSLANRFRQYLYDTQVIGVAYDILTWLPLIYGLFIIYLVAYLVSQNQKRVWEFEFQKKLKELSGIKQYYESRINRLEKRIDDANKILEEDAFLTQENDDYNINNGTTNIPHSRIPQKPQLSSTLAFLDQEDQNIRQGSETSIKLHSLSKMNRFGNPSQSHIAPTASSKLLNQYLTTDGKDADASSKENINQDLNLKKNNLGRPKNFF
>1.A.17.7.1
MERKKVRGPNGAQETLMHSSRSHAVKRRCNSLFFGITTVWNNYGFDVMMYHLLCNELLVYTFFLMGVYSAICSIYGIIDLSSPRTLLSSNSFTVMQGYGYKWVSFAVQLSAILAFVLYTKILLIYRRDLLRIQQLAHINVSSYALFLYNVRAKTRDEDIITRINKDLTYLKGTFAVPEEMRRLAGKEKDPRHDTVQSSMPDTTNRQRRKRWGRAGEHEAEHHIDYISSLERIRDLNVYHAKRRLAKLKTQYYDQIKANPQKLVPKRSSGASCLRRFGIAKFMQRYGLLRDGTWYKNAIKREQMRVQKLEAMSSETSKGMAIVTFTLASAKAAFYNHRQSYFGDRYINIKGNVIRVTKAPPPNEVDWDNVHRGRALFFVMFLCCLLLSSLLTSIVYLITTVIRAYQRILASQTTSVFMSLALSGSMYLVILLFDYMGRSLMTKIVQLERHHTTSAYETSYMLRYFIYIFINRLTPLYSRTILEYLNNIFINLFKPLNLNNSYFFKVIDFTKDWRWGKDTPGHDILIYVILATVFDNTLDVILHYLQPAAWGECHCKHRNNDTEHLIEQDDNDAADESTETVSLVTVDVRYHCGCRCEFCRVRTRDEETVRLKLEYSMLYCRMASLLTYILSFGYAQPIILPIASLYFFLQNIVGKCKLVYLSKPGKRFSTSLSSYFCNVLLTFSYLFAAVTLAQGYLSSTIVSPMIALAISLPTVILFSTVFNTITICALVRVFRCKRRAEKKTLHGDVNSRSYGMLSKEIEKERHFSKMPIYDPNIHGEYAYQPTVGYSEKECTKLDALLAGTISAKVDDTSFADEVAGRRAPSRLKVSPTSSQAD
>1.A.17.7.2
MINIKIEMTTNLKSLRFFPSNQVIQQTFGLDISLFNQQMFYLILLSIGFYMMILAIPVLYAYQDIHNNELNTLTMSLQSSLLRGCLYYFGLLSLTFSAGFFSSLRKAQKHNNKRVDLLIMNIPQNTSEDQIIKSVEHISGNYTIKTILKIVNPKSYNLQEDLYLREKEFYDRIKQDGANKMKEQQGKFWKKMKLTKFVQYFGFYRDYDYYKSQITQLNLKIKISALDQLEEEDAAIVTFKEFNPAQKILKKSKGIFGFKIQSSRVRVLFAPHPNDIIYANLGVNNKVRFGKQVLTFLIVIIISFVNFLILCWMRQLERNLQDKQLSFAGGYFVYIGIFVVMMLLDLIFRPVLYWANYFEQHVSYGEKERSWMVRLFIYSLLNKLSMIFSRNFVALLNLKNKGSDYLKGLAQVFQYTTIWRRGSDTGGSDLISFMWVCIIMYPILEFLAPILYKLCQYSAATTQYDKEIARNGTDIRFTSVWTSVLVVFCTVFSFASVQPEIILMFALFCCIYGVSLKVIQRYLCKRPFQINGVAQTSEIVIIFSILIAVFFLSITYDNWAVWFACGIIFVIFTYIGSLFIFQSVIIPYVNSTEAFLEEESKLYQLPKPFYSILEKQQIESASDPYYTTPRNLQSSFI
>1.A.17.7.3
MYIIIVYIKVTYFTMNQYKSYGFIHTKYCRYLHYKMHETPIEEIRRSKSINARQLHSYFGIDVSMLFQLDLFMALWFIVVFICYLPFIISFASFDWGGQNFIIQPEYTVEMYLSISNFHCYIWYIVIMSTQIITQFFRRIRRIQDCKESLLPQVQDYSLIIYNINQNTSNNQVFRLLISLCPFVIIRDIVRVKQPSLYKLQQQFINIQKDYYNQLQFHVENLSFNGSNSYKLLSNHHLLFNIIQKVGFYHDFQWYESKLHSLQNKINTQAKAKSSESDAAIIIFETIQMRENILRLLYNQKLDNNILKSTRSYNPKDIIYHNLSKKINDKHKKELLTYLIIIIVSILQFILMAVIRDQADKFTEKQYGFINQTAGLCLGLIQMIIGDWTLRSILFWAIQYEGHTTYSSKEKSWIVKFYIFNLFNRLSVVYYKNFTLYFSDKKNHYYDFFNIFTKNRFWRFSGGHIGINLLSVLAVFTFIQNFANICLQIIIKGYLFLINKSSNGQNQYDLGGTIRYSSIYVQHLVVFTLTLTFGFEQPYLLLLATLFYVIQFFTLKYVQAKVSRPPPSYNGLCCQAEKIQSFICIGSVLGIIQYNYEDNSYIYWIPLIMVSFILYQFTNSRIFTIFIKKFLNTEQGKLISMREEDELLHKIQNAPPFTLLCNVDNYVITVPFSQTKLEQLYDRILELKQQFKIQSFTSCTKILAWASQSGHADLCAPW
>1.A.17.7.4
MFIKLQKLRIQKDALYYDTKLLKLRDKINKKVAKNLSEKEGIVIVFNTVQQKQYCLALKKLKINDDWVKIKKSYSPDDIIYPNISITNRYKKRQSILAYFILIIISGFLFITIKLARDKQYNYITAQRSLFMRTIVNGLTIFGIVQIPVGFRPLVTYLAEQERHASYSGFLKSKFVKYYIFTMFNKLSILYYRGFADLISVEQENVDPYEQLRGYFGIFSKSRSWRFGPNTPGRDLILIMISYIYGYNFVLWLIFQISLWVQKIQNQHITGISVQISQVYVNNFVVFTLVQCYAFQQPLMIPFAIIYYITNYYLVKYYQVYYGKILPDTNKLTITAQFTSISITCGSFIALIQFNFGEVIFLWLILMLLCCIMSYISYSDWFNKFISKYMKSTFTDDQYILKHNPPYHQVEFDKYYQLPEQLHKQYLQNMQSIIIHTKYQIAKEIERTFYSYRTIEWSKNQYNPQYNLHKRDISILVSTQAELTDIVTSTDTHVDQEKIAEK
>1.A.17.7.5
MSGPGRRGVKNRCNALFINMATIWNTYGFDVMMYHLLCNEILVYTFFLMSIYSAIYTIYGIIDFSSSQALLTSNLFTVMQGYGYDWISFAVQMSAILAFVLYTKFLLIYRRDLLRIQELTHLDVSLYTLFLYNVRAKTRDEDIIARIDKDLTYLKGTFAVPKEVQRPVTKEQDPRGDRGEAFHVSMHEKVIKCGQKRWGRKGDCEREHHIDHIFSLERIRDLNVYHAKRRLAELETQYYNQIKANPQKLVPKRGRGASCLKALGIIKCMQKYGLLRDAIWYNEAIKWEKMKVQKMEAMSSETSKGMAIVIFKLASAKTAFYNHRQSYLGDRYVAVKGNIIRVTKAPSPSDVNWDNVHRGRAIFLVMFLCCLLLSLLLTSVVYLITAVIRAYQRIIASQTTSVITSLALSGSMYLVILLSDYLGRVLMTKIVQLERHHTTSAYETSYLLRYFIYIFINRLTPLYSRTILEYLTNLFTNLFKPLNLNNYYFFKIIDFTKDWRWGKDTPGRDILMYVILATVLDNTLDVILHYLQPAAWGECCHKRHTSSPEHLIERGDSVVEENTETISLVTTKAKYYCGCHCEFCRVRSHDEEALRLKLEYSMLYCRLASIFTYSLSFGYTQPVILPIACVYFLLQNIVGKCKLVYLSKPGRKFSTSLSSYFCNVLLTFSYLFATATLAQGYLSSAVVPAGIALSIGFPIVILFSAIFNTATICALIKICRCRRKIEKETSLRKSIISHSYGMLSKEIEEERRFNKMPIYDPDLHGEYIFQPTTGYSEKECAKLKTLLSSAISGKADDSSATPEVTEAMAVSKLRASPTSSQID
