# Supplementary material for: Bioinformatic characterization of the Anoctamin Superfamily of Ca2+-activated ion channels and lipid scramblases
Source: PLoS One. 2018 Mar 26;13(3):e0192851. doi: 10.1371/journal.pone.0192851 (PMC5868767; doi:10.1371/journal.pone.0192851)
Supplement: S2 File — The alignment was generated with the L-INS-i algorithm as implemented in MAFFT and trimmed with the trimAL program to keep positions with less than 15% gaps (See Methods). Alignment is provided in FASTA format. (FAA) [file pone.0192851.s010.faa]

>1.A.17.1.1
MRVNEKYHEDDKLERDEDTSKTRSTIVYEYKYQPIDLVRKYFGEKIGLYFAWLGVYTQML
IPASIVGIIVFLYASHLFDNPATVFFSVFMALWAATFMEHWKRLNYRWFEEEEEARAEYE
AREKSLKKESRNKEKRDRFPAYLTNLIFMIAVTFAIVLGVIIYRSMVTATAVIINLVVII
LLDEVYGCIARWLTKIEVPKTEKSFEERLIFKAFLLKFVNSYTPIFYVELCIQLSIIMLG
KQIQNNLFEIGKRKQYGLTPEYMEMIIQFGFVTLFVASFPLAPLFALLNNIIEIRLDAKK
FVTELRRAKDIGIWYNLRGIGKAVIINAFVISVIVFQNLVMFMSDFVDWVIPDIPKDISQ
IHKEELFMREEQDKDESHAYHGGVL
>1.A.17.1.3
MATPGPRLEEERLEKDLENNATRSRIVHEYKFQPIDLIRKYFGEKIGLYFAWLGLYTSFL
IPSSVIGVIVFLYASHLFDNPATVFFSIFMALWATMFLENWKRLGYFWIEEEEERRPEYE
TKEKMLKESNQSAVQKDRFPGYLMNFLFMIALTFSIVFGVIVYRTTVTATAVIINLVVIL
ILDEIYGAVAKWLTKIEVPKTEQTFEERLILKAFLLKFVNAYSPIFYVELCIQLSIIMLG
KQIQNNIFEIGKHPEWGLTPEYMEMIIQFGFVTLFVASFPLAPVFALLNNVIEVRLDAKK
FVTELRRTKDIGIWFDLSGIGKSVISNAFVIAVIIFQNLVMFLSVLVDWMIPDIPTDISD
IKKEDFFLKEEHEASSSSGSQHTNV
>1.A.17.1.2
MVEQEGLDGELKLETEDKLSSTRNRIVYYYKEQPFHLIRNYFGEKIGIYFVFLGYYTEML
LFAALVGLACFIYFSHLFDNESTVFFALFMGIWVTLFLEFWKRLEYEWFEEEQQQRPEFE
AMHKKMNPVTKEMEPCHRIP-YFVSGTFGMALLLSSMVSILIYRSVTALSGSCLNCIVIL
ILNFFYEKISAWITKMEIPRTHQEYESSLTLKMFLFQFVNYYSSCFYVELTTQLTIIMIG
KQIFGNIHEAFKLYSWGLFYEYLETVIQFGFATLFVASFPLAPLFALMNNIMGIRVDAWK
LTTQYRRAHSIGVWQDLFGMAISVATNAFIVSIIVMEHVVFLFKFLLAWLIPDVPKDVVE
IKREKIIHDFELNENLNSLKAKTTV
>1.A.17.1.4
MKKMSRNTNEKQLEATRSVPATRSRIVYFYKKQPLDLIRKYYGEKIGIYFAWLGYYTQML
LLAAVVGVACFLYKLCIFDSFGTLVFAVFMGVWVTLFLEFWKELEYEWLQQEEQARPEYE
ARHVVINEITQEEERWGKCIRITLCAFFWILLIIASVIGIIVYRSVTSITASIISFIIIM
ILNTIYEKVAIMITNFELPRTQTDYENSLTMKMFLFQFVNYYSSCFYIELTTQLTIIMGG
KAIWNNIQEVLKITPWGLFYEYLEMIIQFGFVTLFVASFPLAPLLALVNNILEIRVDAWK
LTTQFRRAQDIGAWQPMQGIAIAVVTNAMIIAIIVMEHVIYSVKFFISYAIPDVSKRTKS
IQREKLLHENHLKKNMDNNLRPKSE
>1.A.17.1.5
MQGEESLQRDPRIKVIRDQTSLRIRIVNFFREQPVDEIRNYFGEKVALYFVWLGWYTYML
VPAALTGLLVFLSLTHLFDNDGTVVFAIFMALWATVFLEIWKRVVLHWWDEEQEECPDYK
LR-------------QHSYLRSTVILLLMICLMIGMAHVLVVYRLAVVVTGALVHYVTII
IMTKINRCVALKLCDFEMPRTFSERESRFTIRFFTLQFFTHFSSLIYIDLFVQMAIIMGL
KQTLSNCVEYLRDPEWSLFDEFMEMMIQYGFTTIFVAAFPLAPLLALFSNLVEIRLDAIK
MVWLQRRAKDIGTWLQLETIGVAVIANGMVIAVILFEHVALCIKLIAAWFVPDIPQSVKN
VLEVQRLREKMWHAGSIFSARSTDV
>1.A.17.1.7
MDDGGRASEEKRIERESSGPAQRSVLVRYLRAQPLGLVREYFGEKVAFYFAWLGFYTTWL
IIPSVVGFLTLFYATYIFDNEATIAFAFFMSLWATVFTEYWKELSFDW-DDFEPLRPQFR
ASTTRKNLITDQNEPYRRYLKYILTALTVCATVIIILISTIVYRAVASGTAAVINLILII
TLSFFYRYLAVWLTDWENHKTTSKYEQHLTIKIFTFQFFNSFGSLFYIELTIQLAVIMVG
RQAFNNVLEIG----WGLFDDYLEMCMQYGFITLFVASFPLAPFFALINNIFEIRVDASK
FIGLWRRAAGLGLWRQLEFLTLSVITNGMVISFIVFEHVVFLTKFLAQVIIPDEPRWVTI
RKREAIIEGLSDTADSQQSTDESII
>1.A.17.1.8
MKKSNEGELSRKIQKEVIGPAIRSMLVDHYKFQPLWKIRNYFGEMIALYFAWVGEMTTSL
WIPMLLGFAIFLYFRSSFDNDVTPYFALIICIWGTMFLERWKQLAYEWFEHNEPDRPQFY
GLKVKKDPVTQEPNWKRQILKFTVSVLFMMLIVLVSVVGVIVYRVTSTLLSAVLNAVSIL
LLGKLYEILAFKLTEWENHRTQTLYDDALVTKMFAFQFVNSYASCFYIQLSFQVLILMII
RPFPRIAKDLIRLLSFFTLNEYTEKVIQYGFLMLFAASFPLAPLMAILLNLIDIRIDAKR
MLWSNRRRQDIGKWFGLNFVNTGVITNGFLIGVLGFEHIVFVLKFLIAYLIPDVPRDVQL
IRREKILEDAKYSKDTISLHRLLAI
>1.A.17.1.9
MLAATTEESRSKIRHQQSGSSQRGYLTYQYKFQPLNKIRDYFGEQIAYYFAWQGTFLTLL
WPAVIFGLVVFIYFMSSFDTKMNAFFAVFMSIWGSVFVQIWKVLSYQWFHAIEPDRPEFR
GSKVKEDPITGEDIWLARYIKMLASFSFSMLVVVISLMLVTLLKWMAAFLPSILNTLSAM
GLGAIYSNLVSRLNSWENHRTESEHNNSLIVKIFAFQMVNTYTSLFYVLLALQLLTHTLI
KPFPKFFKDVVVLVRWFVLWEMNEKIILFGTTMMFASLFPLAPLLALIIGFVDMRIDAHR
LIWFNRKTNGIGIWLPLTFLQYAVFTNAFIVAVIVFQNLVFGLKYLLSSVIPSIPASIKL
LRKKHIVEKGDVPSNQQLLAEVEEI
>1.A.17.1.6
MAATRPISKEKVLVFKVSENARRNMLVHSFSYLPVNQLREYFGERIGFYFAWLGYYTIWC
QSAAFFGIVTFVYAILLFDNEATPVYAFFMSIWAVLCLEFWKSIAFLW-RKREKIRPQWC
PSGTHISPITGKKENQKWTV-RFITGTLCILLILGFITGLIAFKYFASFSVAIFAVIQIL
VIDPVYTYVARYLNDWDNYKTVSEYEDNLVLKGFLLSFLNNFSLIIHTDLIIQIATMFFF
RQFFTQIVDTLNTLSYQFAGEFSSKVIQFGYLTMFSAAFPLAPVLAYVNNLVEMRIDIWK
FITIYQRESSIGRWESMRSVVTGVLTNALIIAVLAFEHLVFLVAVFIDYLVPDIPQSVQL
QEAEERLEKNAKAKNSSTTSSATHG
>1.A.17.1.11
MNGSNGELEEEEVDRVVGLWFERFRCYQHCTNQPIDQIYSYFGAKIGVYFSFLGMYTQWL
IFPALLGFIVQMV---SLQFLALPSFFVGTILWAALFLQFWKALLARW-------GMEWS
SLKELIKNLGNERAKYEWFARKRFRNVIMSIICLQLPFELAYAHFESDIIKYVLTAIIIQ
YLTRLGGKVSVKLINREINESVEYRANSLIYKVFGLYFMQTYIGIFYHTLRQVLIQRLII
SQVFWTLMDGSSTGKFGLFDDSLELALQFGMIMMFACAFPLAFALAAVSNVMEIRTNALK
LLVTLRRAATIGAWLNWQFLVVSICTNSALLVILIMEHVLLLLKFGLSRLVPEEPAWVRA
----SRVKNVTQAQDMEQQQDSERF
>1.A.17.1.14
MPSLADADNDDLLQREMGDQKDRIRLAEGMLYQPLHKIRYYFGEKIALYFAWLEFYTKML
VFPAVAGIITFVYTGTNQQGYILIAFAVFVVLWSSLFSELWKLLDSLWLQESFRYRPQFR
GT-------------AKRRRAFIVSVTLMVGIVIVALFGLFVLKWILTFGVTVINAIQIL
VLNTVYRNVARKLNEFENHRTDAEYENYLVIKVFLFQFCNSFASFFYIELRDQLLTLFII
RIVVGNTTEVA----YEAFEDYNEMVIQYGFINLFVVAFPLTPLLALANNVLEVHVDAVK
LCFVHRRAKDIGVWFYLRFMTYALGTNSALILFVVACQVCLVLAVLVERVVPDTPREIKL
QERYVVFKGLFEGAERWEESKQHYA
>1.A.17.1.10
MATLHNKSNDDVIEVRYHRPMERTIIVKQIDEQPIDQVKDYFGTEIAMYFAWLGHMTTAL
WFPSLLGILMWFLLYQLISDICFVLFAFFNCIWSTIYLEWWKELAFKWDSYLQDPRPAFQ
GDYLAPNPVSGRLEPKHTVMRYVITYFLCVVGMFAAMLAIFTVQLALSWLPMIFYALMIV
ISDKIYRRLALILNDLENYRTDDEYEDFLITKIVLFQFVTAFGSLFYIRLQETLATLLIT
RQVTQNIMETVTLSSFRPLDDFLEMFIQFGYVLLFSPAFPLAAVCALINNLIEIRVDAFK
LCNTVQRVKDIGAWQKMEILGIGVIVNCALIGIVVLEHVILASKMIIDILVPDVPHWVRI
TAKQSRLLSFTQTQNEKEAQDNCID
>1.A.17.1.15
MSQTHDMTSSSSVAVRPASPSEALRVVFEKSLHPITNVKAHLGSEVSLYFAFMQFYFLNL
VVPSAWGVFCYFL---------SFIFAFGILLWGIFFAQAWKSLSQRWCDRKEKCVQEFK
PLSFKVDSFTGRARPWETVLRTLPTVLVSGGVLLGLLAGIFALEYLLTLLPTVAFQACTI
PFFMIYRVAAKKLTDLENRRTEKEYAMSFSRKVFLFNFMVSYTALFLTRLRSQFLYFLTN
AQLINFITNLLEVLEYDSYTDYREMIIQFGYVVMFSPIFPLAPVFFLVNNFFEIRGDMAK
ITNEMQRKDSIGLWNQLQLLSWGSMTLTSLCYALFAEHVWVLLRYFAVSILP-----VNE
EEGQRSLEEKSEEVDALKQETKKDR
>1.A.17.1.17
MAFNPAPDTPEATEVRQGDEAERLRVIYHLSTEDLDRIRNTFGEHVGFYFAFLQSYFRFL
MFPAAFGFSCWLL---------SIIYTVVNCLWCIVFIEYWKDLSCRWVSAVHEKRAEFK
PEKEIRDESTGEVRGTKRMYRQLLQVLLAAVALGAIIATCFAIEFILVFIPTILVSALIP
TMSAVLLTVATKLNDYENYETQDAYKVALTQKIFVVNFITSYLPIILTRLRKQVIYFTVT
AQIVGFALETIRFLTVDVTDDLREMCIQFGYLALFSPVWPLVPVSFLINNWVELRSDFFK
ICVECKRADTIGPWLDLGFLSWGSITSSALVYIFFSEHLYLIVRYAVRSALAKLEPPTRR
ERIETVLSAESDDRESKGDETKKQQ
>1.A.17.1.18
MSNLKDFERDEATEVRHGEEAERLRLIYLLEQTDIDNIRDKFGESVAFYFAFLRSYFRFL
VIPSAFGFGAWLL---------SYLYALLCGLWSVVFFEYWKDLAVQWVSSIQQSRPEFE
WEHEAEDPITGEPVKMKRVKTQLLQILACVVALGALIVTCNSLEFILGFLPTIFLVIGTP
TISGVLMGAAEKLNAMENYATVDAHDAALIQKQFVLNFMTSYMALFFTRISNQMFYFTVT
AQIVNFATEVVEFLQVDVSGDYREMVMQFGYVAMFSVAWPLAACCFLVNNWVELRSDALK
IAISSRRTDSIGPWLTLSFLSWGSITSSAIVYILFAEHFYLVVQLAVRFVLSKLDSPLQK
ERKEENLGQDAAEREAPAVPSEKAS
>1.A.17.1.13
MDDQNQPNKEEKIDQSQEKNMEKIKLTHAPWHVPIQTYRDYFGEKVAIYFLFLTFYTKQL
WYLSVVGVIFQ--ATPGLSDTLTVIFSSLIIIWSTFLIEYWRIFSLQYIEQVAAERPAFQ
GKRSITSDALNER--KRQIT-KLCAFLLIIGMVVGCVIAIFIFKKMSQTLPGIMMSAQIN
IFTTVYANVAKIFNFLENHKILQSFENSLVVKNFIFRFVNNFNSFFLVLLSNQLSTIFSS
NL---SIPKLI----YGSVLDYLEISIQFSYLILFGVSFPACYIMAFGQNILKIQVDKLR
FLKFVRRASSIGNWLILDIITFGIFVNAGLIVVILVS--FLVLKYIIRFVIPSYPESARI
TARQKAVKGFSSQVDEDQDHVKEEI
>1.A.17.1.12
MSQKQRPTQDENLNSDTLESRQKQQIIEKYLPTPINQIRLYFGEKISFYFAWKSYITCAL
MVLAIPGAAIQIY-------SILPFWVCYVCLWSTLQVEFWKEITTRWSKDKGEVRRGFQ
GY-EEIYQVTGELTKTETFLKVVLSVLIFLTLCVLIFVGVNLMVRFGQIILNIIQGVGIF
ILNLVYNHIVMFFAQYENHKYQEDYEQSIIYKNSAFTLLNSYLCIFYADLFIQLVPVLIT
KQVQFAALKVLKPPTMGTLGYFMEGIIDLGYITLFAAAFPIGPAIAVVANVAEIRTKLIS
FLEVYKRCAGIGDWLNMQWMGMCVFSNFALLYLFFLTAIILIIKLAFQWLIPDKPQWIQE
KKQDQKMQAKISTDESFFQQLTQCE
>1.A.17.1.16
MCQRKQEKTDANVQMNHKKARQKQFLMMKKYMQPLNFIANYYGEKMSFYFAWLLFYTSWL
MLPALPGIALFIYKKMTLDNPYNCLYCLILAVWSTVFIEMWKEIAHMW-QDVDAEMPDYR
AEIDKKTQSIKKKNFSRRLMGELPSVITGVAIIVACFFGYYTIRDHYSVGSSVINAIVII
ILGTIYRVLARVLANWENHKYAEDWENSLITKIFAFQFVNAYISLFSIQLAQSLAIILAA
KQVAMNCVDIIKNPEFILVMKYSEVMIQLGYVVLFAQAFPLAPLFCILSNMLEMKGAMNL
MAFYQKRASGIGAWKGAEILSYSIGVNMAIIYVVLIEHVILAMKLMLAVMIKDKPEWVQA
TAEEKKLKKQKKIKDKKKNKDKKKH
>1.A.17.2.1
MAGDDDRQQQQQLDSSRNNRQKKARVPEGPINCDNKDIERVYGTGVYLYFNFISFCIGVN
VLLFLCVLINMIPLYYFWSTFGCILLSFFMGPVYAFKINSYFKTDFED------------
---------------KERLVRFFISYIIFILLLCGSAVLCALV---TNILTSFISACIIR
VINVIYDQISIYLTMFEKHPTWTKFKIQNTLKLFVFKIVNVIILYILRDVGSQFLFILVL
DLTLSNLWEIIYKPEFEISEEYLEILYRQFIVYLGLPIYPIVTLFGVVCNIVEYYVDRFR
LIRICKKGSMKKFLSF--YLLFSLISVASY---------------------------VSD
-------------SSSTGNGIGIKI
>1.A.17.2.2
MDPYNQYNNNDNANRQSSQQGKKKRLQEIRFCCKWKEIEDHFGLGVRLYFDFGRLIIILN
ALLLFFQLINFIPWLWVATNILCIVATLGFGPLYWFIVRRSFVYDMEE------------
---------------WHRLGRYFVSYILFMLISCAITVGFTILQ--QNTLISIAISVVIG
LVNFLWKKICISLTNFEKHHTWSGYRSHNTFKYLFFKLFNVFFMGFTKTLGNQYLIQMLL
DFLVFNAIELVVRPDFDVSEEYLEVIYRQYLIYSGMASFPMITLIALVASILELYLDKWR
LVKLCKKGSVKTVVSF--FLTCAVL--------------------------------LNG
----------------FVNMMYGYS
>1.A.17.2.4
MTDKAFEKNKTEIDKNKPM-----------------VLRQRFGLGIALYFDFLYYVLVSD
LVIGAGIVFVWIQYFFFVTNILFFIVCLGQGLYYYITRRNII-------------VQQIN
MPRDKDGSMIQKGRS-----RKIISYIFMVFTLIFCTILVVIIKKPINFPYDILVSVLLF
VFYQILRIVAQLVSLIERHKKYIGYVKDRTIKYFIGKIFLVMSIYITNPAGSTFFTVVLT
DLVLTNFFGILIAPQFEIESEYFEIYFRQFNILIGSTTSPILMLIGALSFAIEYACDKIK
LTKFCKT---------NQWFLTTFVLAFILWP-------------------------VSG
-------------KNYKNNFLLMQC
>1.A.17.2.5
MVDSRRGPSSAGVASQSTTEVDPTRLADQPLMVTEQELKERYGVGIQRYYKFIRFIVGAN
LFLALFGLVVWLPSFWRGAGITQCVLWFLL------------------ERETEHY-----
---------------YQLVMRRTFTSTVFVLMVIGSYLLTETLQ--SGTLMDWGISMALT
MINFASAFVINQLTVFDRFKTRDHTWKAAIIKLFLFRVIGVIAFYQAISGGVKFFTLLIS
DLLLGNAFEIFNKPEFDVAAEYVELLYRQYIIYLGSSQFPMVALLGAIVSGSEYLVDKYR
MLRVCQERTLRVPLAV------MLLVTAIFGLMLPLM--------------------TKG
-------------QQTQLYGGAAPL
>1.A.17.2.3
MADGPSYSAQRLMKTQTGDSRVRKTIQGI-------ELEDEFGISIRQYYNFLNFLTVAN
IALLLCSLVGWLP-----------------------------------EEVIRALCYSLS
AM------------------KMILSYFLFLLCLSVPIIVMYFILGLTNFSSRLLVALTSS
IANFIFGLVAGLLTDLELHETWTGYRNHRLAKLVVYRICNTMALLFFTRIALQTILFVGM
DLVVTLLLQMI----FELTEEYFKLVFRQYLLYVALPLCPLFSAATLVCNVIELPLNKFR
LLRLTRRGSCKAPTGILRPLHVEAAMSKLVCGLLQCS-----------------------
GRYQANFSKHVSTNDAARNPWLEVL
>1.A.17.4.1
MSPQLKSGLQGQLQGRKKDEEELAQILEQPWEMKIKDIESHFGSSVASYFIFLRWMYGVN
LVLFGLIFGLVIIMAYFMVGVSVFGYSLMIVIRSMASNTQGSTSEGDSSETADNKTTSFK
ESDEQESNKEGNIHL-----RRVLANFLILCCLCGSGYLIYFVVRSVSWYERNEVEIVMS
LLGMFCPPLFETIAALENYHP-RTGLKWQLGRIFALFLGNLYTFLLALAVGIEFMRLTVS
DMLVTYLTILVSYAEFDISGNVLGLIFNQGMIWMGSFYAPGLVGINVLRLLTSMYFQCWA
VMSSNVPKASRSNNFYMGLLLLVLFLSLLPVAIIPAILLMFLAIYYLNSVSKSLSRANAQ
LREVDTIKNSSKNKEEGKRTQRPHN
>1.A.17.4.6
M------EEEDKLRPKRKREEELERLKALPWENKIKAIESQFGSSVASYFLFLRWMYGVN
MVLFVLTFSLIMLLSYFLVGIMCIGYSFLVVLKAMTKNIGDD-GGGDDPETADNKTMNFK
EAEERAAQVEENIHL-----RRFLANFFVFLTLGASGYLIFWAVRSLGWWEKNEMNMVMS
LLGMFCPTLFDLFAELEDYHP-LIALKWLLGRIFALLLGNLYVFILALMVGQEFVRLTVS
DVLTTYVTILISYTEFDISGNVLALIFNQGMIWMGSFFAPSLPGINILRLHTSMYFQCWA
VMCCNVPKASRSNNFYLGMLLLILFLSTMPVLVIAVILVMVLTIYYLNATAKGQKAANLD
----QALENKMRN-----------Q
>1.A.17.4.7
MQEAARRSKQDSLGERASSPLTRQALLERPWESKIKRIESHFGSVVSSYFTFLRWIVFVN
IMITLIALVFVVLLAYFMVTLTIFAYSFFAILRKMAANARMSKLSGSKSETASNTVIKLR
ESDIKKDAHGKFRLL-----QRVFANIIICAMLGFSIYCIIFAVKSGNLFTKNQVPSVVS
TITHVFPMIFDLIGKMENYHP-RTALRAHLGRVLILYTVNYITLIFALIIGQEIVKLVTM
DLIFTILSILVEYGEFKVAENVLHIINNQGMIWLGLFFAPLLPAINNIKLIILMYIRGWA
VMTCNVPRASRSSNFYLGILLIWLLLCTLPVGVIPIILFLILIIYFLFSLVRGLREANTD
ERTEFELAGGKKNENREDDSPRQID
>1.A.17.4.8
MPKSGAHSEEEIMSRRSSVEASKDRILKKPWEAKIRKIESHFGSVVSSYFTFHRWVLGVN
ITITFIMCMFVVIVAYFFCNIFILGFSLFIILRKMAANNRRGTLSSGKPETAGNVVIKFR
EADDKQKPSDKHPWI-----RRVLTNLFICAMYVFSIWAIMQCGLKEHFFAQNATAITIS
LITLVFPNIFDLLGKIEKLHP-RNALRFQLGRVLVLYILNYYTLIYSLIIGQEITKLVTM
DLYMTVASIFLEYGEFKVAENVLHLVNNQGMIWLGLFFVPLLPMLNNIKLIILMYIRGWA
AMTCNVPRASRSSNFFFALLILFLFLCTLPVGIIPVLVLLSLVIYFLIAMVTGLSQANQD
ERTEFELAGGKKKPNKKKPKKSDND
>1.A.17.4.9
MQSSADADDEESMQRRASVESTQEQIFENPWELRIKEIESHFGSGVASYFTFLRWLMWVN
IMIAIPLVAFVIGLAYFLTAVLVYIYSFVATLRKMAENSRNSKLSSKDAETAHNRVVGFK
EAEEAEKKKDNRN--WRVILQRILVNILVMGLLGLSGATVVLLVHSDNWLSRNAVNVTMT
LLSFFLPMIFEALGLFENWHP-RQQLRLQLARIMILNMLNLYSLMFSFSLGQELSKVIVF
DGLMSIVAPLCQYGDFKIAENILTLINNQGQVWMGIFFSPGLVLINLVKLMIMMYFRSWI
VLTCNVPKASKSNNFYLSLLLTMLFLCVLPVGVIPLLLLLILIIYYLVSLTGALREANQD
EREEFKVPEVKQAKQEIDIENEHEK
>1.A.17.4.10
MAQPLAFQEQSQLQQREREEEEKQSLLVKPWRYALKRIGGQFGSSVLSYFLFLKTLLAFN
ALLLLLLVAFIMGLAYLSTVGVSFFITCITLVYSMAHSFGESSTSGIHKRASRLQRTRLK
ELEWQLRHSPRSVCG-----QAVLGLLLCLGTALGCAVAVHVFSFM----VLLVLPLVVG
LLNLGAPYLCRVLAALEPHDSPVLEVYVAICRNLILKLAILGTLCYHWFVGQELYRFLVM
DFVLMLLDTLFRKPEFDIARNVLELIYGQTLTWLGVLFSPLLPAVQIIKLLLVFYVKKTS
LLANCQALASHMSTVFLTLLCFAFLGAAVFLCFVFLVALLLAVIYLNIQVVRGQRKVICL
EGEDNKLHSIYERREEALLTDEQDA
>1.A.17.4.11
MLLPRSVEPEEL-------EAEMERLRGSLWEGALYEIGGLFGTGIRSYFTFLRFLLLLN
LLSLLLTASFVLLLAYLLSPLACLLLCFCGTLRRMVKGLPQKTLLGQGQEAATIKSNEFK
VEEGRRFQLMQQQTR------RLLSYVLNGLLVVGAISAIFWATYSESLFLQYLPPGVIA
LVNFLGPLLFTFLVQLENYPP-NTEVNLTLIWCVVLKLASLGMFSVSLSVGEELYKLSIF
NFLLTVAFAFLEREEFLVPKNVLDIVAGQTVTWMGLFYCPLLPLLNSVFLFLTFYIKKYT
LLKNSRARASSSTFFFQLVLLLGLLLAAVPLGSFPLLIMLSLVLTVCVSQTQANARAIHR
QVQEEDLSRLLPE---FRFPSGAEL
>1.A.17.4.2
MFRQWSVASEEL-------EQEVERLCASLWEGALYEIGGLFGTGIQSYFTFLRFLLLLN
LLTMLLTACFVLLLAYLLSPMVCLLLCFCGILQRMAEGLPQQTLLGQRWEAATIKSNELK
MEEGRRVELAQQQTR------RLLTYILIVLLVVGAISAIFWATYSESLFLQYLPPGVIS
LVNFLGPQLFTVLIQLENYPP-GTEVNLTLIWCVVLKLASLGMFSFSLSVGEELYKLIIF
NFLLTVAFAFLDREEFLVPKNVLDIVAAQTVTWMGLFYCPLLPLLNSVFLFLTFYIKKYT
LLRNSRARASSSTFFFHLVLLLGLLLAAVPLASFPLLILLSIVLTVCISQSRANARAIQG
QVQEDDLSRLLPE---FHFPSRTEL
>1.A.17.4.5
MSGGERKDLQQALQRDPSHPSKKSRVATALWNDSLKKIGGNFGMGIVAYFLFIKWLMYLN
LLLFAIIYLLIVLLSYICTILTVFIISLVAIVRSAAKSFRERIVEGEGERSASIKYNEMK
ALSERLEEERRNRTPTKLFFTRLFVNLIILTVLGGCGLFVYYIIFSLNLFFEFLPYICIV
ILNVAVPFLFRYLVALEHYNP-SYVVEVTLYRTMFFRFASLAVLLTSLFVGQQFIKLYST
DIFIQFFMTFFGEQEFDLPKHVLDIFYSQTVCWLGCFFAPLLPMVAVIGTFLLFYIKKFT
CLVNSTPRASRSNCLFMFNLLISFILAMIPVGGIPAFVILSLLLYYYYVMWLANKHMVTV
EGHDNRLSAFIKQQDQNELGTFQHV
>1.A.17.4.4
MSYRDSFHQEPQTKAVASANVKRTRSTEMIFRHSIKVIEGRLGTAVASFFVFTRWLFLLN
IGLSIIWLSLTTFLSYVIAIGVTYLISFFAILYSLGAKFSRDTLVARDDNGAVTMAHTLK
EIRQETAQAVLTTKEAKRFVRRLISMTVSLLILALCAYLVYVLILQSHAFIQLVAPASIS
AMNILVPWIFTKMLEVEKWSSQDVELRVTVYRSFFVRLAAVIAVIVSIRIGQEMYRMLVI
DLIVSSIFTIVNKVDFDMSKNVLDMTYRQTLIWLGCLFCPVLPAIGSISIIITFYIRKFV
YLRVSKQSAARSNSFFLLTLLMTLILVFIPVGLVPFSLLLISALYYMHASKKGIKERLKE
ERED---------------KQYRIN
>1.A.17.4.3
MNGANTTTREELFQEQLPNSEMRNRRASRIWSRSIKRIEGYFGSGLASFFTFLRWLFLVN
LLISVVYICLVILLAYVLVPAGLITACFFIIIRSAAKTSESKSLVQIDPSGVENLSNAIK
DAEDKAQHDIHELKEARVYAMRAAAWFIWMLFVAGSFAAIWFV---NNFVETYAPVLVLS
FINGALPLAIKRLNNIEHYKHPRTASQVTTLRVFMLRILTIYALLYGFVIGKEIYKLVLV
DTLVGMLQRLARRVELDLVQCVLHLVYRQGLVWIGMSFSPAVPVVAAISNVRRF------
-----RPDSSKNTSFFLWCLGATLFFMAIPLAMFGVLLLLCMWITMLRIRVQNVRRVVRD
TRED--------------PSGESLV
>1.A.17.6.1
MYPTYDDDNQRKQQNQSQNNKLKESLLEMPLASDVKKIGLRYDKSVESYYTFFRYLVGLA
ILTFLIFLTMQIVLYYIFTLIAFILFVFVCNMYKWMNFDKKMLNGDKEQSELLELLREVK
LTEEKIKGRIKNRTKAKLIA-RTTTFIISFFILCSGWAAIVAVYYEIKYIASFIPQLVIT
FVNVMIPAALLKVSTYEKWD-------------FVKDLINQSYTLIAFQAGLNMVKLSSN
SHTGSNIMILL----F--------------------------------------------
----------------MLIMIYGCLLYIPVSHIIFFYPILYLLIMILASALKFKTNHIQI
ERQQDELQGKLGQKKK--LELNKMM
>1.A.17.6.2
MNYYNRRLQQSKINNNPSQNEFKDELVNE---------KSNYDKSIEGFFLFFKFLVNIS
FFVLALFMIIILRFYYSLTLELFIIIGIFMSLYKWVQFDLLKLYEDQKSYESYQLRMEIK
LNEDKIKETIKQRKSTKLFIRRILTFILNTLILLCGWGLILLVNYQLKYVSTFVATLCLS
IINVAVPHLIKSITQLEAWDFQDQLIKQQVWRMYLAKIMNFAIFVFIEQVAIQIFKLLIT
ELAIKLVIPFLWQPEYLLSDDIVWLLYFQAIVWVTLILYPFITVVIPMILFVLFKHHYFV
LRNFKSKNANDTGFFIMIFLNITFFSVSALIL----------------------------
QRSEEELQKSITKQRKIDYNKMAQL
>1.A.17.6.3
MIPQGGGQNNDYYQNQTETEVYKQKLYEVPLRGDIRYIEARYDKQILNFFVFFRFIFYLS
LVTFATFLYLCIK-----------------------------------SRGVLNQYNQIK
LREDRIRIELGMRSEWRLIIKRSITMIFSFIVLTIGWMIIIILSYENKFLGTWAPTALVT
LVNFIVPKILGMITDFEEWEFASTQMKHEVWRTYLAGILNNLIFVVIYMIAIQYIKLLIS
ETVIRYLYYLY----FETAD----------ILWFNMIFSPFISLLSPILLYLHFRFIYLR
LTKMKVQNDDKIGYFIMVFMNITFLCVVVFVGLLFFSIVFIVLTSVFWKNIKLLLSYIES
KTKEDDLQYKLRGQQKYFRDNRKIE
>1.A.17.6.4
MENKDTDDEEDNLEKQLQHGGGRSRLTEIPFTTDIRQIEAQFGSSVASYFRFFGWIIMTF
MVMSIPCFVFLVLFVYTVVLIWMEGLLLLFTLRKWVAEDRMSAVENASQNQVSDLAEQVQ
LAEEKRAETIKSRTKYILYARRFVAFVFYVAIQAASWYLIILLTQSAAIFASSIVPAVVT
VINAILPKLISLLTALEKWDDVGFAIKAMVTRLYLAKILNVLIQMFSFQVSAGLLTLVVT
DFSVSKAMAISTKSEFLVPQKMVALLYSCTIALVAIPLAPTTALLALLLHIANFKFDKFI
LMHLQRKGAKDADSFFIKFYFCTVLIFLSFTHFVPWAFMFLLAIFFLRNSLT-VY--MTT
QREQSSLKRKIKQENRLDGAENVKS
>1.A.17.6.5
MGLVVEDEDQEK-RRQKQHREDHSEMMVAPLGADVRAIQARYGSAVASYFHFYRWLVGTY
IFIASLSLVWIVFNLYAIMVVLTTTVQVVSATVKWIREDKIRIVDEEQQQEVEDYSNGLA
AAEVSQADASATRSLIWLYS-RCFGFALYVGVQMAAWAAIIFLTESAAVISTSIVPATVT
VINAIMPIIIKAITKLEKWDMERTVTYMLTIRMFLAKILNAFIQALSYQAGAGLFQLVVT
EFVFSKIINYAVKPEFEVAKRMVGLLYFQALILAAYPFFPMGTVFVAPFLILSFKFEKKL
LTAFQYRDMTKARIWV----------------LVVMS---------------G----VGS
GHEE---------RDTSFRRCHSTV
>1.A.17.6.6
MEGRNVNSEEKKFGTEKDARTDKVELEERAFKTSLRDIESRFGSGVSLYFWFYRWILQTT
MWTVILLWLFVIFTIYASFLFASVGSIVLLASYKVTVEYGKMVQNWGKDSAAQDMSQNFR
ILEDELADRIRNRSQTRLYVKRSVSLFFNFIALAGGWSTIIVSKILTGQLLALVPNIIPS
AVNGIMPQVVDFCVDFEEWDDPAFVLKMRVSRLYAAKILNALIQVALVQAGSTFFALFYT
DVIINMATAYGAKDEFRPSAQIIKVLYQQIFLWLSLPHFPFAIFIGFILWFLQFQVDSYI
LFNYNAKDVKDGGVYFALFYSFTLFLFLGWFYLLQAVLLAWFLVSLILVLFFAERSYVQV
YKEETMLQRQIRGERRISFAGSTIQ
>1.A.17.6.7
MSQRNIQGEEENIQKATQAEQQKNLVQSNFLSKYVYQIANSYGAKSEVFFSKNAFLFNNY
LFSVLIFIPFYVESYVSVSLAIFFLFQLIVGIYK--YNDIKKQEAKKSRDSIQKNTKRVL
QYSDKDSHYKKYMDQIQKLIR-----FLIVGLIISSIVPVIIIHKDIKFISEIINGLIIA
CISKMVYMIIIPLNKFEGLANQDSRTKLLYLKKFFSEIFPILASILMSQVAYQLFGLLIG
HFIISIVFQYIQSIQFDTIDASISLLVSNTIFLALLP-FSFFSIFAFLVILLLNFLNEWL
IQQKITLFSGLSSTHLVSFFYNTLLFCFCYYSWLPLIFIIYLVAYLVSQNQKRVWEFFQK
KLKENRLEKRIDDEDQNLGRPKNFF
>1.A.17.3.1
MKRRKTMENDATIQSTARSRAERERMAAEPFFTPLS--MGDFGIGVGLYFSTLRGIAIIT
LIAGLINLPNILYGATMSVGIINLASLGFILLAIVSLSVYQRQFDEQEPEEWKDFVGRLS
VLNAKIQGLAQQDYVSARLKQIAFTTLISAICIVAVAVIVWLCR------SVAAAALAIS
VSNALFPVVAKVLTNLEAHASETGKQSSLFVKIAIFRWTITAIVITVIHLIESIFVIFFA
DLFTTNVIQILGGTEYTIAERYTNMTKTLFLTFYYCAIYPSAFFVCAVTLLVNFFVDKYS
LMRTWKPAPMLGPYIARVYFMTAVAAMAIVSSIVSLTVLSLIGAVFLYQLYRATKDLFKS
FREDSKVTCKTYSGDSSENFLPPVT
>1.A.17.3.2
MPRDEGPDGDTNLQNLASAEGEQLSLAAAYFMTPQS--LSDWGVGVGMYFSTLISMAFIF
ILAGLINVANIMYPAQFDQGMWNFGTLLLLILCMSIFYWYLSRYDEDNPEEWRDFYESLK
ATTEEIKSLQQVEYQFQINARILITFGITLGLVVLSAWILDLSR------NVVLFSIILS
TFNVAIPMVVRILVAYEKHYDEGSSQASLYVKITFFRWVNTAIITRFIDMINTINALLLS
EMVVSPLLRYFSGGWYNLAERFT------------------------------YWVDKFL
LLRSWQKAPFIGTETARVYFTTAVVLGAISSAWFCLILVLYGVGVLGQQFIRRLLSLVSS
----------------FAFNTSPSP
>1.A.17.3.3
MDQPRGSAREWFVRDKEAG----------VFGTSLS--LSVFGIGLGLYFRMLLQLSLLL
FVLACVSTPSIIYPLIMTQLHVDMIGLGILAVYCLVVAVMQTHLDALEPDEWERFNAELD
VLRRRIAEMLKHDSYRRRVLQQALTM-----IVGGMMTGVYFLAWLNDYIRLFILACTLA
VTDLFGCRILSYVDRLEQHQTKEREQLSTLNKLLLFRGFNGAVVLYLLENLLQIQALLIA
NLITAPVIQLISGAYWKLAERYTQITKSVGIALFFKSLLPTGLIITSLSLLVNYWVDKYC
LLRKWKT-PRYDGLLARYHLLLVALVSLIMMGIILIVTCVVVAFVLLKSLYRSYIRYVGN
KQCDSTLNGYVPSDDSTSLDSISLV
>1.A.17.3.5
MSAAVWDPDEDGLGTRGSARAGKAVLANPVWSTSWA--MGDFGLDVGMYFVTLAQLVGAV
LVYAALCVVAMVHPLDSKQGYADMAGVLLLFMLLLLLGKAQEYTATQIPERWRRLARELW
DAHRQVEGEIMKGMHIHRIAAQVLTFVLTTMIVIISFLAARELE------GVVATALVIT
VVDVVLPPLVRLICSVEKHHNSVSHDLSVMNKLTLARWANLAGIPFWLSNLELVVTVLWL
NAFVPTFIRLLEGSRFHLSDRYTDTTKTVFACLAYAPVLPIAMWIGLLSLSLSYWSDKWL
FVKAWRTPPGNSGRVARRHLALAVLAHCVFALALNVALVILLVFYYLQSIMRGISLVVKG
SRQHSQLTSRYQHGDSPFEAIGNGC
>1.A.17.3.4
MEQRAAAEKDLAVEAKTKEAAGAAKLTEDGVRETIEDMGKTLGATTYFYMDFLKALMVVC
FVAGCASVPSI--ALTRRIAAVDAAATGVAVVLLAIFVATVAKIDEAVADEWRQFRRRVR
AL-------------ARSTLQKFATVAAALVAVSSTIILVATVRFL----PSWGDGVIVA
VVNAILPQFFKVWSTFEVHRTESSRQRSLLRQLYAARLLNGIVAVLVTDTLNRLRDILLA
DVVTSPLARVLVLPRFDLAERLADAVKVVINATMYSLLFPGGWFLGLGALALNYVVDKYL
LLRRLRPPHIVSAAAQ------DLLCLVPLMKAIVASPLVLRGVYLLYKQHVALLRGVKS
DRAAKKRKSGARTRDAKRARPGPRK
>1.A.17.3.10
MATKLNESDDEDMKRKEEDTKMKSRINSMAYKAPRRHILDVLGPGISLWFAQLKTLGKTF
VYITMLASVAL--TIMAVLSCLDVCMVLMFMLITAILSRRIRRVDEAL-DEVREHRDKMN
ALKEKIEQRMLEPFNKQYFVRRAITTIAILGLLIGNIILVVFATWVLSVSSGRVTTIVVA
LTSMLLLWTSGKFALFERHKTVSATERTTSRFAFFTLITNALILPLLVLVMRSLMITTFI
NAWFGRLVQMWQRPKFTLAERYGQCMTVIFTAIVLFAAAPVLVPVAAFYCFLAYWSDKTM
ILRHSRY-SLYDHKLAMSYAPLACLAHFAFSSLIQLILMAYFIYLLIKAFFSSVGNTCKG
GASESNFSEARDNKDGANRVASPRK
>1.A.17.3.6
MHAGQSAERERSTRASAASGDSSSRPASRPLYTPLE--FDRFGTDVSQYMHFVLYTSRLF
FCLFAFNLANLII------GVIEFITSGVLVVYIFWLRGKMSRIRNSTSDDVRGFVRSVR
SLRARLRLLMRGKYQRQQRQ-QCLSTGIMCVLATVGIFTIFVSNYLGQFLAQMLGALVVN
IGHLIFFILVLFLALVEVQYTHREREKEMMIKMTVFQILSVVVPSFLYSGGQFVIVALVG
DAAINLFIDLVTIDALTLGFRVQLMNKIVFVGLMFAFAIPILYGLIFLFLFSAHWVDRYT
LLRRLTP---------IRYIFPAVLTHTVMAVVILICVVVYLLLHWCKRRRDAALGELST
SVEESSLAEPLRERDASRLSNADFS
>1.A.17.3.7
MQSEDYAQAQTQYQQQAQSRSNADRLRVR-------RVLLSLGVGVPLFFEFLWFIVLGT
CVTLFYSIPMVVLAPGAGYVVIELVMLIMVLKLVVVWRRRISVFAREMTEELAQHREELA
AIDAKIEELKHRRVFFQRLLRNSVTSLLCGIVVLAGFASVTSLLFEKSHVSKVINALVVT
FVNWVLATVVTALGRWERHHTYSGFQNTALAKLLLAGYVNSGYSILAAGQLSAALTAIIS
NAVFNSLIQFVAPREIMFAARYVNAIVNMSVAMLYAFQMPLAPLIAVFAVGLQYWVDKRN
LLRIHKR-PRIDHRLSLQYIPWCIYFHVVLGGWIWLMLLAGIIRYVPWKRFFRWITCLAS
SRASAYLVPALSPSDAVLPRDESRM
>1.A.17.3.11
METNQQNSDENKMSQEQCQKADQHRLANT-------NILSFLGCGFPLYFYFLKQMIMLS
ICLFVCGIFNIITTFMQIQGYLNLTSMIAMMIFLQFFRKLQRKCDDEDDDDIKEFDKQHQ
DLTQKLMQGQGKEFMKEKIKRRLIGFFLSIVTLCICASAIYAFHFQSNTVITYALAILIN
VYNFILCVILQIINRYCKNSTRTKDNIFLSKSLSTARFINSAIVGFIIGLADDANYFMIT
NCILPTIAQVVENPQFPIEERYAQLLTTMFTTAFYCPIVPITIIWSLICFILQYWIDKYN
LIYRS--KYNMSSELSLEYFLPQCLSTLIFYQSILGTVLGFLHAFLPMQEINERFFNVKN
NRENQLLEDSIQSKSSIEDAIKITE
>1.A.17.3.8
MRNNNNSANQRKYSKSNKNQRKGTSIFSKTLKTRYEKTFAQYGSGIALYFQFLKHITLVL
FIMSVLSIPSYIFKVALVVVILDLIIAFFFWISFVYLRAFQNEINESVHDNLKQLQEKID
ELIQKLKDMEDYAKKFERISRTLFVTLITLILLAFSVMGIVVAKYQTGYTMIYSTAVLIT
ILNVVITEVLIRLSRFQKFHTKTEEKASSTIKMFLIQFINTGLVILLVVVGTTICLTMMI
NVIAPAFIKIFSGPEFLIEVRYAQVMTSIFITMIYSSGMPILYLVAMTQFFMMYWVDKFL
FIKVYKN-PRYGIELSRKVLMYSVLVHLCFGFYLSFIFIIFTLTELIQSCFQDSWKKMSS
LKQENQLTEKVKTNDTYEKQAMQKA
>1.A.17.3.9
MQ-----KEDSQITGSEEKKTKQTILDRATHPTDVDNVINQYGAGITIYFRFLKQIILYF
LLFALLSIPQLIFTVSIICGYIDLAIVLILSIFLFTLERQEKNVNESQKELFQKLLDEIQ
KLENQISEFDNQIQQVELFARRTLSFMLTFILMIFTIAAIIFLKQQVKIVWPFLIVVVII
LINQVIQLIFTKFAEFEAHRSKSKQLSSRLLKVFVVQYINTALVILIIQVGTTILLTMLI
YV---PLINIVTGSDFNVELKYSQILTVICVNFLYSSGMPLLYLTTALFLFITYCCDKYY
LLHFCKN-QKVDDSVALKLLLIHIIFSIWIYGCIGLTLIVLIIYYILWPCVIS----LRT
CYSETTLFDKVENQDQPKYSQYHTL
>1.A.17.7.1
MERKKVRAQETLVKRRCNS-----------------TVWNNYGFDVMMYHLLCNELVYTF
FLMGVYSAICSIYYGYKWVSFAVQLSAILAFVLYTKILLIYRRIQQLAPEEMRRLKNAIK
REQMRVQKLEAMSSEALFFVMFLCCLLLSSLLTSIVYLITTVIRYQASQTTSVFMSLVIL
LFDYMGRSLMTKIVQLERHHTTSAYETSYMLRYFIYIFINRLTPLYSRTPGHDILIYVIL
ATVFDNTLDVIESTEFEYSMLYCRMASLLTYILSFGYAQPIILPIASLYFFLQNIVGKCK
LVYLS-KSTSLSSYFC-NVLLTSYLFAAVTLAMIALATVILFSTVFNTITICALVRVFRC
RRAEGMLSKEIEK---VSPTSSQAD
>1.A.17.7.5
MS----------VKNRCNA-----------------TIWNTYGFDVMMYHLLCNELVYTF
FLMSIYSAIYTIYYGYDWISFAVQMSAILAFVLYTKFLLIYRRIQELTPKEVQRPNEAIK
WEKMKVQKMEAMSSEAIFLVMFLCCLLLSLLLTSVVYLITAVIRYQASQTTSVITSLVIL
LSDYLGRVLMTKIVQLERHHTTSAYETSYLLRYFIYIFINRLTPLYSRTPGRDILMYVIL
ATVLDNTLDVIENTEFEYSMLYCRLASIFTYSLSFGYTQPVILPIACVYFLLQNIVGKCK
LVYLS-KSTSLSSYFC-NVLLTSYLFATATLAGIALSIVILFSAIFNTATICALIKICRC
RKIEGMLSKEIEE---ASPTSSQID
>1.A.17.7.2
MINIKIE-----MTTNLKS----------LRFFPSNQVQQTFGLDISLFNQQMFYLLSIG
FYMMILAIPVL--TMSLQSSLLRGCLYYFGLLSLTFSAGFFSAQKHNNDQIIKSVKSQIT
QLNLKIKISALDQLEKVRFGKQVLTFLIVIIISFVNFLILCWMRLELSFAGGYFVYIVMM
LLDLIFRPVLYWANYFEQHVSYGEKERSWMVRLFIYSLLNKLSMIFSRTGGSDLISFMWV
CIIMYPILEFLNGTDIRFTSVWTSVLVVFCTVFSFASVQPEIILMFALFCCIYGVSLKVI
QRYLCKRGVAQTSEIV----IISILIAVFFLSAVWFAIIFVIFTYIGSLFIFQSVIIVNS
LEEESILE-----KQQPRNLQSSFI
>1.A.17.7.3
MYIIIVY-----TMNQYKS----------MHETPIEQLHSYFGIDVSMLFQLDLFMALWF
IVVFICYLPFIISEMYLSISNFHCYIWYIVIMSTQIITQFFRIQDCKENQVFRLLESKLH
SLQNKINTQAKAKSSNDKHKKELLTYLIIIIVSILQFILMAVIRQAYGFIGLCLGLIQMI
IGDWTLRSILFWAIQYEGHTTYSSKEKSWIVKFYIFNLFNRLSVVYYKHIGINLLSVLAV
FTFIQNFANICLGGTIRYSSIYVQHLVVFTLTLTFGFEQPYLLLLATLFYVIQFFTLKYV
QAKVSRPGLCCQAEKIQSFICISVL-------WIPLIMVSFILYQFTNSRIFTIFIKLNT
MREEDELLHKIQNVDNGHADLCAPW
>1.A.17.7.4
MF----------------------------------RI----------------------
-------------------------------------------------------DTKLL
KLRDKINKKVAKNLSRYKKRQSILAYFILIIISGFLFITIKLARKQRSLFRTIVNGLGIV
QIPVGFRPLVTYLAEQERHASYSGFLKSKFVKYYIFTMFNKLSILYYRTPGRDLILIMIS
YIYGYNFVLWLTGISVQISQVYVNNFVVFTLVQCYAFQQPLMIPFAIIYYITNYYLVKYY
QVYYGKIKLTITAQFT------SITCGSFIALWLILMLLCCIMSYISYSDWFNKFISMKS
HQVEEQLHKQYLQKNQVDQEKIAEK
>1.A.17.5.1
M-KVGGL------------QPQNVKVYFGSLRCTEEEILATAGLDAVVFNRILVFSIRIF
SLAAILCVFGVLPWLWVHCVVLYIISAVACILLYLEYKHIARHISRATSRTVESFPSDYE
QESEKSDVN-ESSSSKQLWIRHIVTLMCSIVFMVVFLIPVTFIQGLTQLITGYLPSVILQ
IFLYTVPPTMMFFSTLEGPISHSERKKSACCKVLYFTIWNVFFVNVLSVQATFFTTYVLT
SGWASELMQLF---SFPYHTEMPKVLLFGLLGFTCSVLAPLILPFLLLYFFLGYVVYRNQ
---------------------------------------------YCRKRHLPLFKTAQN
QQSDEDLHERLHSEDG--------V
>1.A.17.5.10
MATLQDI------------QPFNDRVYFSALKMPEPELIDHAGLDSVVYLRIYWLGLKIF
TPIAVLAWAVLVPRFWTHIVMAYAFTIWTCYVLMKEYETIANFVASEASELVEHFIAEID
KISKEISKEREEVVNVSLTVRRLIMHVAFFFLTFFFIVPIAFVQSLKSVIQGFLPGIALK
LFLAFLPSILMIMSKFEGFTSISSLERRAAFRYYIFNLVNVFLASVIAMKATFFITYIMV
DGWAGEILMLKDPGSIGFNTGEPRIQLYFLLGLVYAPVTPMLLPFILVFFALAYIVYRHQ
IINVYNQEYESAAAFWHGRVIALVISQLLLMGLIALPVLTIGFHHFCKGRYEPAFIRLQE
TARELNLKGYLQNEDE----SGKLV
>1.A.17.5.9
MASVQDI------------QPVNDRVYFPALQMPEPELIEHAGLDSAVYIRIYLLGLKMF
VPITLLAFGVLVPRFWAHITMTYVITFWTCYILYMEYKAVANHLAAESNEHVEHFTSKMD
ILAEQEAVEREKIMNVELSIRRLLTTVALFFLIFCFMIPIAFVQSLKSVIQGFLPGIALK
IFLIILPTILMTMSQIEGYTSLSYLDRRSAEKYFWFIIVNVFLGSIITMKATFFITYIMV
DGWAGEILRVVDPGHLDFATSEPRIQFYFLLGLVYAAVAPILLPFIIVFFAFAYVVFRHQ
VINVYDQKYESGARYWHRRLIILIISQLLMMGLLPQPILTFWFYRYCAGRFESAFSKLQE
KATELNLKEYLKDEESCVIVVSYSC
>1.A.17.5.5
MEGGSTMSEAQKFRAQLSQRPYNSVVYAPVLKTKETELVNLIGLDATIFLRVLRMFRNMF
LCITVVGCGILIPSNWGMTICAWLFDLIIMVFLWLNYRAVLNYFESADDEGIGRVTARIK
ELEMEIKEVRLSVDNQTRKRKRIMNNIWVTLLTIVWMAPNALISFLWSIVQGVASPAVTS
LVYLVLPIIFRRMLVKAGDRTKTARERHVTGKLYTFFVFNYLLVFSIFDISPFWVTWLLQ
RNLGADLAQLWAPPAFDYASYYNYFLFYTTVTLCFGCIQPLVIPAAAMYFSLDVFLKKYL
LLYIFITKTESGGMFWFNRVLFAILANLVVFLVIPLPFLVIGFKWYCARTFDDKIHYVRN
SRSKNILASVYGGMDPEDISHPQGP
>1.A.17.5.11
MTSYIER-----FRKPTAKLKKWPRLYASLYKIRDEQILEYAGLDAYVFLSFFKMCIKLL
SIFCFFSVCVI--YLWMYVLFTYFFTFIAIKMAVAETKHVVSYLGKQNSEALKTREQQLK
FIDAEIIEARKQHYSKDRLTKVYSTTVFIGLSSLFLVIPVSYLALLANIVTGLLPTYLFT
LLNFGIPYFYEYLTSYQGLVSYSEEEISLVSKNFFYIFVNLFLVFTLAEFSLFYVDLIIL
QGIGMKLLLVGNPPIFNFGLQLPQPILILIITLIYSVMSTKILTSGLAYFIIGFYVYKYQ
LIFAT--LPHSTGKVWFRRIIVLLLFQLTMTGLFPLPVVTLCFLYDFEKNYLPLSKYLSS
REYE---------RDNSELEGPMLD
>1.A.17.5.4
MAEGDEQ-----TKKPVNN----------AFIYSDKRIWKEKGADAIMHIRFLRICLLLC
GMMALFGSAVIIPKLIAHVLFTYFYSFVSYFIIWFYYRKYTDYLNKNENQSLRQWKAKIA
KLTSHISAIQANPEKWRLLLTRTVVIVGLTLMAIAWAFPAFIFASLVSVVEGFAPAIFLV
LSLVLAKHIIRWIIHRSYEWAKSTVEWKTMTTYWSFLIIHVVFVSTFGQNSTFFINYILV
VTFCITLFRTRQYPTFDYAGSVAQGLLIYTVTLVYSLMAPLISVFGLCYFIVVYLVDRYQ
IIYTTRTSWQGGATMWFHMFMTLILFQLAMIGLVALPFITAGIWVLLHFHWVTVSNSVST
SYEEQEDANYAKRDDSPTSPNYFHV
>1.A.17.5.12
MSASPDDTVDECFQSR---LIHNDSLTS-SITMKDEDLINKCGDDARIYIVFQYHLIIFV
LIICIPSLGIILPLLWLHSLLSFFYFITNFMFMAHHCLGFAPKV----PELIIKHSELEE
QLTDEFNAELNRVPLFFWWARFIAINTFLFFLFFFLTTPAIIM---NPIVTQFFPSVMLW
GFTVILPLIVYFSAFLEAHWTRSSQNLVMVHKCYIFLVFMVVILPSMGDNGAFFVNYVIT
AALLGELLRLGQAIDFQFGREYAWMMNVFSVVMAYSITCPIIVPFGLLYLCMKHLTDRYN
MYYSFA-PTKLNEQIHVSQAIFPLLGLFWMLFTLLIAVIAFVGIFLGKLRMVADYEP---
EEEE--IQTVFDMQEPELEGQNQYH
>1.A.17.5.2
A------TQDFCYSGRIRSVSDADRLRNKIFRIKDDEIREKCGEDAVHYLSFQRHIIGLL
VVVGVLSVGIVLPLLWLHTIFAFFYLLLTVYSMRRHTSKMHYLV----SE-IKQHTKLEA
KLKEEYRKEREKVNTLNWWVRCFVINCFLFLLLFFLTTPAIII---NPIVTQFFPTLLLW
CFSALLPTIVYYSAFFEAHWTRSGENRTTMHKCYTFLIFMVLLLPSLGDNGAFFVNYVIA
SAFIGDLLRIPQAYEFQFGAAYAWMMNVFTVVMTYSITCPIIVPFGLMYMLLKHLVDRYN
MYYAYL-PSKLDKKIHVNQVVAPILCIFWLLFVLIITIICLSHIVFGHFKYLSAHNY---
DMDGDN--GRLRGQDPSLIENEVHQ
>1.A.17.5.3
M------PKDYCYSARIRSVTDADRLRRQIFRIKDDEIRDKCGGDAVHYLSFQRHIIGLL
VVVGVLSVGIVLPLLWLHTSFAFLYLLLTVYSMRRHTSKMRYLV----EK-IKKHTKLEQ
KLKEDYKREKEKVNEFIWWLRCLVINVVLFILLFFLTTPAIII---NPIITQFFPTLLLW
CFSALLPTIVYYSAFFEAHWTRSGENRTTMHKCYTFLIFMVLLLPSLGDNGAFFVNYVIA
SAFIGDLLRIPQAYEFQFGAAYAWMMCVFTVVMTYSITCPIIVPFGLMYMLLKHLVDRYN
LYYAYL-PAKLDKKIHVNQVVAPILCLFWLLFVLVITVICLCHVCFGHFKYLSAHNY---
EHTEDTVDPRSNGQDSSLIENEIHQ
>1.A.17.5.6
MADSSST------------RPKNRRVYEPLLSKPHSFLIQHTSVDGYFLLRYIGIVGSLS
FVGCLLLLPILLPRFYAHVFLSWIFFGLFTYVIYKELYYYVVMQTTPLEGEMQMRSKRIG
ELNEEIHEKQADWASKERHSRRAVANTIMVLLIIFWAFPVAVVGIIMGVITGLLPTIALV
VLMSLVPPFIVMLGKLSGCVTRQETDLYSQAWYYAFAVIQIFLVVTATKASNFYIMYFIL
KGLTGTILQAVTLAT-RMGIVYPGIEILVCIYICYSIIAPILLFFSTVMLTLLYVAYLYN
LNYVF--SFDLKGRNYLFQIFVIYLSEVCLLGVLEVFVVTALAHIYMKRKFIPLFDALSA
GKYEKKLNDTVIKKDP----PEAKK
>1.A.17.5.8
MNSSNSTSTDTS-------RMKLKRIYEPLLKKSDNFIIQQAGLDGYFFLRYLFIISIYC
AVSIIYIFPILLARYFGHVFCGWIFFWGFLYIIYRELYFYTSVLASPREEEFSKLKEELP
KLNAQVKELQENHENWERLGRRVTSSAVIVALVLLWSFPVAFVGMILGLLTSLAPTVALA
VLMSFLPVFIRAMAVAQGSPSKQNVEHFTQQAYFAFQVIQVFLVITISKASNFFMSYVIM
QGLSIALLQIVGLPSMQWGTIFPVYTNMTVIIFSYAIISPMILLFGAVSFFLLYVAYLYN
LTYVF--SPDGRGIYYLFQSIVIYIGQVCLLGVLQVICVTVFIHLHLNAAFDHLTKVVDT
GVSDKELPEFPIKKDPKGEENRSPV
>1.A.17.5.7
MNATKELQDKERFGSAQRHRSRFKTIYQARMLDPMEKFNERYGLDNYLFLRFLKLLIFFF
AVLSIINIPILIPTLICHLFLSIFVVLWFHFILSSELRFVNRVLTKSKSISLETFERKYR
ILKFQVNSLKATSETPLWKSKYFSANILRIFVIIGWILPVAFLGLIREVAKNLIPIVTLI
IIIEIVPYFFRWLSYLRGLKTGAQIEADVQNWYFVFVFIHLFVVVTISKCANFFCSFVLI
RGMAYNLLRIKTSLFFQLGSIYPIFSVLGCIGIIYSVVAPIILLLCCISFSMVFFSFSYL
FKYQYKEYSETFGKLYLMQLYAIYFMEFCLLGTLSTILVVFALTVITHSKISKQIKSIPT
----EYLSNLTEERNSCHLENSHLH
