# Supplementary material for: Bioinformatic characterization of the Anoctamin Superfamily of Ca2+-activated ion channels and lipid scramblases
Source: PLoS One. 2018 Mar 26;13(3):e0192851. doi: 10.1371/journal.pone.0192851 (PMC5868767; doi:10.1371/journal.pone.0192851)
Supplement: S3 File — The file contains the output of MEME and MAST for the entire Anoctamin Superfamily. (ZIP) [file pone.0192851.s011.zip]

Archive with 16 entries (14 files):
- mast_5m_w50/
- mast_5m_w50/mast.html
- mast_5m_w50/mast.txt
- mast_5m_w50/mast.xml
- meme_5m_w50/
- meme_5m_w50/logo1.eps
- meme_5m_w50/logo1.png
- meme_5m_w50/logo2.eps
- meme_5m_w50/logo2.png
- meme_5m_w50/logo3.eps
- meme_5m_w50/logo3.png
- meme_5m_w50/logo4.eps
- meme_5m_w50/logo4.png
- meme_5m_w50/meme.html
- meme_5m_w50/meme.txt
- meme_5m_w50/meme.xml
