# Supplementary material for: Bioinformatic characterization of the Anoctamin Superfamily of Ca2+-activated ion channels and lipid scramblases
Source: PLoS One. 2018 Mar 26;13(3):e0192851. doi: 10.1371/journal.pone.0192851 (PMC5868767; doi:10.1371/journal.pone.0192851)
Supplement: S3 File — The file contains the output of MEME and MAST for the entire Anoctamin Superfamily. (ZIP) [file pone.0192851.s011.zip › mast_5m_w50/mast.txt]

********************************************************************************
MAST - Motif Alignment and Search Tool
********************************************************************************
	MAST version 4.11.4 (Release date: Thu May 18 17:37:13 2017 -0700)

	For further information on how to interpret these results or to get
	a copy of the MAST software please access http://meme-suite.org .
********************************************************************************


********************************************************************************
REFERENCE
********************************************************************************
	If you use this program in your research, please cite:

	Timothy L. Bailey and Michael Gribskov,
	"Combining evidence using p-values: application to sequence homology
	searches", Bioinformatics, 14(48-54), 1998.
********************************************************************************


********************************************************************************
DATABASE AND MOTIFS
********************************************************************************
	DATABASE 1.A.17_all.faa (peptide)
	Last updated on Sun Sep 24 16:46:51 2017
	Database contains 70 sequences, 65233 residues

	MOTIFS meme.txt (peptide)
	MOTIF ID                                                 ALT ID WIDTH BEST POSSIBLE MATCH
	----- -------------------------------------------------- ------ ----- -------------------
	    1 FDLAEEYLEMIIQFGVILLFSAAFPLLPLLALVNNIJEYRVDKYKLLYVS MEME-1    50 FDVAEEYLEMMIQQGYIWMFSAACPLAPLFALVYNIMEMYVDKYKLMYCC
	    2 IVIIJLBFVLPXIARKLTKLENHKTRSEYERSLILKLFLFQFVNVFLSIF MEME-2    50 IVIWCLNMVYPCIARWLTDWENHHTRSEYEWSLMHKMFLFQFVNVYLSCF
	    3 NSASWLLVPWEQPJKEIRSYFGEGVALYFAFLRFYTLLLLVLALLGVAFF MEME-3    50 NWCTWWWCPWEQPIDEIRNYFGEGVAMYFAWLGWYTGWNMVPAVLGVACW

	PAIRWISE MOTIF CORRELATIONS:
	MOTIF     1     2
	----- ----- -----
	   2   0.20
	   3   0.28  0.23
	No overly similar pairs (correlation > 0.60) found.

	Random model letter frequencies (from --sequence--):
	A 0.073 C 0.018 D 0.052 E 0.062 F 0.040 G 0.069 H 0.022 I 0.056 K 0.058 
	L 0.092 M 0.023 N 0.046 P 0.051 Q 0.041 R 0.052 S 0.074 T 0.059 V 0.064 
	W 0.013 Y 0.033 
********************************************************************************


********************************************************************************
SECTION I: HIGH-SCORING SEQUENCES
********************************************************************************
	- Each of the following 69 sequences has E-value less than 0.01.
	- The E-value of a sequence is the expected number of sequences
	  in a random database of the same size that would match the motifs as
	  well as the sequence does and is equal to the combined p-value of the
	  sequence times the number of sequences in the database.
	- The combined p-value of a sequence measures the strength of the
	  match of the sequence to all the motifs and is calculated by
	    o finding the score of the single best match of each motif
	      to the sequence (best matches may overlap),
	    o calculating the sequence p-value of each score,
	    o forming the product of the p-values,
	    o taking the p-value of the product.
	- The sequence p-value of a score is defined as the
	  probability of a random sequence of the same length containing
	  some match with as good or better a score.
	- The score for the match of a position in a sequence to a motif
	  is computed by by summing the appropriate entry from each column of
	  the position-dependent scoring matrix that represents the motif.
	- Sequences shorter than one or more of the motifs are skipped.
	- The table is sorted by increasing E-value.
********************************************************************************

SEQUENCE NAME                      DESCRIPTION                   E-VALUE  LENGTH
-------------                      -----------                   -------- ------
1.A.17.1.4                                                        1.2e-85    910
1.A.17.1.7                                                        7.4e-83   1153
1.A.17.1.1                                                        1.9e-81    986
1.A.17.1.2                                                          1e-80    904
1.A.17.1.14                                                       3.3e-78    909
1.A.17.1.3                                                        1.1e-76   1003
1.A.17.1.5                                                        1.4e-73    782
1.A.17.1.8                                                        2.4e-71    942
1.A.17.1.10                                                       4.8e-70    837
1.A.17.1.6                                                        3.7e-64   1231
1.A.17.1.16                                                         2e-63   1267
1.A.17.5.2                                                        3.9e-62    816
1.A.17.4.7                                                        7.4e-62   1285
1.A.17.5.3                                                        8.3e-62    832
1.A.17.1.9                                                        1.3e-61    822
1.A.17.4.9                                                        2.1e-60   1932
1.A.17.1.17                                                       2.2e-59    735
1.A.17.4.1                                                        1.4e-58    888
1.A.17.1.18                                                       7.8e-58    735
1.A.17.1.11                                                       3.8e-56    665
1.A.17.2.2                                                        4.2e-56    701
1.A.17.1.13                                                       1.4e-55   1371
1.A.17.4.2                                                          4e-55    722
1.A.17.4.8                                                        4.3e-55   1203
1.A.17.4.6                                                        1.1e-54    757
1.A.17.4.11                                                       3.8e-54    726
1.A.17.2.1                                                        2.8e-53    609
1.A.17.2.5                                                        2.1e-50    914
1.A.17.1.15                                                       7.7e-49    648
1.A.17.5.12                                                       1.2e-48    806
1.A.17.3.8                                                        3.2e-48   1221
1.A.17.1.12                                                         1e-46   1610
1.A.17.3.5                                                        8.9e-46    945
1.A.17.4.10                                                       8.2e-45    805
1.A.17.6.4                                                        3.4e-44    912
1.A.17.7.1                                                        6.4e-44    836
1.A.17.4.4                                                          1e-41    851
1.A.17.4.5                                                        9.9e-41    703
1.A.17.3.9                                                        2.1e-40   1026
1.A.17.3.7                                                        4.5e-40   1150
1.A.17.7.5                                                        8.6e-40    823
1.A.17.5.5                                                        1.4e-36    853
1.A.17.2.4                                                        7.5e-36    487
1.A.17.5.4                                                        4.7e-35    978
1.A.17.3.10                                                         7e-35   1080
1.A.17.3.3                                                        2.5e-34    835
1.A.17.6.6                                                        3.5e-33    865
1.A.17.7.3                                                        6.7e-33    718
1.A.17.5.11                                                       7.8e-33    782
1.A.17.3.1                                                        2.4e-31   2464
1.A.17.5.10                                                       6.4e-31    771
1.A.17.5.8                                                        2.4e-29    957
1.A.17.4.3                                                        4.1e-29    762
1.A.17.7.2                                                        4.2e-29    637
1.A.17.6.5                                                        6.7e-29    620
1.A.17.2.3                                                        7.4e-28    689
1.A.17.3.4                                                        1.3e-27   1231
1.A.17.5.7                                                        7.7e-27    868
1.A.17.5.9                                                        1.4e-26    785
1.A.17.5.6                                                        1.7e-24    991
1.A.17.6.7                                                        2.1e-20    890
1.A.17.3.11                                                       2.8e-17   1265
1.A.17.3.6                                                        4.9e-17   1437
1.A.17.3.2                                                        8.6e-16    842
1.A.17.7.4                                                        4.4e-14    502
1.A.17.5.1                                                        1.8e-13    703
1.A.17.6.2                                                        2.5e-11    890
1.A.17.6.3                                                        6.1e-10    834
1.A.17.6.1                                                        1.7e-06    878

********************************************************************************


********************************************************************************
SECTION II: MOTIF DIAGRAMS
********************************************************************************
	- The ordering and spacing of all non-overlapping motif occurrences
	  are shown for each high-scoring sequence listed in Section I.
	- A motif occurrence is defined as a position in the sequence whose
	  match to the motif has SEQUENCE p-value less than 0.0001.
	- The SEQUENCE p-value of a match is the probability of
	  some random subsequence in a set of n,
	  where n is the sequence length minus the motif width plus 1,
	  scoring at least as well as the observed match.
	- For each sequence, all motif occurrences are shown unless there
	  are overlaps.  In that case, a motif occurrence is shown only if its
	  p-value is less than the product of the p-values of the other
	  (lower-numbered) motif occurrences that it overlaps.
	- The table also shows the E-value of each sequence.
	- Spacers and motif occurences are indicated by
	   o -d-    `d' residues separate the end of the preceding motif 
		    occurrence and the start of the following motif occurrence
	   o [n]  occurrence of motif `n' with p-value less than 0.0001.
********************************************************************************

SEQUENCE NAME                      E-VALUE   MOTIF DIAGRAM
-------------                      --------  -------------
1.A.17.1.4                          1.2e-85  270-[3]-197-[2]-93-[1]-200
1.A.17.1.7                          7.4e-83  530-[3]-180-[2]-95-[1]-198
1.A.17.1.1                          1.9e-81  303-[3]-220-[2]-99-[1]-214
1.A.17.1.2                            1e-80  266-[3]-198-[2]-93-[1]-197
1.A.17.1.14                         3.3e-78  402-[3]-146-[2]-83-[1]-128
1.A.17.1.3                          1.1e-76  335-[3]-205-[2]-99-[1]-214
1.A.17.1.5                          1.4e-73  162-[3]-175-[2]-97-[1]-198
1.A.17.1.8                          2.4e-71  318-[3]-153-[2]-112-[1]-209
1.A.17.1.10                         4.8e-70  201-[3]-151-[2]-167-[1]-168
1.A.17.1.6                          3.7e-64  592-[3]-176-[2]-109-[1]-204
1.A.17.1.16                           2e-63  519-[3]-137-[2]-80-[1]-381
1.A.17.5.2                          3.9e-62  123-[3]-308-[2]-86-[1]-149
1.A.17.4.7                          7.4e-62  142-[3]-204-[2]-276-[1]-513
1.A.17.5.3                          8.3e-62  123-[3]-308-[2]-86-[1]-165
1.A.17.1.9                          1.3e-61  238-[3]-184-[2]-100-[1]-150
1.A.17.4.9                          2.1e-60  216-[3]-197-[2]-675-[1]-694
1.A.17.1.17                         2.2e-59  152-[3]-127-[2]-126-[1]-180
1.A.17.4.1                          1.4e-58  206-[3]-199-[2]-106-[1]-227
1.A.17.1.18                         7.8e-58  160-[3]-127-[2]-110-[1]-188
1.A.17.1.11                         3.8e-56  171-[3]-138-[2]-85-[1]-121
1.A.17.2.2                          4.2e-56  255-[3]-163-[2]-58-[1]-75
1.A.17.1.13                         1.4e-55  842-[3]-133-[2]-98-[1]-148
1.A.17.4.2                            4e-55  85-[3]-210-[2]-77-[1]-200
1.A.17.4.8                          4.3e-55  156-[3]-202-[2]-191-[1]-504
1.A.17.4.6                          1.1e-54  154-[3]-200-[2]-113-[1]-140
1.A.17.4.11                         3.8e-54  81-[3]-210-[2]-77-[1]-208
1.A.17.2.1                          2.8e-53  171-[3]-141-[2]-70-[1]-77
1.A.17.2.5                          2.1e-50  504-[3]-139-[2]-57-[1]-64
1.A.17.1.15                         7.7e-49  134-[3]-127-[2]-105-[1]-132
1.A.17.5.12                         1.2e-48  104-[3]-303-[2]-86-[1]-163
1.A.17.3.8                          3.2e-48  233-[3]-520-[2]-92-[1]-226
1.A.17.1.12                           1e-46  702-[3]-130-[2]-124-[1]-504
1.A.17.3.5                          8.9e-46  193-[3]-322-[2]-63-[1]-217
1.A.17.4.10                         8.2e-45  220-[3]-206-[2]-60-[1]-169
1.A.17.6.4                          3.4e-44  221-[3]-186-[2]-149-[1]-206
1.A.17.7.1                          6.4e-44  33-[3]-343-[2]-135-[1]-175
1.A.17.4.4                            1e-41  326-[3]-187-[2]-60-[1]-128
1.A.17.4.5                          9.9e-41  110-[3]-215-[2]-74-[1]-154
1.A.17.3.9                          2.1e-40  69-[3]-514-[2]-93-[1]-200
1.A.17.3.7                          4.5e-40  575-[2]-79-[1]-250-[3]-96
1.A.17.7.5                          8.6e-40  17-[3]-346-[2]-134-[1]-176
1.A.17.5.5                          1.4e-36  84-[3]-313-[2]-92-[1]-214
1.A.17.2.4                          7.5e-36  35-[3]-161-[2]-75-[1]-66
1.A.17.5.4                          4.7e-35  33-[3]-486-[2]-82-[1]-227
1.A.17.3.10                           7e-35  186-[3]-452-[2]-82-[1]-210
1.A.17.3.3                          2.5e-34  55-[3]-337-[2]-63-[1]-230
1.A.17.6.6                          3.5e-33  276-[3]-181-[2]-74-[1]-184
1.A.17.7.3                          6.7e-33  38-[3]-292-[2]-83-[1]-155
1.A.17.5.11                         7.8e-33  81-[3]-362-[2]-79-[1]-110
1.A.17.3.1                          2.4e-31  1420-[3]-340-[2]-66-[1]-488
1.A.17.5.10                         6.4e-31  70-[3]-311-[2]-82-[1]-158
1.A.17.5.8                          2.4e-29  72-[3]-9-[3]-265-[2]-82-[1]-329
1.A.17.4.3                          4.1e-29  217-[3]-189-[2]-70-[1]-136
1.A.17.7.2                          4.2e-29  6-[3]-282-[2]-86-[1]-113
1.A.17.6.5                          6.7e-29  149-[3]-194-[2]-82-[1]-45
1.A.17.2.3                          7.4e-28  161-[3]-140-[2]-65-[1]-173
1.A.17.3.4                          1.3e-27  46-[3]-44-[1]-149-[3]-4-[2]-100-[1]-638
1.A.17.5.7                          7.7e-27  94-[3]-310-[3]-27-[2]-82-[1]-155
1.A.17.5.9                          1.4e-26  70-[3]-308-[2]-82-[1]-175
1.A.17.5.6                          1.7e-24  360-[3]-31-[2]-82-[1]-368
1.A.17.6.7                          2.1e-20  213-[3]-182-[2]-191-[1]-154
1.A.17.3.11                         2.8e-17  693-[2]-79-[1]-393
1.A.17.3.6                          4.9e-17  471-[3]-306-[2]-82-[1]-428
1.A.17.3.2                          8.6e-16  124-[3]-362-[2]-256
1.A.17.7.4                          4.4e-14  141-[2]-82-[1]-179
1.A.17.5.1                          1.8e-13  59-[3]-303-[2]-76-[1]-115
1.A.17.6.2                          2.5e-11  605-[2]-76-[1]-109
1.A.17.6.3                          6.1e-10  517-[2]-171-[3]-46
1.A.17.6.1                          1.7e-06  451-[3]-377

********************************************************************************


********************************************************************************
SECTION III: ANNOTATED SEQUENCES
********************************************************************************
	- The positions and p-values of the non-overlapping motif occurrences
	  are shown above the actual sequence for each of the high-scoring
	  sequences from Section I.
	- A motif occurrence is defined as a position in the sequence whose
	  match to the motif has SEQUENCE p-value less than 0.0001 as 
	  defined in Section II.
	- For each sequence, the first line specifies the name of the sequence.
	- The second (and possibly more) lines give a description of the 
	  sequence.
	- Following the description line(s) is a line giving the length, 
	  combined p-value, and E-value of the sequence as defined in Section I.
	- The next line reproduces the motif diagram from Section II.
	- The entire sequence is printed on the following lines.
	- Motif occurrences are indicated directly above their positions in the
	  sequence on lines showing
	   o the motif number of the occurrence,
	   o the position p-value of the occurrence,
	   o the best possible match to the motif, and
	   o columns whose match to the motif has a positive score (indicated 
	     by a plus sign).
********************************************************************************


1.A.17.1.4
  LENGTH = 910  COMBINED P-VALUE = 1.75e-87  E-VALUE =  1.2e-85
  DIAGRAM: 270-[3]-197-[2]-93-[1]-200

                                                  [3]
                                                  7.5e-30
                                                  NWCTWWWCPWEQPIDEIRNYFGEGVAMYFA
                                                  ++++ + ++++++++ ++++++++++++++
226  NVSKFGINRLVNSGIYKAAFPLHDCKFRRQSEDPSCPNERYLLYREWAHPRSIYKKQPLDLIRKYYGEKIGIYFA

     
     
     WLGWYTGWNMVPAVLGVACW
     ++++++++++++++++++++
301  WLGYYTQMLLLAAVVGVACFLYGYLNQDNCTWSKEVCHPDIGGKIIMCPQCDRLCPFWKLNITCESSKKLCIFDS

                                                                        [2]
                                                                        6.3e-29
                                                                        IVIWCLNM
                                                                        ++++++++
451  RITLCASAVFFWILLIIASVIGIIVYRLSVFIVFSAKLPKNINGTDPIQKYLTPQTATSITASIISFIIIMILNT

     
     
     VYPCIARWLTDWENHHTRSEYEWSLMHKMFLFQFVNVYLSCF
     +++++++++++++ ++++++++++++ +++++++++++++++
526  IYEKVAIMITNFELPRTQTDYENSLTMKMFLFQFVNYYSSCFYIAFFKGKFVGYPGDPVYWLGKYRNEECDPGGC

                                                                 [1]
                                                                 1.7e-34
                                                                 FDVAEEYLEMMIQQG
                                                                  +++ ++++++++++
601  LLELTTQLTIIMGGKAIWNNIQEVLLPWIMNLIGRFHRVSGSEKITPRWEQDYHLQPMGKLGLFYEYLEMIIQFG

     
     
     YIWMFSAACPLAPLFALVYNIMEMYVDKYKLMYCC
     +++++++++++++++++++++++++++++++++++
676  FVTLFVASFPLAPLLALVNNILEIRVDAWKLTTQFRRLVPEKAQDIGAWQPIMQGIAILAVVTNAMIIAFTSDMI


1.A.17.1.7
  LENGTH = 1153  COMBINED P-VALUE = 1.05e-84  E-VALUE =  7.4e-83
  DIAGRAM: 530-[3]-180-[2]-95-[1]-198

          [3]
          8.6e-28
          NWCTWWWCPWEQPIDEIRNYFGEGVAMYFAWLGWYTGWNMVPAVLGVACW
          ++ + +++++ +++  ++++++++++++++++++++++++++++++++++
526  AILLETWGRFWCVLRAQPLGLVREYFGEKVAFYFAWLGFYTTWLIIPSVVGFLTLFYGVAQFQGRADTTQVCQSN

               [2]
               5.5e-33
               IVIWCLNMVYPCIARWLTDWENHHTRSEYEWSLMHKMFLFQFVNVYLSCF
               ++++++++++++++ +++++++++++++++ +++++++++++++++++++
751  ASGTAAVINLILIITLSFFYRYLAVWLTDWENHKTTSKYEQHLTIKIFTFQFFNSFGSLFYIAFFQHQDIGVPGD

          [1]
          1.1e-29
          FDVAEEYLEMMIQQGYIWMFSAACPLAPLFALVYNIMEMYVDKYKLMYCC
           +++++++++++++++++++++++++++ +++++++ ++++++ +++ ++
901  DAYPRLGLFDDYLEMCMQYGFITLFVASFPLAPFFALINNIFEIRVDASKFIGLWRRPIAERAAGLGLWRQVLEF


1.A.17.1.1
  LENGTH = 986  COMBINED P-VALUE = 2.72e-83  E-VALUE =  1.9e-81
  DIAGRAM: 303-[3]-220-[2]-99-[1]-214

        [3]
        2.1e-32
        NWCTWWWCPWEQPIDEIRNYFGEGVAMYFAWLGWYTGWNMVPAVLGVACW
        ++++ ++++++++++ ++++++++++++++++++++++++++++++++++
301  LYEEWARYGVFYKYQPIDLVRKYFGEKIGLYFAWLGVYTQMLIPASIVGIIVFLYGCATMDENIPSMEMCDQRHN

                                                     [2]
                                                     6.5e-26
                                                     IVIWCLNMVYPCIARWLTDWENHHTRS
                                                     +++++++++++++++++++++ ++++
526  MIAVTFAIVLGVIIYRISMAAALAMNSSPSVRSNIRVTVTATAVIINLVVIILLDEVYGCIARWLTKIEVPKTEK

     
     
     EYEWSLMHKMFLFQFVNVYLSCF
     +++ +++ + +++++++++++++
601  SFEERLIFKAFLLKFVNSYTPIFYVAFFKGRFVGRPGDYVYIFRSFRMEECAPGGCLMELCIQLSIIMLGKQLIQ

                                                    [1]
                                                    9.6e-31
                                                    FDVAEEYLEMMIQQGYIWMFSAACPLAP
                                                     +++ +++++++++++++++++++++++
676  NNLFEIGIPKMKKLIRYLKLKQQSPPDHEECVKRKQRYEVDYNLEPFAGLTPEYMEMIIQFGFVTLFVASFPLAP

     
     
     LFALVYNIMEMYVDKYKLMYCC
     ++++++++++++ ++ +++++
751  LFALLNNIIEIRLDAKKFVTELRRPVAVRAKDIGIWYNILRGIGKLAVIINAFVISFTSDFIPRLVYLYMYSKNG


1.A.17.1.2
  LENGTH = 904  COMBINED P-VALUE = 1.44e-82  E-VALUE =    1e-80
  DIAGRAM: 266-[3]-198-[2]-93-[1]-197

                                              [3]
                                              9.4e-30
                                              NWCTWWWCPWEQPIDEIRNYFGEGVAMYFAWLGW
                                              ++++  +++++++ + ++++++++++++++++++
226  KIGIERLLNSNTYLSAYPLHDGQYWKPSKTTRPNERYNLCKNWARFSYFYKEQPFHLIRNYFGEKIGIYFVFLGY

     
     
     YTGWNMVPAVLGVACW
     ++ +++++++++++++
301  YTEMLLFAALVGLACFIYGLLSMENNRTSTEICDPDIGGQMIMCPLCDEVCDYWRLNTTCLHSKFSHLFDNESTV

                                                                     [2]
                                                                     6.0e-29
                                                                     IVIWCLNMVYP
                                                                     +++++++++++
451  FVSGTTVTFGMALLLSSMVSILIYRLSVFATFASFMESEATLQSVKSFFTPQLATALSGSCLNCIVILILNFFYE

     
     
     CIARWLTDWENHHTRSEYEWSLMHKMFLFQFVNVYLSCF
     ++  ++++++ ++++++++ +++++++++++++++++++
526  KISAWITKMEIPRTHQEYESSLTLKMFLFQFVNYYSSCFYVAFFKGKFVGYPGSYTYMFNIWRSEECGPAGCLIE

                                                              [1]
                                                              1.3e-29
                                                              FDVAEEYLEMMIQQGYIW
                                                               +++ ++++ ++++++++
601  LTTQLTIIMIGKQIFGNIHEAFQPLIFNWWRRRRARTHSEKLYSRWEQDHDLQVYGHRGLFYEYLETVIQFGFAT

     
     
     MFSAACPLAPLFALVYNIMEMYVDKYKLMYCC
     +++++++++++++++++++ ++++++++++++
676  LFVASFPLAPLFALMNNIMGIRVDAWKLTTQYRRPVAAKAHSIGVWQDILFGMAIVSVATNAFIVSFTSDIIPRL


1.A.17.1.14
  LENGTH = 909  COMBINED P-VALUE = 4.70e-80  E-VALUE =  3.3e-78
  DIAGRAM: 402-[3]-146-[2]-83-[1]-128

                                [3]
                                2.2e-27
                                NWCTWWWCPWEQPIDEIRNYFGEGVAMYFAWLGWYTGWNMVPAVLGVA
                                ++++ ++  +++++++++ +++++++++++++ +++++++++++ +++
376  ADALEAAGYLQGQMFALHDAKALHDLRHSWALHWTMLYQPLHKIRYYFGEKIALYFAWLEFYTKMLVFPAVAGII

     
     
     CW
     ++
451  TFVYIEARQAVTGTNQQGYILIAFAVFVVLWSSLFSELWKRKNGLLDSLWGLSGLQESFRYRPQFRGTKSYHPVT

                                                                              [2
                                                                              3.
                                                                              IV
                                                                              ++
526  DAEEVTFESKAKRRRAFIVSVLVVTLMVGIVIVALFGLFVLKHWINDSDNLEHNNISAKYQTPLTFGVTVINAIQ

     ]
     9e-33
     IWCLNMVYPCIARWLTDWENHHTRSEYEWSLMHKMFLFQFVNVYLSCF
     +++++++++++++++++++++++  ++++ ++++++++++++++++++
601  ILVLNTVYRNVARKLNEFENHRTDAEYENYLVIKVFLFQFCNSFASFFYIAFVKRAAEGSCLYEDDCMQELRDQL

                                                             [1]
                                                             2.9e-25
                                                             FDVAEEYLEMMIQQGYIWM
                                                              + ++++++++++++++ +
676  LTLFIIRIVVGNTTEVAVPYLKYRYQLFAERKAANTEEKTGHNYIEEQAKLVPYESNEAFEDYNEMVIQYGFINL

     
     
     FSAACPLAPLFALVYNIMEMYVDKYKLMYCC
     +++++++ +++++ +++++  +++ +++ ++
751  FVVAFPLTPLLALANNVLEVHVDAVKLCFVHRRPFPHPAKDIGVWFYILRFMTYIALGTNSALILWTSDLFEDQT


1.A.17.1.3
  LENGTH = 1003  COMBINED P-VALUE = 1.57e-78  E-VALUE =  1.1e-76
  DIAGRAM: 335-[3]-205-[2]-99-[1]-214

                                        [3]
                                        4.7e-31
                                        NWCTWWWCPWEQPIDEIRNYFGEGVAMYFAWLGWYTGWNM
                                        ++++ ++++++++++ +++++++++++++++++ ++ +++
301  NSLIANNIYEAAYPLHDGEYDSPEDDMNDRKLLYQEWARYGVFYKFQPIDLIRKYFGEKIGLYFAWLGLYTSFLI

     
     
     VPAVLGVACW
     + ++++++++
376  PSSVIGVIVFLYGCATIEEDIPSREMCDQQNAFTMCPLCDKSCDYWNLSSACGTAQASHLFDNPATVFFSIFMAL

                                                                      [2]
                                                                      2.1e-24
                                                                      IVIWCLNMVY
                                                                      ++++++++++
526  LTWKDRFPGYLMNFASILFMIALTFSIVFGVIVYRITTAAALSLNKATRSNVRVTVTATAVIINLVVILILDEIY

     
     
     PCIARWLTDWENHHTRSEYEWSLMHKMFLFQFVNVYLSCF
     + +++++++++ +++++ ++ +++++ +++++++++++++
601  GAVAKWLTKIEVPKTEQTFEERLILKAFLLKFVNAYSPIFYVAFFKGRFVGRPGSYVYVFDGYRMEECAPGGCLM

                                                                     [1]
                                                                     8.7e-29
                                                                     FDVAEEYLEMM
                                                                      +++ ++++++
676  ELCIQLSIIMLGKQLIQNNIFEIGVPKLKKLFRKLKDETEAGETDSAHSKHPEQWDLDYSLEPYTGLTPEYMEMI

     
     
     IQQGYIWMFSAACPLAPLFALVYNIMEMYVDKYKLMYCC
     +++++++++++++++++++++++++++ + ++ +++++
751  IQFGFVTLFVASFPLAPVFALLNNVIEVRLDAKKFVTELRRPDAVRTKDIGIWFDILSGIGKFSVISNAFVIAIT


1.A.17.1.5
  LENGTH = 782  COMBINED P-VALUE = 2.06e-75  E-VALUE =  1.4e-73
  DIAGRAM: 162-[3]-175-[2]-97-[1]-198

                 [3]
                 2.5e-34
                 NWCTWWWCPWEQPIDEIRNYFGEGVAMYFAWLGWYTGWNMVPAVLGVACW
                 ++++++++ +++++++++++++++++++++++++++ +++++++ +++++
151  FPLHKGEGRLKKTWARWRHMFREQPVDEIRNYFGEKVALYFVWLGWYTYMLVPAALTGLLVFLSGFSLFEASQIS

                 [2]
                 1.7e-18
                 IVIWCLNMVYPCIARWLTDWENHHTRSEYEWSLMHKMFLFQFVNVYLSCF
                 +++++++++ ++++ ++++++ +++ ++++ + +++++++++++ +++++
376  TAVVVTGALVHYVTIIIMTKINRCVALKLCDFEMPRTFSERESRFTIRFFTLQFFTHFSSLIYIAFILGRINGHP

              [1]
              2.9e-28
              FDVAEEYLEMMIQQGYIWMFSAACPLAPLFALVYNIMEMYVDKYKLMYCC
              + ++++++++++++++++++++++++++++++ +++++++ ++ ++++++
526  NYLLNPVNTFSLFDEFMEMMIQYGFTTIFVAAFPLAPLLALFSNLVEIRLDAIKMVWLQRRLVPRKAKDIGTWLQ


1.A.17.1.8
  LENGTH = 942  COMBINED P-VALUE = 3.49e-73  E-VALUE =  2.4e-71
  DIAGRAM: 318-[3]-153-[2]-112-[1]-209

                       [3]
                       1.4e-27
                       NWCTWWWCPWEQPIDEIRNYFGEGVAMYFAWLGWYTGWNMVPAVLGVACW
                       +++++ +++++++++++++++++ +++++++ + +++ ++++++++++++
301  DLEENKPKEELETDPRKSLNDTWTVFYKFQPLWKIRNYFGEMIALYFAWVGEMTTSLWIPMLLGFAIFLYGLKVR

                                                                            [2]
                                                                            5.5e
                                                                            IVIW
                                                                            + ++
451  TQEPNWFYPFKRQILKFTVSVSTLLFMMLIVLVSVVGVIVYRLVTTLEYCPGKSAIQCLITSTLLSAVLNAVSIL

     
     -28
     CLNMVYPCIARWLTDWENHHTRSEYEWSLMHKMFLFQFVNVYLSCF
     +++++++ ++ ++++++++++++ ++++++++++++++++++++++
526  LLGKLYEILAFKLTEWENHRTQTLYDDALVTKMFAFQFVNSYASCFYIAFFRGRFDVFGYSDECVGDSGTCMSQL

             [1]
             2.8e-23
             FDVAEEYLEMMIQQGYIWMFSAACPLAPLFALVYNIMEMYVDKYKLMYCC
             +    ++++ ++++++ ++++++++++++++++ +++++++++ ++++ +
676  ERLKHPLGDFTLNEYTEKVIQYGFLMLFAASFPLAPLMAILLNLIDIRIDAKRMLWSNRRPIAYIRQDIGKWFGI


1.A.17.1.10
  LENGTH = 837  COMBINED P-VALUE = 6.82e-72  E-VALUE =  4.8e-70
  DIAGRAM: 201-[3]-151-[2]-167-[1]-168

                                                        [3]
                                                        5.7e-27
                                                        NWCTWWWCPWEQPIDEIRNYFGEG
                                                        + ++++  + +++++++++++++
151  DMMRAGKGGLSLKLPRRTITFTEGTAIVPRLISMNVVQNVSALHNTEFLKHLQQKWVFSIDEQPIDQVKDYFGTE

     
     
     VAMYFAWLGWYTGWNMVPAVLGVACW
     ++++++++++++++++++++++++ +
226  IAMYFAWLGHMTTALWFPSLLGILMWFLGGFKYKNSPGDKQDLYQLISDICFVLFAFFNCIWSTIYLEWWKRVQA

                                [2]
                                8.0e-23
                                IVIWCLNMVYPCIARWLTDWENHHTRSEYEWSLMHKMFLFQFVNVYLS
                                +++++ +++++ ++  +++++++++ +++++ +++++ ++++++++++
376  VQDLADFYFGDSWMLSWLCYFPMIFYALMIVISDKIYRRLALILNDLENYRTDDEYEDFLITKIVLFQFVTAFGS

     
     
     CF
     ++
451  LFYIAFVLRDMKRLQETLATLLITRQVTQNIMETVVPFMIEKLKLSSLTYKMTRSMSDGTLRRHVENVRNKRQNS

                        [1]
                        9.8e-28
                        FDVAEEYLEMMIQQGYIWMFSAACPLAPLFALVYNIMEMYVDKYKLMYCC
                         +  ++++++ +++++++++++++++++++++++++++++++++++++
601  TDSNPELTQAELESVMSVYARPLDDFLEMFIQFGYVLLFSPAFPLAAVCALINNLIEIRVDAFKLCNTVQRPFGR


1.A.17.1.6
  LENGTH = 1231  COMBINED P-VALUE = 5.34e-66  E-VALUE =  3.7e-64
  DIAGRAM: 592-[3]-176-[2]-109-[1]-204

                                                                        [3]
                                                                        8.8e-22
                                                                        NWCTWWWC
                                                                        ++ + ++
526  SNIDDLLLKKVYSAFYAVHDGPLLSAGSKVEHIEKTGELKTIVSETPSMRPLGMERNVRAELYQSLKDSYSIRYL

     
     
     PWEQPIDEIRNYFGEGVAMYFAWLGWYTGWNMVPAVLGVACW
       + +++++++++++ +++++++++++++++  +++++++++
601  FSYLPVNQLREYFGERIGFYFAWLGYYTIWCQSAAFFGIVTFVYGIYRSVSLPRSSIPDPNGSDTASEILIRAIL

                                                                         [2]
                                                                         7.7e-23
                                                                         IVIWCLN
                                                                         +++++++
751  TVRFITGSIVTLCILLILGFITGLIAFKEYFSSISSKTVTRSGSSIKRTIVDSLYAHLASFSVAIFAVIQILVID

     
     
     MVYPCIARWLTDWENHHTRSEYEWSLMHKMFLFQFVNVYLSCF
      ++ +++++++++ ++++++++++ ++++ +++ + + +++++
826  PVYTYVARYLNDWDNYKTVSEYEDNLVLKGFLLSFLNNFSLIIHTAVIKALFRVYYEISQSPILDFGRWDGNCQI

       [1]
       6.1e-27
       FDVAEEYLEMMIQQGYIWMFSAACPLAPLFALVYNIMEMYVDKYKLMYCC
        ++++++   ++++++ ++++++++++++++ ++++++++++ +++++++
976  SDEQFAGEFSSKVIQFGYLTMFSAAFPLAPVLAYVNNLVEMRIDIWKFITIYQRPFARRESSIGRWESIMRSVVT


1.A.17.1.16
  LENGTH = 1267  COMBINED P-VALUE = 2.91e-65  E-VALUE =    2e-63
  DIAGRAM: 519-[3]-137-[2]-80-[1]-381

                                                                          [3]
                                                                          5.1e-2
                                                                          NWCTWW
                                                                          ++ ++
451  IQFKNFAEEIYEQFQARQKQFLMMKIFDQEIDLDYYKKVGVIVDHFPLHDAFKDTIQQSWKEYRVGLFFGMVTGN

     
     3
     WCPWEQPIDEIRNYFGEGVAMYFAWLGWYTGWNMVPAVLGVACW
     ++ ++++++ + ++++++ +++++++ +++ +++++++++++ +
526  YGKYMQPLNFIANYYGEKMSFYFAWLLFYTSWLMLPALPGIALFIYQMVNLYDQSQNDKKMTLDNPYNCLYCLIL

                                    [2]
                                    2.0e-29
                                    IVIWCLNMVYPCIARWLTDWENHHTRSEYEWSLMHKMFLFQFVN
                                    ++++++++++++++++++++++++  ++ +++++++++++++++
676  IIVACFFGYYTIRRDHNGETSYSVGSSVINAIVIIILGTIYRVLARVLANWENHKYAEDWENSLITKIFAFQFVN

     
     
     VYLSCF
     ++++++
751  AYISLFSIAFVDQEFNQLAQSLAIILAAKQVAMNCVDIIVPWIKVSMKKKKLTQIFASDFSGKAKNPEDLKLQFF

                [1]
                2.2e-18
                FDVAEEYLEMMIQQGYIWMFSAACPLAPLFALVYNIMEMYVDKYKLMYCC
                  + +++ +++++ +++ +++ +++++++++++++++++   +  +   +
826  VESQCILQSESNILVMKYSEVMIQLGYVVLFAQAFPLAPLFCILSNMLEMKGAMNLMAFYQKRTIAQGASGIGAW


1.A.17.5.2
  LENGTH = 816  COMBINED P-VALUE = 5.51e-64  E-VALUE =  3.9e-62
  DIAGRAM: 123-[3]-308-[2]-86-[1]-149

                                                     [3]
                                                     6.9e-21
                                                     NWCTWWWCPWEQPIDEIRNYFGEGVAM
                                                     + +++++ +++++++++++++++++++
76   ADRLRNKGSHREEAYMESVASAMQTPADSRYERLTSVSSSVDFDQRDNGLCSWLTAIFRIKDDEIREKCGEDAVH

     
     
     YFAWLGWYTGWNMVPAVLGVACW
     + +++++++++++++++++++++
151  YLSFQRHIIGLLVVVGVLSVGIVLPVNFSGDQLDNNAYSFGRTTVVNLKSGNHLLWLHTIFAFFYLLLTVYSMRR

                                    [2]
                                    3.8e-22
                                    IVIWCLNMVYPCIARWLTDWENHHTRSEYEWSLMHKMFLFQFVN
                                    ++++++++++++++++ +++++++++++++++++++++++++++
451  PAIIISTMDKFNVTKPVEYLNNPIVTQFFPTLLLWCFSALLPTIVYYSAFFEAHWTRSGENRTTMHKCYTFLIFM

     
     
     VYLSCF
     ++++++
526  VLLLPSLGLSSLDLFFRWLFDKKFLDEATIRFRCVFLPDNGAFFVNYVIASAFIGNAMDLLRIPYFLMYMIRLCL

                      [1]
                      1.7e-26
                      FDVAEEYLEMMIQQGYIWMFSAACPLAPLFALVYNIMEMYVDKYKLMYCC
                      +++++ ++++++++++++ ++++++++++++++++++++ ++++++++++
601  ARSAAERRNVKKHQAYEFQFGAAYAWMMNVFTVVMTYSITCPIIVPFGLMYMLLKHLVDRYNMYYAYLPSKLDKK


1.A.17.4.7
  LENGTH = 1285  COMBINED P-VALUE = 1.06e-63  E-VALUE =  7.4e-62
  DIAGRAM: 142-[3]-204-[2]-276-[1]-513

                                                                        [3]
                                                                        4.8e-26
                                                                        NWCTWWWC
                                                                         ++++ ++
76   RQALLERIRQKKEVIGKLRCQAWSMTRKRRTLKLAQKYLEQHESKVSRSHLYMEEMRKRARLMKRSFSNFKTYLI

     
     
     PWEQPIDEIRNYFGEGVAMYFAWLGWYTGWNMVPAVLGVACW
     +++++++++++++++ ++++++++++++ ++++++++ ++++
151  PWESKIKRIESHFGSVVSSYFTFLRWIVFVNIMITLIALVFVVLPETLADSVANEGRFNRTKTRKQIPANERVHA

                          [2]
                          3.6e-16
                          IVIWCLNMVYPCIARWLTDWENHHTRSEYEWSLMHKMFLFQFVNVYLSCF
                           ++++++++ ++++++++++++++++++ ++++++ + ++ ++  +++++
376  FAVQKSQVQDDGNLFTKNQVPSVVSTITHVFPMIFDLIGKMENYHPRTALRAHLGRVLILYTVNYITLIFALFEK

                                                    [1]
                                                    5.1e-27
                                                    FDVAEEYLEMMIQQGYIWMFSAACPLAP
                                                    ++++++++++++++++++++++++++++
676  IVKLVTMDLIFTILSILVIDLFRGLWIKYCSSWWCWDIETTFPEYGEFKVAENVLHIINNQGMIWLGLFFAPLLP

     
     
     LFALVYNIMEMYVDKYKLMYCC
     +++ +++++ ++++ +++++++
751  AINNIKLIILMYIRGWAVMTCNVPAREIFRASRSSNFYLGILLIWLLLCTLPVGFVIASMSPSRSCGPFARYQHF


1.A.17.5.3
  LENGTH = 832  COMBINED P-VALUE = 1.19e-63  E-VALUE =  8.3e-62
  DIAGRAM: 123-[3]-308-[2]-86-[1]-165

                                                     [3]
                                                     1.3e-20
                                                     NWCTWWWCPWEQPIDEIRNYFGEGVAM
                                                     +++++++ ++++++++++++++ ++++
76   TDADRLRRQERDRVEQEYVASAMHGDSHDRYERLTSVSSSVDFDQRDNGFCSWLTAIFRIKDDEIRDKCGGDAVH

     
     
     YFAWLGWYTGWNMVPAVLGVACW
     + +++++++++++++++++++++
151  YLSFQRHIIGLLVVVGVLSVGIVLPVNFSGDLLENNAYSFGRTTIANLKSGNNLLWLHTSFAFLYLLLTVYSMRR

                                    [2]
                                    2.4e-22
                                    IVIWCLNMVYPCIARWLTDWENHHTRSEYEWSLMHKMFLFQFVN
                                    ++++++++++++++++ +++++++++++++++++++++++++++
451  PAIIITTMDKFNVTKPVEYLNNPIITQFFPTLLLWCFSALLPTIVYYSAFFEAHWTRSGENRTTMHKCYTFLIFM

     
     
     VYLSCF
     ++++++
526  VLLLPSLGLSSLDLFFRWLFDKKFLAEAAIRFECVFLPDNGAFFVNYVIASAFIGNAMDLLRIPGLLMYMIRLCL

                      [1]
                      3.3e-26
                      FDVAEEYLEMMIQQGYIWMFSAACPLAPLFALVYNIMEMYVDKYKLMYCC
                      +++++ ++++++++++++ ++++++++++++++++++++ ++++++++++
601  ARSAAERRNVKRHQAYEFQFGAAYAWMMCVFTVVMTYSITCPIIVPFGLMYMLLKHLVDRYNLYYAYLPAKLDKK


1.A.17.1.9
  LENGTH = 822  COMBINED P-VALUE = 1.88e-63  E-VALUE =  1.3e-61
  DIAGRAM: 238-[3]-184-[2]-100-[1]-150

                  [3]
                  9.5e-25
                  NWCTWWWCPWEQPIDEIRNYFGEGVAMYFAWLGWYTGWNMVPAVLGVACW
                  +++++++++++++++++++++++ ++++++++++ +++++++ +++++++
226  EFISEIELDPRRSLSLNWERWYKFQPLNKIRDYFGEQIAYYFAWQGTFLTLLWPAVIFGLVVFIYGFIDSISSAP

                           [2]
                           1.2e-22
                           IVIWCLNMVYPCIARWLTDWENHHTRSEYEWSLMHKMFLFQFVNVYLSCF
                           +  + +++++ +++  ++ ++++++++++++++++++++++ ++++++++
451  CTKEYTFHCWLSAAFLPSILNTLSAMGLGAIYSNLVSRLNSWENHRTESEHNNSLIVKIFAFQMVNTYTSLFYVA

                           [1]
                           1.4e-21
                           FDVAEEYLEMMIQQGYIWMFSAACPLAPLFALVYNIMEMYVDKYKLMYCC
                           + +  ++++ ++ ++ ++++++ ++++++++++  +++++++++++++++
601  VEIEDDDQANVLVREWLKPSAGDFVLWEMNEKIILFGTTMMFASLFPLAPLLALIIGFVDMRIDAHRLIWFNRKP


1.A.17.4.9
  LENGTH = 1932  COMBINED P-VALUE = 3.04e-62  E-VALUE =  2.1e-60
  DIAGRAM: 216-[3]-197-[2]-675-[1]-694

                                                                       [3]
                                                                       7.0e-28
                                                                       NWCTWWWCP
                                                                        ++ +++++
151  EVIQSVKLQPWPIRKKLKLVRQAKTYVARHEGALQERFAMSRSTRDLWARFKILMAARWRHWKRETASFLTVLIP

     
     
     WEQPIDEIRNYFGEGVAMYFAWLGWYTGWNMVPAVLGVACW
     ++  ++++++++++++++++++++++++++++++++ ++++
226  WELRIKEIESHFGSGVASYFTFLRWLMWVNIMIAIPLVAFVIGPEYFATKHGETDPRKRMSDPEARVAGNLFTFW

                  [2]
                  4.5e-17
                  IVIWCLNMVYPCIARWLTDWENHHTRSEYEWSLMHKMFLFQFVNVYLSCF
                  +++++++++++++++ ++ ++++++++  ++++ + + +  ++++ ++++
451  AKHDNWLSRNAVNVTMTLLSFFLPMIFEALGLFENWHPRQQLRLQLARIMILNMLNLYSLMFSFIYKINSKEKPL

                                                                    [1]
                                                                    8.4e-23
                                                                    FDVAEEYLEMMI
                                                                    ++++++ + +++
1126 QTNLTTMCWETSLGQELSKVIVFDGLMSIVAPLCIDFLRALFVRYVNQNWCWDMEKTFPQYGDFKIAENILTLIN

     
     
     QQGYIWMFSAACPLAPLFALVYNIMEMYVDKYKLMYCC
     +++ ++++ ++++ ++++++++++++++++ +++++++
1201 NQGQVWMGIFFSPGLVLINLVKLMIMMYFRSWIVLTCNVPHEVVFKASKSNNFYLSLLLTMLFLCVLPVGYAIVW


1.A.17.1.17
  LENGTH = 735  COMBINED P-VALUE = 3.17e-61  E-VALUE =  2.2e-59
  DIAGRAM: 152-[3]-127-[2]-126-[1]-180

       [3]
       8.5e-22
       NWCTWWWCPWEQPIDEIRNYFGEGVAMYFAWLGWYTGWNMVPAVLGVACW
        ++++++++ + +++++++ ++++++++++++  ++ +++++++++++++
151  CMREWSKKTFLSTEDLDRIRNTFGEHVGFYFAFLQSYFRFLMFPAAFGFSCWLLLGSFSIIYTVVNCLWCIVFIE

                                  [2]
                                  3.5e-21
                                  IVIWCLNMVYPCIARWLTDWENHHTRSEYEWSLMHKMFLFQFVNVY
                                  +++ ++++++ ++++++++++++ ++++++ +++++++++++++++
301  CFAIEIFISEVYNGPLKGYLVFIPTILVSALIPTMSAVLLTVATKLNDYENYETQDAYKVALTQKIFVVNFITSY

     
     
     LSCF
     ++++
376  LPIILTAFVYVPFASRIVPYLDVFHLTVRPFVSKEHATKARTEFSINPDRLRKQVIYFTVTAQIVGFALETIVPF

                                                            [1]
                                                            9.4e-24
                                                            FDVAEEYLEMMIQQGYIWMF
                                                            ++++++  ++++++++  ++
451  VKQRVFREYKEYTKKQHAKAEPGNGAGEKKTVSLGDDEDEARFLTRVRNEAELEDYDVTDDLREMCIQFGYLALF

     
     
     SAACPLAPLFALVYNIMEMYVDKYKLMYCC
     +++++++++ ++++++++ +++ ++++ ++
526  SPVWPLVPVSFLINNWVELRSDFFKICVECKRPWPQRADTIGPWLDSLGFLSWVGSITSSALVYMFSNGHEGPNG


1.A.17.4.1
  LENGTH = 888  COMBINED P-VALUE = 1.94e-60  E-VALUE =  1.4e-58
  DIAGRAM: 206-[3]-199-[2]-106-[1]-227

                                                             [3]
                                                             6.3e-27
                                                             NWCTWWWCPWEQPIDEIRN
                                                             +++++ +++++++++++++
151  TVRNKPWPMAKKLRELREAQAFVEKYEGALGKGKGKHLYAYRMMMAKKWVKFKRDFDNFKTQCIPWEMKIKDIES

     
     
     YFGEGVAMYFAWLGWYTGWNMVPAVLGVACW
     ++++++++++ +++++++++++++ + ++ +
226  HFGSSVASYFIFLRWMYGVNLVLFGLIFGLVIIPEVLMGMPYGSIPRKTVPRAEEERAMDFSVLWDFEGYIKYSA

          [2]
          2.3e-18
          IVIWCLNMVYPCIARWLTDWENHHTRSEYEWSLMHKMFLFQFVNVYLSCF
          +++++++++++++++ ++++++++++++ ++++++ + ++++++++++++
451  RNEVEIVMSLLGMFCPPLFETIAALENYHPRTGLKWQLGRIFALFLGNLYTFLLALMDDVHLKLSNEEKIKNITH

                [1]
                1.2e-20
                FDVAEEYLEMMIQQGYIWMFSAACPLAPLFALVYNIMEMYVDKYKLMYCC
                ++++++++ ++++++++++++++++ +++++++ ++  +++++++++  +
601  DLEAGFPSYAEFDISGNVLGLIFNQGMIWMGSFYAPGLVGINVLRLLTSMYFQCWAVMSSNVPHERVFKASRSNN


1.A.17.1.18
  LENGTH = 735  COMBINED P-VALUE = 1.11e-59  E-VALUE =  7.8e-58
  DIAGRAM: 160-[3]-127-[2]-110-[1]-188

               [3]
               7.9e-23
               NWCTWWWCPWEQPIDEIRNYFGEGVAMYFAWLGWYTGWNMVPAVLGVACW
               + ++ ++ +  ++++ +++++++++++++++++ ++ +++++++++++++
151  HSHSFNKEWIKKWSSKYTLEQTDIDNIRDKFGESVAFYFAFLRSYFRFLVIPSAFGFGAWLLLGQFSYLYALLCG

                                          [2]
                                          4.0e-17
                                          IVIWCLNMVYPCIARWLTDWENHHTRSEYEWSLMHKMF
                                          +   +++ ++   ++++++++++ ++++++++++++ +
301  ALGALIVTCNSLEVFINEVYSGPGKQYLGFLPTIFLVIGTPTISGVLMGAAEKLNAMENYATVDAHDAALIQKQF

     
     
     LFQFVNVYLSCF
     ++++++++  ++
376  VLNFMTSYMALFFTAFVYIPFGHILHPFLNFWRATAQTLTFSEKELPTREFQINPARISNQMFYFTVTAQIVNFA

                                                    [1]
                                                    3.3e-25
                                                    FDVAEEYLEMMIQQGYIWMFSAACPLAP
                                                    +++++++ +++++++++ ++++++++++
451  TEVVVPYIKQQAFQKAKQLKSGSKVQEDHEEEAEFLQRVREECTLEEYDVSGDYREMVMQFGYVAMFSVAWPLAA

     
     
     LFALVYNIMEMYVDKYKLMYCC
     ++++++++++ ++++ ++   +
526  CCFLVNNWVELRSDALKIAISSRRPIPWRTDSIGPWLTALSFLSWLGSITSSAIVYLCSNSKNGTQGEASPLKAW


1.A.17.1.11
  LENGTH = 665  COMBINED P-VALUE = 5.48e-58  E-VALUE =  3.8e-56
  DIAGRAM: 171-[3]-138-[2]-85-[1]-121

                          [3]
                          4.5e-30
                          NWCTWWWCPWEQPIDEIRNYFGEGVAMYFAWLGWYTGWNMVPAVLGVACW
                          +++ +++++ +++++++ ++++++++++++++++++++++++++++++++
151  EGVIKQMFPLHDELKRKELLQNWALNWWNCTNQPIDQIYSYFGAKIGVYFSFLGMYTQWLIFPALLGFIVQMVDF

                                                                [2]
                                                                2.6e-12
                                                                IVIWCLNMVYPCIARW
                                                                +++  ++ +++++  +
301  EKEAYQRYEWFAYRKRFRNDVLVIMSIICLQLPFELAYAHIFEIITSDIIKYVLTAIYLLIIQYLTRLGGKVSVK

     
     
     LTDWENHHTRSEYEWSLMHKMFLFQFVNVYLSCF
     +++ +   +++ + ++++++++ + ++++++ ++
376  LINREINESVEYRANSLIYKVFGLYFMQTYIGIFYHVLLHRNFMTLRQVLIQRLIISQVFWTLMDGSLPYLKYSY

                                                 [1]
                                                 4.6e-21
                                                 FDVAEEYLEMMIQQGYIWMFSAACPLAPLFA
                                                 ++++++ +++  +++++++++++++++ +++
451  RKYRARTKKKMEDGSSTGKIQIASRVEKEYFKPTYSASIGVELEDGLFDDSLELALQFGMIMMFACAFPLAFALA

     
     
     LVYNIMEMYVDKYKLMYCC
     ++++++++++ + +++
526  AVSNVMEIRTNALKLLVTLRRPLPRAAATIGAWLNIWQFLVVMSICTNSALLVCLYDQEGKWKIEPGLAAILIME


1.A.17.2.2
  LENGTH = 701  COMBINED P-VALUE = 5.95e-58  E-VALUE =  4.2e-56
  DIAGRAM: 255-[3]-163-[2]-58-[1]-75

                                   [3]
                                   1.1e-16
                                   NWCTWWWCPWEQPIDEIRNYFGEGVAMYFAWLGWYTGWNMVPAVL
                                   ++++ ++  +++++++++++++ ++ +++ + + +++++ ++ ++
226  HKKYTVMRTAKGQPYLLKTGLGLDEIKEVQNEFSSIRLRFCCKWKEIEDHFGLGVRLYFDFGRLIIILNALLLFF

     
     
     GVACW
      ++++
301  QLINFIPHLVIDSIYIETFSNFFKGEFSNYGGLIDILYGSSYSPQLYWLWVATNILCIVATLGFGPLYWFIVRRS

                       [2]
                       2.6e-22
                       IVIWCLNMVYPCIARWLTDWENHHTRSEYEWSLMHKMFLFQFVNVYLSCF
                       +++ ++++++ ++++ ++++++++++++++ + + ++ ++++++++++ +
451  AVFSQNTLYLTLISIAISVVIGLVNFLWKKICISLTNFEKHHTWSGYRSHNTFKYLFFKLFNVFFMGFTKGLFNV

                                                        [1]
                                                        2.0e-24
                                                        FDVAEEYLEMMIQQGYIWMFSAAC
                                                        ++++++++++++++  ++++ +++
526  PCVIRTLGNQYLIQMLLDFLVFNAIELVVPYVSYFISKRRNKGSDEGVRPDFDVSEEYLEVIYRQYLIYSGMASF

     
     
     PLAPLFALVYNIMEMYVDKYKLMYCC
     +++ +++++  +++ + +++++++++
601  PMITLIALVASILELYLDKWRLVKLCKKPPMTNGSVKTVVSFFLTCSAVLPILNWGGGNVYPMVGVYWCNTPNNL


1.A.17.1.13
  LENGTH = 1371  COMBINED P-VALUE = 1.98e-57  E-VALUE =  1.4e-55
  DIAGRAM: 842-[3]-133-[2]-98-[1]-148

                      [3]
                      6.1e-25
                      NWCTWWWCPWEQPIDEIRNYFGEGVAMYFAWLGWYTGWNMVPAVLGVACW
                      +++ +++++++ +++  ++++++++++++ ++ ++++ ++++++++++++
826  LKAHAESTDYDCKSVKEDSAFNLRVPWHVPIQTYRDYFGEKVAIYFLFLTFYTKQLWYLSVVGVIFQGLQSLATP

                                                       [2]
                                                       3.3e-21
                                                       IVIWCLNMVYPCIARWLTDWENHHT
                                                       +++ ++++++ ++++ ++++++++
976  ITKLCAFGVSLLIIGMVVGCVIAIFIFKNKMIEEDQSALLSQTLPGIMMSAQINIFTTVYANVAKIFNFLENHKI

     
     
     RSEYEWSLMHKMFLFQFVNVYLSCF
      ++++++++++++++++++ + +++
1051 LQSFENSLVVKNFIFRFVNNFNSFFLVSFLSGFFPNLNICKVNEEITNDCFLLLSNQLSTIFSSNLTGSIPKLIT

                                                     [1]
                                                     1.0e-16
                                                     FDVAEEYLEMMIQQGYIWMFSAACPLA
                                                     ++   +++++ +++ + ++++++++ +
1126 PFVKEFSMKQIKNKLFVEKQNTHPFKYIDTQIEDQLGLDPYQDDKEEVDGSVLDYLEISIQFSYLILFGVSFPAC

     
     
     PLFALVYNIMEMYVDKYKLMYCC
     + ++   +++++ +++ +++++
1201 YIMAFGQNILKIQVDKLRFLKFVRRPFPEGASSIGNWLIILDIITFLGIFVNAGLIVFTSGFFTSNQELIFPVIL


1.A.17.4.2
  LENGTH = 722  COMBINED P-VALUE = 5.76e-57  E-VALUE =    4e-55
  DIAGRAM: 85-[3]-210-[2]-77-[1]-200

               [3]
               1.1e-19
               NWCTWWWCPWEQPIDEIRNYFGEGVAMYFAWLGWYTGWNMVPAVLGVACW
                 ++++ +++++ + ++++ +++++ ++++++++++++++++++++ +++
76   VARQHLREAEQRLARGFGLWEGALYEIGGLFGTGIQSYFTFLRFLLLLNLLTMLLTACFVLLPLVWLRPPELGPA

                                                  [2]
                                                  5.2e-18
                                                  IVIWCLNMVYPCIARWLTDWENHHTRSEYE
                                                   ++++++++++++++++++++++++ ++++
301  LTYLRTNILIVLLVVGAISAIFWATKYSQDNKEESLFLVLQYLPPGVISLVNFLGPQLFTVLIQLENYPPGTEVN

     
     
     WSLMHKMFLFQFVNVYLSCF
     +++++++ + +  +++++++
376  LTLIWCVVLKLASLGMFSFSLGQTVLCIGRNKTSCESYGYNACDYQCWENSVGEELYKLIIFNFLLTVAFAFLVS

                           [1]
                           1.0e-24
                           FDVAEEYLEMMIQQGYIWMFSAACPLAPLFALVYNIMEMYVDKYKLMYCC
                           + +++++++++  +++++++++++++++++++++++++++++++ +++++
451  LPRRLLVERFSGWFWTWLDREEFLVPKNVLDIVAAQTVTWMGLFYCPLLPLLNSVFLFLTFYIKKYTLLRNSRAS


1.A.17.4.8
  LENGTH = 1203  COMBINED P-VALUE = 6.13e-57  E-VALUE =  4.3e-55
  DIAGRAM: 156-[3]-202-[2]-191-[1]-504

           [3]
           2.3e-22
           NWCTWWWCPWEQPIDEIRNYFGEGVAMYFAWLGWYTGWNMVPAVLGVACW
           ++++  +++++ +++++++++++ +++++++ ++ +++++ +++++++++
151  QASRWLDNLKIYLIPWEAKIRKIESHFGSVVSSYFTFHRWVLGVNITITFIMCMFVVIPEWLADSRTQFGDDRYN

                                      [2]
                                      7.1e-16
                                      IVIWCLNMVYPCIARWLTDWENHHTRSEYEWSLMHKMFLFQF
                                      +++++++ + ++++++++++++ +++ + + ++++ + ++++
376  NLFICAMYVFSIWAIMQCGTLKGEHFFAQNATAITISLITLVFPNIFDLLGKIEKLHPRNALRFQLGRVLVLYIL

     
     
     VNVYLSCF
     + ++++++
451  NYYTLIYSLMLQLEHLQKEKNASDNPISALGHPGDAIGRTIRETVLPRYPVDNNPHTYYSYAPVTTTPIPATSSW

                                                      [1]
                                                      3.8e-24
                                                      FDVAEEYLEMMIQQGYIWMFSAACPL
                                                      +++++++++++++++++++++++ ++
601  QEITKLVTMDLYMTVASIFLIDFLRGLACRYLNLYWPWDLERTFPEYGEFKVAENVLHLVNNQGMIWLGLFFVPL

     
     
     APLFALVYNIMEMYVDKYKLMYCC
     +++++ +++++ ++++ ++ ++++
676  LPMLNNIKLIILMYIRGWAAMTCNVPASQIFRASRSSNFFFALLILFLFLCTLPVGFVIASKTPSKSCGPFGNQS


1.A.17.4.6
  LENGTH = 757  COMBINED P-VALUE = 1.51e-56  E-VALUE =  1.1e-54
  DIAGRAM: 154-[3]-200-[2]-113-[1]-140

         [3]
         6.2e-26
         NWCTWWWCPWEQPIDEIRNYFGEGVAMYFAWLGWYTGWNMVPAVLGVACW
         ++++  +++++ +++ +++++++++++++ ++++++++++++++++++ +
151  LRDFENFKAACVPWENKIKAIESQFGSSVASYFLFLRWMYGVNMVLFVLTFSLIMLPEYLWGLPYGSLPRKTVPR

                                  [2]
                                  1.7e-14
                                  IVIWCLNMVYPCIARWLTDWENHHTRSEYEWSLMHKMFLFQFVNVY
                                  +++++++++++++++++++++ +++  + ++ +++ + ++++++++
376  LIFWAVKRSQEFAQQDPDTLGWWEKNEMNMVMSLLGMFCPTLFDLFAELEDYHPLIALKWLLGRIFALLLGNLYV

     
     
     LSCF
     ++++
451  FILALMDEINNKIEEEKLVKANITLWEANMIKAYNESLSGLSGNTTGAPFFVHPADVPRGPCWETMVGQEFVRLT

                                               [1]
                                               1.5e-21
                                               FDVAEEYLEMMIQQGYIWMFSAACPLAPLFALV
                                               ++++++++ ++++++++++++++++ +++++++
526  VSDVLTTYVTILIGDFLRACFVRFCNYCWCWDLEYGYPSYTEFDISGNVLALIFNQGMIWMGSFFAPSLPGINIL

     
     
     YNIMEMYVDKYKLMYCC
      +   ++++++++++++
601  RLHTSMYFQCWAVMCCNVPEARVFKASRSNNFYLGMLLLILFLSTMPVLYMIVSLPPSFDCGPFSGKNRMFEVIG


1.A.17.4.11
  LENGTH = 726  COMBINED P-VALUE = 5.39e-56  E-VALUE =  3.8e-54
  DIAGRAM: 81-[3]-210-[2]-77-[1]-208

           [3]
           6.4e-19
           NWCTWWWCPWEQPIDEIRNYFGEGVAMYFAWLGWYTGWNMVPAVLGVACW
             ++++++++++ + ++++ +++++ +++++++++++++++  +++ +++
76   RLREAAQRLARGLGLWEGALYEIGGLFGTGIRSYFTFLRFLLLLNLLSLLLTASFVLLPLVWLRPPDPGPTLNLT

                                              [2]
                                              1.4e-17
                                              IVIWCLNMVYPCIARWLTDWENHHTRSEYEWSLM
                                               ++++++++++ +++++++++++++ ++++++++
301  RVNVLNGLLVVGAISAIFWATKYSQDNKEESLFLLLQYLPPGVIALVNFLGPLLFTFLVQLENYPPNTEVNLTLI

     
     
     HKMFLFQFVNVYLSCF
     +++ + +  +++++++
376  WCVVLKLASLGMFSVSLGQTILCIGRDKSSCESYGYNVCDYQCWENSVGEELYKLSIFNFLLTVAFAFLVTLPRR

                       [1]
                       6.4e-25
                       FDVAEEYLEMMIQQGYIWMFSAACPLAPLFALVYNIMEMYVDKYKLMYCC
                       + +++++++++  +++++++++++++++++++++++++++++++ +++++
451  LLVDRFSGRFWAWLEREEFLVPKNVLDIVAGQTVTWMGLFYCPLLPLLNSVFLFLTFYIKKYTLLKNSRASSRPF


1.A.17.2.1
  LENGTH = 609  COMBINED P-VALUE = 4.00e-55  E-VALUE =  2.8e-53
  DIAGRAM: 171-[3]-141-[2]-70-[1]-77

                          [3]
                          4.8e-16
                          NWCTWWWCPWEQPIDEIRNYFGEGVAMYFAWLGWYTGWNMVPAVLGVACW
                          +++++++ + +++ ++++  +++++ +++ +  ++++++++++++ ++++
151  GQPFLLSVELQRETNEDFMAANEHAKLKLPINCDNKDIERVYGTGVYLYFNFISFCIGVNVLLFLCVLINMIPHY

                                                                   [2]
                                                                   5.7e-20
                                                                   IVIWCLNMVYPCI
                                                                   +++ ++++++ ++
301  ADDVIIKNANIPRKERLVRFFISYIIFILLLCGSAVLCALVLKFVNSYKFFTNILTTSFISACIIRVINVIYDQI

     
     
     ARWLTDWENHHTRSEYEWSLMHKMFLFQFVNVYLSCF
      ++++ +++++++++++ + ++++++++++++ ++++
376  SIYLTMFEKHPTWTKFKIQNTLKLFVFKIVNVIILYILRDRIFENITHQSILEGCPFVDVGSQFLFILVLDLTLS

                                     [1]
                                     1.6e-24
                                     FDVAEEYLEMMIQQGYIWMFSAACPLAPLFALVYNIMEMYVDK
                                     +++++++++++++++++++++++ +++ +++++++++++++++
451  NLWEIIYSVSMAYIGRRREKSGKKSTESYKPEFEISEEYLEILYRQFIVYLGLPIYPIVTLFGVVCNIVEYYVDR

     
     
     YKLMYCC
     +++++++
526  FRLIRICKKPHRMQGSMKKFLSFYLLFISLISVASYPYGSGWVLIQIGFKTGNLNTNCGYLFDGDIPVSDSSSSS


1.A.17.2.5
  LENGTH = 914  COMBINED P-VALUE = 2.94e-52  E-VALUE =  2.1e-50
  DIAGRAM: 504-[3]-139-[2]-57-[1]-64

                                                           [3]
                                                           1.6e-17
                                                           NWCTWWWCPWEQPIDEIRNYF
                                                           +++ +++++++ + +++++++
451  VPPSPLGPNFPSPSLAPAVPPKPMVVSLDTLPASISTSAAGIEVDPTRLADQAANEHVRELVPLMVTEQELKERY

     
     
     GEGVAMYFAWLGWYTGWNMVPAVLGVACW
     + ++  +  + ++++++++++++++++++
526  GVGIQRYYKFIRFIVGANLFLALFGLVVWLPHVMASETSNFFGGLFTISFGSQFTSFWRGAGITQCVLWFLLPGA

                       [2]
                       2.6e-14
                       IVIWCLNMVYPCIARWLTDWENHHTRSEYEWSLMHKMFLFQFVNVYLSCF
                       ++++ +++    ++  ++ + + +++++  +++++++++++++ + + +
676  PGGGSSSGTLRLMDWGISMALTMINFASAFVINQLTVFDRFKTRDHTWKAAIIKLFLFRVIGVIAFYQAIYQADP

                                                       [1]
                                                       8.8e-26
                                                       FDVAEEYLEMMIQQGYIWMFSAACP
                                                       ++++++++++++++ +++++++ ++
751  CSGGVKFFTLLISDLLLGNAFEIFAPQVITWVKFPWANVNTKSDEENKPEFDVAAEYVELLYRQYIIYLGSSQFP

     
     
     LAPLFALVYNIMEMYVDKYKLMYCC
     ++++++++    ++ ++++++++++
826  MVALLGAIVSGSEYLVDKYRMLRVCQEPKVVNRTLRVPLAVMLLVTAIFGLVGSEFAPAFVYSRTSMLPLMTKGG


1.A.17.1.15
  LENGTH = 648  COMBINED P-VALUE = 1.10e-50  E-VALUE =  7.7e-49
  DIAGRAM: 134-[3]-127-[2]-105-[1]-132

                                                                [3]
                                                                1.1e-13
                                                                NWCTWWWCPWEQPIDE
                                                                +  +  + ++ ++ +
76   DLVDEDRKESFLCGLLNRPEDMDSYGSCLIEPSEALRVVFERLTGLQKKVVWEWALGARLIRTLSKSLHPITKHN

     
     
     IRNYFGEGVAMYFAWLGWYTGWNMVPAVLGVACW
     ++++ ++ ++++++++ ++++ +++++++++ +
151  VKAHLGSEVSLYFAFMQFYFLNLVVPSAWGVFCYYFLGDYSFIFAFGILLWGIFFAQAWKVRERSLSQRWSINGC

                [2]
                1.6e-17
                IVIWCLNMVYPCIARWLTDWENHHTRSEYEWSLMHKMFLFQFVNVYLSCF
                ++ + + +++++ +++++++++ +++ ++  +  +++++++++ +++ ++
301  LLTLLPTVAFQACTIPFFMIYRVAAKKLTDLENRRTEKEYAMSFSRKVFLFNFMVSYTALFLTAYVYGPFSKRIV

                     [1]
                     8.1e-25
                     FDVAEEYLEMMIQQGYIWMFSAACPLAPLFALVYNIMEMYVDKYKLMYCC
                     ++   ++ +++++++++ ++++++++++++++++++ +++ ++ +++++
451  EHEVLESYRAQSELPPYDSYTDYREMIIQFGYVVMFSPIFPLAPVFFLVNNFFEIRGDMAKITNEMQRPLPSLKD


1.A.17.5.12
  LENGTH = 806  COMBINED P-VALUE = 1.71e-50  E-VALUE =  1.2e-48
  DIAGRAM: 104-[3]-303-[2]-86-[1]-163

                                  [3]
                                  4.1e-13
                                  NWCTWWWCPWEQPIDEIRNYFGEGVAMYFAWLGWYTGWNMVPAVLG
                                  +++++  +  ++++ +++++++ ++ ++ +++++++++ +++++++
76   DSLTSLIYGEQSEKTSPSETSLEMERRDKGFCSWFFNSITMKDEDLINKCGDDARIYIVFQYHLIIFVLIICIPS

     
     
     VACW
     ++++
151  LGIILPINYTGSVLDWSSHFARTTIVNVSTESKLLWLHSLLSFFYFITNFMFMAHHCLGFAPRNSQKVTRTLMIT

            [2]
            3.1e-18
            IVIWCLNMVYPCIARWLTDWENHHTRSEYEWSLMHKMFLFQFVNVYLSCF
            ++++ ++++++ ++++ +++++++++++ ++ ++++++++++++++++++
451  VTQFFPSVMLWGFTVILPLIVYFSAFLEAHWTRSSQNLVMVHKCYIFLVFMVVILPSMGLTSLDVFLRWLFDIYY

                                                                         [1]
                                                                         1.7e-24
                                                                         FDVAEEY
                                                                         +++++++
526  LEQASIRFQCVFLPDNGAFFVNYVITAALLGTGMELLRLGSLFCYSTRLFFSRSEPERVNIRKNQAIDFQFGREY

     
     
     LEMMIQQGYIWMFSAACPLAPLFALVYNIMEMYVDKYKLMYCC
     +++++++ +++ ++++++++++++++++++++ ++++++++ +
601  AWMMNVFSVVMAYSITCPIIVPFGLLYLCMKHLTDRYNMYYSFAPTKLNEQIHMAAVSQAIFAPLLGLFWMLFFS


1.A.17.3.8
  LENGTH = 1221  COMBINED P-VALUE = 4.53e-50  E-VALUE =  3.2e-48
  DIAGRAM: 233-[3]-520-[2]-92-[1]-226

             [3]
             3.2e-18
             NWCTWWWCPWEQPIDEIRNYFGEGVAMYFAWLGWYTGWNMVPAVLGVACW
             +  +++++++++  +   +++++++++++ +++++++++++++++++++
226  RYEKHPFCKTKTGWNCCCRSQRHTDFAQYGSGIALYFQFLKHITLVLFIMSVLSIPSYIFYYSGNTAEDGKSTSV

                                                          [2]
                                                          2.0e-18
                                                          IVIWCLNMVYPCIARWLTDWEN
                                                          +++++++++   + + + ++++
751  EDRQTGLLGCYCYSQFKIMQFKIADIVFQNQQKLCYDWLTGYTITNAMIYSTAVLITILNVVITEVLIRLSRFQK

     
     
     HHTRSEYEWSLMHKMFLFQFVNVYLSCF
      +++++++++ ++++++ +++++++++
826  FHTKTEEKASSTIKMFLIQFINTGLVILLVNAKVTEVTLPDFFPLLGGEFQDFTVEWYRVVGTTICLTMMINVIA

                                                  [1]
                                                  9.3e-19
                                                  FDVAEEYLEMMIQQGYIWMFSAACPLAPLF
                                                  + +  ++++++  +++++++++ +++++++
901  PHIGAFIKIFIKSFKRCVDRGCTCNKRKTKKLLQDEYNEVYSGPEFLIEVRYAQVMTSIFITMIYSSGMPILYLV

     
     
     ALVYNIMEMYVDKYKLMYCC
     +   ++++++++++ +++++
976  AMTQFFMMYWVDKFLFIKVYKNPPRYGIELSDISRKVLMYSVLVHLCFGFYIYSNSSIFTYDDDLPYLSFILGSM


1.A.17.1.12
  LENGTH = 1610  COMBINED P-VALUE = 1.44e-48  E-VALUE =    1e-46
  DIAGRAM: 702-[3]-130-[2]-124-[1]-504

                                [3]
                                4.1e-17
                                NWCTWWWCPWEQPIDEIRNYFGEGVAMYFAWLGWYTGWNMVPAVLGVA
                                + +  + +  ++++  ++ ++++++++++++  +++++++++++++ +
676  TGGINKIKERWLVNNKWYLPTPINQISEYLMEGENQNFSSITILRLYFGEKISFYFAWKSYITCALMVLAIPGAA

     
     
     CW
     ++
751  IQIYILVTGDYFPSILPFWVCYVCLWSTLQVEFWKRKTSEITTRWGCLDLLDSKDKGEVRRGFQGYEEIYQVTGE

                                                              [2]
                                                              1.8e-19
                                                              IVIWCLNMVYPCIARWLT
                                                              + + +++ ++ +++++++
826  LTKHQKKTETFLKVVLSVLVVLIFLTLCVLIFVGVNLMVKRFEGQIIITTGLNIIQGVGIFILNLVYNHIVMFFA

     
     
     DWENHHTRSEYEWSLMHKMFLFQFVNVYLSCF
     ++++++ +++++ + ++++ ++ + +++++++
901  QYENHKYQEDYEQSIIYKNSAFTLLNSYLCIFYAAFVNNKSFLDLFIQLVPVLITKQVQFAALKVLLPRVQYDYY

           [1]
           2.7e-17
           FDVAEEYLEMMIQQGYIWMFSAACPLAPLFALVYNIMEMYVDKYKLMYCC
            +  + +++ ++  ++++++++++++ ++++++ ++ +++++   ++ ++
1051 NLKLNYEGTLGYFMEGIIDLGYITLFAAAFPIGPAIAVVANVAEIRTKLISFLEVYKRPECQRCAGIGDWLNIMQ


1.A.17.3.5
  LENGTH = 945  COMBINED P-VALUE = 1.27e-47  E-VALUE =  8.9e-46
  DIAGRAM: 193-[3]-322-[2]-63-[1]-217

                                                [3]
                                                3.1e-14
                                                NWCTWWWCPWEQPIDEIRNYFGEGVAMYFAWL
                                                ++ + ++   +++ +   + ++ +++++++ +
151  RAWELSRPRFVEESSVHGPAMGGSGGGGGGREGKTRARLPPGQENRNAVPYGVWSTSWAQMGDFGLDVGMYFVTL

     
     
     GWYTGWNMVPAVLGVACW
      +++++ +++++++++++
226  AQLVGAVLVYAALCVVAMVHFSSENYSGQQAGVRADLRGSAVCTASKEVLAFPRDSWDFRDTFDRNDCPLDSKQG

                                             [2]
                                             2.7e-19
                                             IVIWCLNMVYPCIARWLTDWENHHTRSEYEWSLMH
                                             ++++++++++++++++++  ++++   ++++++++
526  IGAIHRIAAQVLTFVLTTMIVIISFLAARELEAIGVVATALVITVVDVVLPPLVRLICSVEKHHNSVSHDLSVMN

     
     
     KMFLFQFVNVYLSCF
     ++ ++++ +  ++++
601  KLTLARWANLAGIPFWLNDRLGTLTESNLELVVTVLWLNAFVPTFIRLLDIRGRWSRSVLAKKEVLQAAMDSHLE

        [1]
        2.1e-19
        FDVAEEYLEMMIQQGYIWMFSAACPLAPLFALVYNIMEMYVDKYKLMYCC
        + +++++++ +   + ++ ++++ +++++++++++ + ++++++ +++++
676  GSRFHLSDRYTDTTKTVFACLAYAPVLPIAMWIGLLSLSLSYWSDKWLFVKAWRTPQPPGNSGRVARLARRHLAL


1.A.17.4.10
  LENGTH = 805  COMBINED P-VALUE = 1.18e-46  E-VALUE =  8.2e-45
  DIAGRAM: 220-[3]-206-[2]-60-[1]-169

                                                                           [3]
                                                                           4.7e-
                                                                           NWCTW
                                                                           +++
151  KELQSLAVAQRDHMLRGMPLSLAEKRSLREKSRTPRGKWRGQPGSGGVCSCCGRLRYACVLALHSLGLALLSALQ

     
     18
     WWCPWEQPIDEIRNYFGEGVAMYFAWLGWYTGWNMVPAVLGVACW
      +++++  ++++++++++++ +++ ++++++ ++ ++ ++ ++++
226  ALMPWRYALKRIGGQFGSSVLSYFLFLKTLLAFNALLLLLLVAFIMGPQVAFPPALPGPAPVCTGLELLTGAGCF

                               [2]
                               9.5e-13
                               IVIWCLNMVYPCIARWLTDWENHHTRSEYEWSLMHKMFLFQFVNVYLSC
                               +++ +++   +++++++++++ +++   +   +++++ ++++   ++++
451  AVHVFSEFMIQSPEAAGQEAVLLVLPLVVGLLNLGAPYLCRVLAALEPHDSPVLEVYVAICRNLILKLAILGTLC

                                                                  [1]
                                                                  3.9e-21
     F                                                            FDVAEEYLEMMIQQ
     +                                                            ++++++++++++ +
526  YHWLGRRVGVLQGQCWEDFVGQELYRFLVMDFVLMLLDTLFGELVWRIISEKKLKRRRKPEFDIARNVLELIYGQ

     
     
     GYIWMFSAACPLAPLFALVYNIMEMYVDKYKLMYCC
     + +++++ ++++++++ ++++++ +++++  ++ ++
601  TLTWLGVLFSPLLPAVQIIKLLLVFYVKKTSLLANCQAPRRPWLASHMSTVFLTLLCFPAFLGAAVFLCYAVWQV


1.A.17.6.4
  LENGTH = 912  COMBINED P-VALUE = 4.87e-46  E-VALUE =  3.4e-44
  DIAGRAM: 221-[3]-186-[2]-149-[1]-206

                                                                            [3]
                                                                            2.0e
                                                                            NWCT
                                                                            ++++
151  GNNAMMQIKLGLSGGGGRSRLTEIEAQRQREMRQQMLNGAADVQEMLEADLGDGNDRAAVKGIRLKWKKLRLFIR

     
     -22
     WWWCPWEQPIDEIRNYFGEGVAMYFAWLGWYTGWNMVPAVLGVACW
     +++ +++++++++++++++++++++++ ++++ +++++++++++++
226  RKLYPFTTDIRQIEAQFGSSVASYFRFFGWIIMTFMVMSIPCFVFLVLHILYLIHQPSTTDWLTFSGVFPTFLQL

            [2]
            1.7e-15
            IVIWCLNMVYPCIARWLTDWENHHTRSEYEWSLMHKMFLFQFVNVYLSCF
            ++++++++++++++ +++++++++ +    ++++++++++++ ++++  +
451  YASSIVPAVVTVINAILPKLISLLTALEKWDDVGFAIKAMVTRLYLAKILNVLIQMFSFALLLDPFLLTSTQKIL

                                                             [1]
                                                             2.2e-13
                                                             FDVAEEYLEMMIQQGYIWM
                                                             + ++ +++ +++ ++++++
601  KKVKISSKVLPEDMGMSEEVANEISGQHDPDKFRISTKDAEVILTPASENLVTKSEFLVPQKMVALLYSCTIALV

     
     
     FSAACPLAPLFALVYNIMEMYVDKYKLMYCC
       + ++  ++++++  +  + ++++++++++
676  AIPLAPTTALLALLLHIANFKFDKFILMHLQRKPANPWGAKDADSFFIKFYFCTVLIFLSFTHFFLFNTRLPKQC


1.A.17.7.1
  LENGTH = 836  COMBINED P-VALUE = 9.13e-46  E-VALUE =  6.4e-44
  DIAGRAM: 33-[3]-343-[2]-135-[1]-175

                                      [3]
                                      6.8e-09
                                      NWCTWWWCPWEQPIDEIRNYFGEGVAMYFAWLGWYTGWNMVP
                                        ++++++ ++ ++++ +  + +  ++ +  ++++  +++++
1    MERKKVRGPNGAQETLMHSSRSHAVKRRCNSLFFGITTVWNNYGFDVMMYHLLCNELLVYTFFLMGVYSAICSIY

     
     
     AVLGVACW
     +++ +++
76   GIIDLSSPRTLLSSNSFTVMQGYGYKWVSFAVQLSAILAFVLYTKILLIYRRDLLRIQQLAHINVSSYALFLYNV

                                                        [2]
                                                        1.4e-23
                                                        IVIWCLNMVYPCIARWLTDWENHH
                                                        +++++++ +++ ++++++++++++
376  FFVMFLCCLLLSSLLTSIVYLITTVIRAYQRILASQTTSVFMSLALSGSMYLVILLFDYMGRSLMTKIVQLERHH

     
     
     TRSEYEWSLMHKMFLFQFVNVYLSCF
     ++++++ + +++++++++++++++++
451  TTSAYETSYMLRYFIYIFINRLTPLYSRTILEYLNNIFINLFKPLNLNNSYFFKVIDFTKDWRWGKDTPGHDILI

                [1]
                1.5e-18
                FDVAEEYLEMMIQQGYIWMFSAACPLAPLFALVYNIMEMYVDKYKLMYCC
                 ++++ ++++    +++++++ ++++++++++++++++  + ++++++++
601  RTRDEETVRLKLEYSMLYCRMASLLTYILSFGYAQPIILPIASLYFFLQNIVGKCKLVYLSKPGKRFSTSLSSYF


1.A.17.4.4
  LENGTH = 851  COMBINED P-VALUE = 1.49e-43  E-VALUE =    1e-41
  DIAGRAM: 326-[3]-187-[2]-60-[1]-128

                               [3]
                               5.5e-13
                               NWCTWWWCPWEQPIDEIRNYFGEGVAMYFAWLGWYTGWNMVPAVLGVAC
                                 ++  + +++++++ ++++ ++ +++++++ ++++++++ +++++++
301  QKERENLGHSMTKWIRYLKHRYQRKKVLQKDPVPIFRHSIKVIEGRLGTAVASFFVFTRWLFLLNIGLSIIWLSL

     
     
     W
     
376  TTFPQLSQTTGNSSVDFNALNLLTGGGYLATTPMFYAGYDNSVPHYSMDLSYVIAIGVTYLISFFAILYSLGAKF

                                           [2]
                                           7.7e-13
                                           IVIWCLNMVYPCIARWLTDWENHHTRSEYEWSLMHKM
                                           + ++ ++ +++++++++ + +++ +++ + + ++++
526  SMTVSLLILALCAYLVYVLIDLQASHAFDDGAIQLVAPASISAMNILVPWIFTKMLEVEKWSSQDVELRVTVYRS

                                                                              [1
                                                                              6.
     FLFQFVNVYLSCF                                                            FD
     +++++  + +++                                                             ++
601  FFVRLAAVIAVIVSIWQTRQSNLATQCWQNRIGQEMYRMLVIDLIVSSIFTIVQQFGWRYMKDKILHRGNKVDFD

     ]
     0e-23
     VAEEYLEMMIQQGYIWMFSAACPLAPLFALVYNIMEMYVDKYKLMYCC
     +++++++++++++ +++++ +++ ++++++++ +++++++++  ++++
676  MSKNVLDMTYRQTLIWLGCLFCPVLPAIGSISIIITFYIRKFVYLRVSKQPRRFFSAARSNSFFLLTLLMTLILV


1.A.17.4.5
  LENGTH = 703  COMBINED P-VALUE = 1.41e-42  E-VALUE =  9.9e-41
  DIAGRAM: 110-[3]-215-[2]-74-[1]-154

                                        [3]
                                        1.8e-15
                                        NWCTWWWCPWEQPIDEIRNYFGEGVAMYFAWLGWYTGWNM
                                        +++  + ++++ +++++++ ++ +++ ++ + ++++ +++
76   RTSTRSRSATKLRLQGFEQLKWQRRKAWQQFRIRMKEAYSKMELWNDSLKKIGGNFGMGIVAYFLFIKWLMYLNL

     
     
     VPAVLGVACW
     +++++  + +
151  LLFAIIYLLIVLPVIVLEVPENETCSSNNVASVVCCSELYRNKTDENSSVSKVLSLLFYGSYTQKIYESVGTNFY

     [2]
     1.2e-12
     IVIWCLNMVYPCIARWLTDWENHHTRSEYEWSLMHKMFLFQFVNVYLSCF
     ++++++++ ++ +++++++++++ +   ++ ++ + +++    +++++ +
376  ICIVILNVAVPFLFRYLVALEHYNPSYVVEVTLYRTMFFRFASLAVLLTSLHALVAGKIPDNECSNKKTEQPLCW

                                                      [1]
                                                      1.2e-19
                                                      FDVAEEYLEMMIQQGYIWMFSAACPL
                                                      +++++ ++++ + +++++++++++++
451  ETFVGQQFIKLYSTDIFIQFFMTFFINFPRSLIARHTENKVLRFVGEQEFDLPKHVLDIFYSQTVCWLGCFFAPL

     
     
     APLFALVYNIMEMYVDKYKLMYCC
     +++++++  ++ ++++++ ++ ++
526  LPMVAVIGTFLLFYIKKFTCLVNSTPSNKIYRASRSNCLFMFNLLISFILAMIPVGYSIAKIMPSKSCGPFRGLE


1.A.17.3.9
  LENGTH = 1026  COMBINED P-VALUE = 2.99e-42  E-VALUE =  2.1e-40
  DIAGRAM: 69-[3]-514-[2]-93-[1]-200

                                                                          [3]
                                                                          1.4e-1
                                                                          NWCTWW
                                                                          + + +
1    MQIHPIQALSTTLKEDSQIHITGSEEKLLKTKQTILDRAPVNQEALNTYLKNTHPTDVDEKLYDCTNCYNVDVGF

     
     2
     WCPWEQPIDEIRNYFGEGVAMYFAWLGWYTGWNMVPAVLGVACW
     ++++ +  +  ++++++++ +++++++++++ +++ ++++++ +
76   NCCCSTEFQSDINQYGAGITIYFRFLKQIILYFLLFALLSIPQLIFSLSCVKDTLTFNSILMGTTLGSLSLQGDS

                                      [2]
                                      9.6e-18
                                      IVIWCLNMVYPCIARWLTDWENHHTRSEYEWSLMHKMFLFQF
                                      +++++++ +   ++++++++++++++++   +  +++++++
601  LNRINMTFSNGEQLCQQWFNDYVKIVGWPFLIVVVIILINQVIQLIFTKFAEFEAHRSKSKQLSSRLLKVFVVQY

     
     
     VNVYLSCF
     +++ +++
676  INTALVILIINIKFTSELNLSSFSVLLNGKFDDISVQWFNQVGTTILLTMLIYVLGPLINIVLMSIFRCLKRCFD

                               [1]
                               4.1e-17
                               FDVAEEYLEMMIQQGYIWMFSAACPLAPLFALVYNIMEMYVDKYKLMYC
                               +++  ++ +++ ++++  ++++ ++++++  +++++++++++++ ++++
751  QCCLEDGQFTRKLTQQDLNEYYTGSDFNVELKYSQILTVICVNFLYSSGMPLLYLTTALFLFITYCCDKYYLLHF

     
     
     C
     +
826  CKNPQKVDDSVAKLVREILKLLLIWHIIFSIWIYGSTKLFPETIDFTQSIQSSSIVQSAQSNVFGEFFKRAITSQ


1.A.17.3.7
  LENGTH = 1150  COMBINED P-VALUE = 6.49e-42  E-VALUE =  4.5e-40
  DIAGRAM: 575-[2]-79-[1]-250-[3]-96

                                                       [2]
                                                       2.1e-19
                                                       IVIWCLNMVYPCIARWLTDWENHHT
                                                       ++++ +++++ ++++ +++++++++
526  LLRNSVTSLLCGIVVLAGFASVTSLLYFELTDDHKSHVDLGGVGSKVINALVVTFVNWVLATVVTALGRWERHHT

     
     
     RSEYEWSLMHKMFLFQFVNVYLSCF
     ++++ +++  ++ ++  ++++ ++
601  YSGFQNTALAKLLLAGYVNSGYSILAAYLIVSEWGTHNSRRQFGSIFWYSSSGQLSAALTAIISNAVFNSLIQFV

                                  [1]
                                  2.0e-20
                                  FDVAEEYLEMMIQQGYIWMFSAACPLAPLFALVYNIMEMYVDKYKL
                                    ++++++  +++  +++++++ +++++++++    +++++++ ++
676  MPVTRMREFLATRTALTQTELDKRMAPREIMFAARYVNAIVNMSVAMLYAFQMPLAPLIAVFAVGLQYWVDKRNL

     
     
     MYCC
     ++++
751  LRIHKRPPRIDHRLSLRALQYIPWCIYFHVVLGGLAFVLGPWCGNGDDLRLILPQLGEISFTWAWIWLMSGIGLL

                                  [3]
                                  2.8e-07
                                  NWCTWWWCPWEQPIDEIRNYFGEGVAMYFAWLGWYTGWNMVPAVLG
                                  + ++ +  +++ +++++ + +  +++   +     +   + ++ ++
976  LRETRTTLEMYYELLRGKSQTLVQAFSGRTADTVLSSPRRLTVDRIAAAFSPSVAATSSSVNLNTSSISTTSSVS

     
     
     VACW
      ++
1051 GGSSYINVSSGSGGASLVSHVPSSPHSLTPRHRRSGSISSVSSTVSGVSNVSNIPSQSSSIAAMIAAANGLEDEE


1.A.17.7.5
  LENGTH = 823  COMBINED P-VALUE = 1.22e-41  E-VALUE =  8.6e-40
  DIAGRAM: 17-[3]-346-[2]-134-[1]-176

                      [3]
                      8.6e-08
                      NWCTWWWCPWEQPIDEIRNYFGEGVAMYFAWLGWYTGWNMVPAVLGVACW
                       + +++++ ++ ++++ +  + +  ++ +  +  +  +  +++++ +++
1    MSGPGRRGVKNRCNALFINMATIWNTYGFDVMMYHLLCNEILVYTFFLMSIYSAIYTIYGIIDFSSSQALLTSNL

                                           [2]
                                           3.1e-22
                                           IVIWCLNMVYPCIARWLTDWENHHTRSEYEWSLMHKM
                                           +++++ + ++++++++++++++++++++++ +  +++
376  LLTSVVYLITAVIRAYQRIIASQTTSVITSLALSGSMYLVILLSDYLGRVLMTKIVQLERHHTTSAYETSYLLRY

     
     
     FLFQFVNVYLSCF
     +++++++++++++
451  FIYIFINRLTPLYSRTILEYLTNLFTNLFKPLNLNNYYFFKIIDFTKDWRWGKDTPGRDILMYVILATVLDNTLD

                                                                             [1]
                                                                             8.5
                                                                             FDV
                                                                              ++
526  VILHYLQPAAWGECCHKRHTSSPEHLIERGDSVVEENTETISLVTTKAKYYCGCHCEFCRVRSHDEEALRLKLEY

     
     e-17
     AEEYLEMMIQQGYIWMFSAACPLAPLFALVYNIMEMYVDKYKLMYCC
     ++ ++++   +++ ++++ +++ ++++++++++++  + ++++++++
601  SMLYCRLASIFTYSLSFGYTQPVILPIACVYFLLQNIVGKCKLVYLSKPGRKFSTSLSSYFCNVLLTFSYLFATA


1.A.17.5.5
  LENGTH = 853  COMBINED P-VALUE = 2.03e-38  E-VALUE =  1.4e-36
  DIAGRAM: 84-[3]-313-[2]-92-[1]-214

              [3]
              3.8e-10
              NWCTWWWCPWEQPIDEIRNYFGEGVAMYFAWLGWYTGWNMVPAVLGVACW
              + ++++   ++++  ++ +  + ++ ++ + +++   +++++++++++++
76   KHAPPPMGKGPLAWLGPVLKTKETELVNLIGLDATIFLRVLRMFRNMFLCITVVGCGILIPINMTKGQFDSKTDF

                                                                             [2]
                                                                             6.3
                                                                             IVI
                                                                             ++
376  QNMPLSRQTRKRKRIMNNIWVTLLTIVWMAPNALISIFLVSLPNLGSVWPAFQTSLAQHTVWWSIVQGVASPAVT

     
     e-16
     WCLNMVYPCIARWLTDWENHHTRSEYEWSLMHKMFLFQFVNVYLSCF
     +++  +++ +++ +    + +++++++++++ +++++ +++++++++
451  SLVYLVLPIIFRRMLVKAGDRTKTARERHVTGKLYTFFVFNYLLVFSIFSTVWTFVSTVVNKTNDGTTTWEAIYE

                                                                     [1]
                                                                     1.8e-17
                                                                     FDVAEEYLEMM
                                                                     +++++ ++  +
526  TDLGLLVFISLCDISPFWVTWLLQRNLGAAVDLAQLWTLVWSFCARKFSSPTPREMIELTAPPAFDYASYYNYFL

     
     
     IQQGYIWMFSAACPLAPLFALVYNIMEMYVDKYKLMYCC
     +  +++++++++++++ + +++++ ++   +++ +++++
601  FYTTVTLCFGCIQPLVIPAAAMYFSLDVFLKKYLLLYIFITKTESGGMFWRMLFNRVLFAAILANLVVFLSTWVH


1.A.17.2.4
  LENGTH = 487  COMBINED P-VALUE = 1.07e-37  E-VALUE =  7.5e-36
  DIAGRAM: 35-[3]-161-[2]-75-[1]-66

                                        [3]
                                        2.1e-12
                                        NWCTWWWCPWEQPIDEIRNYFGEGVAMYFAWLGWYTGWNM
                                        + ++++++ ++++   ++++++ ++++++ ++++ +   +
1    MTDKAFEPSNGGDIEMSEDVKNKTEQPVENISDCSKIDKNKPMSLFSTNFVLRQRFGLGIALYFDFLYYVLVSDL

     
     
     VPAVLGVACW
     ++++  + ++
76   VIGAGIVFVWSIQSEFASVTSNPLTLLYIEAYGSGPFNYYFFFVTNILFFIVCLGQGLYYYITRRNIIKREYEKE

                          [2]
                          6.9e-13
                          IVIWCLNMVYPCIARWLTDWENHHTRSEYEWSLMHKMFLFQFVNVYLSCF
                          +++ ++  +++ ++ +   +++++ + ++ +  ++++++ ++++++++++
226  VDSQMQQINFPLFSFYDILVSVLLFVFYQILRIVAQLVSLIERHKKYIGYVKDRTIKYFIGKIFLVMSIYITNRI

                                                                            [1]
                                                                            1.6e
                                                                            FDVA
                                                                            +++
301  VKVDVGCPLAPAGSTFFTVVLTDLVLTNFFGILFPFIKAHFPIISRVIKKICKCIMPCWKDSFDENDIAPQFEIE

     
     -17
     EEYLEMMIQQGYIWMFSAACPLAPLFALVYNIMEMYVDKYKLMYCC
     +++ ++ ++++ +++++ +++++++++++++ +++ +++ ++++++
376  SEYFEIYFRQFNILIGSTTSPILMLIGALSFAIEYACDKIKLTKFCYQTKKTPGMMIRFNQWFLTFTFVLAFILW


1.A.17.5.4
  LENGTH = 978  COMBINED P-VALUE = 6.76e-37  E-VALUE =  4.7e-35
  DIAGRAM: 33-[3]-486-[2]-82-[1]-227

                                      [3]
                                      2.7e-12
                                      NWCTWWWCPWEQPIDEIRNYFGEGVAMYFAWLGWYTGWNMVP
                                         ++++  +  +++++ +  ++++ ++ ++++ +++++ ++
1    MAEGDEQKKFEITLWYAPTKKPVNNPLLLSFWKSLVAWIPQAFIYSDKRIWKEKGADAIMHIRFLRICLLLCGMM

     
     
     AVLGVACW
     ++++ +++
76   ALFGSAVIIPINIHGTTTEQLPDLGYLTISNIDGTDTKLIAHVLFTYFYSFVSYFIIWFYYRKYTDLRKKYLNKN

                                                 [2]
                                                 2.4e-10
                                                 IVIWCLNMVYPCIARWLTDWENHHTRSEYEW
                                                 + +++  ++  ++++++++    + ++ +++
526  AFIFASLANLQSLSEVDGFGWIQTGISDHLSDYAVSVVEGFAPAIFLVLSLVLAKHIIRWIIHRSYEWAKSTVEW

     
     
     SLMHKMFLFQFVNVYLSCF
      +++ +  +++++++++ +
601  KTMTTYWSFLIIHVVFVSTFGGTLSKILSEFIDNPRNLISLLAQALPQNSTFFINYILVVTFCITPLTLFRTRQI

                               [1]
                               2.5e-19
                               FDVAEEYLEMMIQQGYIWMFSAACPLAPLFALVYNIMEMYVDKYKLMYC
                               +++++ +++ +  ++++++++ +++++ +++++++++ + ++++++++
676  LQQFVWYVLMRPSTVRQKAKMWQYPTFDYAGSVAQGLLIYTVTLVYSLMAPLISVFGLCYFIVVYLVDRYQIIYT

     
     
     C
     
751  TRTSWQGGATMWPLIFHMFMTSLILFQLAMIGILTLSKFGGGGALVALPFITAGIWVLLHFHWVTVSNSGPINGV


1.A.17.3.10
  LENGTH = 1080  COMBINED P-VALUE = 1.00e-36  E-VALUE =    7e-35
  DIAGRAM: 186-[3]-452-[2]-82-[1]-210

                                         [3]
                                         6.0e-10
                                         NWCTWWWCPWEQPIDEIRNYFGEGVAMYFAWLGWYTGWN
                                         ++  +   +++ +  +  +  + +++++++ ++++ +++
151  QVVEDSYYKAVMSEKLPAYKAPRRHIARLENLESAVLDKEGNQLPLWKSTSDDLDVLGPGISLWFAQLKTLGKTF

     
     
     MVPAVLGVACW
     ++++ +  +++
226  VYITMLASVALSHYVYIANKSSSVEVEPEITTTLGVTAAGVYASAYGIDIRTIMAVLSCLDVCMVLMFMLITAIL

                  [2]
                  6.5e-15
                  IVIWCLNMVYPCIARWLTDWENHHTRSEYEWSLMHKMFLFQFVNVYLSCF
                   ++++ ++++ +   +++ +++++++++ ++++ +  ++ ++ ++++++
676  DQLLIFGFEVGRLSVVALTSMLLLWTSGKFALFERHKTVSATERTTSRFAFFTLITNALILPLLVNIEIKGFSGF

                                                                           [1]
                                                                           6.0e-
                                                                           FDVAE
                                                                           + +++
751  PILFRGSYEDVTLDWYALVMRSLMITTFINASWFGPSRLVQMWLTQLWRYWTARWCTTQYNLNRLYQRPKFTLAE

     
     17
     EYLEMMIQQGYIWMFSAACPLAPLFALVYNIMEMYVDKYKLMYCC
     ++ +++ +++ +++  ++++ ++++++ ++++ +++++  +++ +
826  RYGQCMTVIFTAIVLFAAAPVLVPVAAFYCFLAYWSDKTMILRHSRYPSLYDHKLARQFMSYAPLACLAHFAFSS


1.A.17.3.3
  LENGTH = 835  COMBINED P-VALUE = 3.52e-36  E-VALUE =  2.5e-34
  DIAGRAM: 55-[3]-337-[2]-63-[1]-230

                                                            [3]
                                                            7.0e-12
                                                            NWCTWWWCPWEQPIDEIRNY
                                                            +    ++++ +++     +
1    MDQPRGSRAAARLSVTAPDDGPSVAVAREWFRDVILPHRVRDKEAGAFRLVDMGEDAPGSELFPVFGTSLSDLSV

     
     
     FGEGVAMYFAWLGWYTGWNMVPAVLGVACW
     ++ + +++++++ ++ ++++++++++ +++
76   FGIGLGLYFRMLLQLSLLLFVLACVSTPSIIYFLSSSYSGTLRSRSLDFRILGTAACTREVSAIDTSASSNEIRT

                                                                        [2]
                                                                        7.3e-14
                                                                        IVIWCLNM
                                                                        +++++ +
376  ATEPSSVQWKSAGVLWRRRVLQQALTMSIVGGMMTGVYFLALWLKNDYIGGETEPDSKRRGRLFILACTLAVTDL

     
     
     VYPCIARWLTDWENHHTRSEYEWSLMHKMFLFQFVNVYLSCF
     +++ +  +  +++ + +++ + +++ +++ +++++++  +++
451  FGCRILSYVDRLEQHQTKEREQLSTLNKLLLFRGFNGAVVLYLLMDFTDILSQENLLQIQALLIANLITAPVIQL

                                   [1]
                                   1.6e-15
                                   FDVAEEYLEMMIQQGYIWMFSAACPLAPLFALVYNIMEMYVDKYK
                                    ++++++++++   ++++ + +  +  + + ++++++ +++++++
526  ISPFEKFNRWYYGPKAKTQRKLNSYYSGAYWKLAERYTQITKSVGIALFFKSLLPTGLIITSLSLLVNYWVDKYC

     
     
     LMYCC
     +++ +
601  LLRKWKTPPRYDGLLARASRYHLLLVALVSLIMMGRWYNGWPFDHATQRAVTSAREETESRYDSLVKTLHIVLPF


1.A.17.6.6
  LENGTH = 865  COMBINED P-VALUE = 4.95e-35  E-VALUE =  3.5e-33
  DIAGRAM: 276-[3]-181-[2]-74-[1]-184

                                                        [3]
                                                        2.1e-13
                                                        NWCTWWWCPWEQPIDEIRNYFGEG
                                                        +   + + +++   +  +++++++
226  KKFREVEARIKREEARRRAMELGLEYEQEDDMTQSTALGIMKLLRIRLRAFKTSLRQHDILYRQSRAAESRFGSG

     
     
     VAMYFAWLGWYTGWNMVPAVLGVACW
     +++++++ ++++++ +++ ++ ++++
301  VSLYFWFYRWILQTTMWTVILLWLFVFIFHFIRYLSTRSFKMISIYPQFFFFSTVDTSMSTIYASFLFASVGSIV

                                                              [2]
                                                              9.2e-12
                                                              IVIWCLNMVYPCIARWLT
                                                              ++ + ++ + ++++++++
451  QQEWTRLYVKRSVSLFFNFIALAGGWSTIIVSKFILFTGRVNNSSGLTGQLLALVPNIIPSAVNGIMPQVVDFCV

     
     
     DWENHHTRSEYEWSLMHKMFLFQFVNVYLSCF
     +++ ++    + +  + +++++++ ++++ ++
526  DFEEWDDPAFVLKMRVSRLYAAKILNALIQVALVFILFHGADNLGLQRVLLRSCSYLTCEDQAGSTFFALFYTDV

                                    [1]
                                    6.6e-15
                                    FDVAEEYLEMMIQQGYIWMFSAACPLAPLFALVYNIMEMYVDKY
                                    ++ +++   +++++ + ++ ++ ++ +  ++ + +++++ ++ +
601  IINMATAYGFAVGFHFLYTKILNKPSLAKDEFRPSAQIIKVLYQQIFLWLSLPHFPFAIFIGFILWFLQFQVDSY

     
     
     KLMYCC
     ++ + +
676  ILFNYNAKPVRPFDVKDGGVYFALFYSFTLFLFLGWFYYVWFIFSSSTSDLLCCRLTELVASGNGTSGACFAVNI


1.A.17.7.3
  LENGTH = 718  COMBINED P-VALUE = 9.59e-35  E-VALUE =  6.7e-33
  DIAGRAM: 38-[3]-292-[2]-83-[1]-155

                                           [3]
                                           6.2e-10
                                           NWCTWWWCPWEQPIDEIRNYFGEGVAMYFAWLGWYTG
                                           + +  ++  + +  ++++++++ ++++ +    ++ +
1    MYIIIVYIKVTYFTMNQYKSYGFIHTKYCRYLHYKMHETPIEEIRRSKSINARQLHSYFGIDVSMLFQLDLFMAL

     
     
     WNMVPAVLGVACW
     ++++++++ ++++
76   WFIVVFICYLPFIISFASFDWGGQNFIIQPEYTVEMYLSISNFHCYIWYIVIMSTQIITQFFRRIRRIQDCKESL

          [2]
          4.9e-17
          IVIWCLNMVYPCIARWLTDWENHHTRSEYEWSLMHKMFLFQFVNVYLSCF
          +++++ ++ ++ +  + ++++++ ++++ +++++++++++++++++++++
376  LCLGLIQMIIGDWTLRSILFWAIQYEGHTTYSSKEKSWIVKFYIFNLFNRLSVVYYKNFTLYFSDKKNHYYDFFN

                                                                    [1]
                                                                    8.1e-13
                                                                    FDVAEEYLEMMI
                                                                     ++++ +++ ++
451  IFTKNRFWRFSGGHIGINLLSVLAVFTFIQNFANICLQIIIKGYLFLINKSSNGQNQYDLGGTIRYSSIYVQHLV

     
     
     QQGYIWMFSAACPLAPLFALVYNIMEMYVDKYKLMYCC
     +++ ++ +++ ++ +++++ ++ ++++ + ++   +++
526  VFTLTLTFGFEQPYLLLLATLFYVIQFFTLKYVQAKVSRPPPSYNGLCCQAEKIQSFICIGSVLGIIQYNYEDNS


1.A.17.5.11
  LENGTH = 782  COMBINED P-VALUE = 1.11e-34  E-VALUE =  7.8e-33
  DIAGRAM: 81-[3]-362-[2]-79-[1]-110

           [3]
           2.9e-12
           NWCTWWWCPWEQPIDEIRNYFGEGVAMYFAWLGWYTGWNMVPAVLGVACW
             + ++++++++ + ++ ++ + ++ ++ ++ +++++++++ ++++++++
76   PSWNQSSLFGWLTVLYKIRDEQILEYAGLDAYVFLSFFKMCIKLLSIFCFFSVCVISPVRYHFTGKIDDGNDDDD

                                                [2]
                                                3.6e-15
                                                IVIWCLNMVYPCIARWLTDWENHHTRSEYEWS
                                                 + +++++  +++ ++++ +++  ++++++ +
451  VIPVSYLATLLNLKTLSKFWPSVGQLLKDHQWAANIVTGLLPTYLFTLLNFGIPYFYEYLTSYQGLVSYSEEEIS

     
     
     LMHKMFLFQFVNVYLSCF
     ++ +++++++++ +++++
526  LVSKNFFYIFVNLFLVFTLAGTASNYWAYLSDTTKIAYQLATSVKEFSLFYVDLIILQGIGMFPFKLLLVGSLIG

                           [1]
                           2.8e-12
                           FDVAEEYLEMMIQQGYIWMFSAACPLAPLFALVYNIMEMYVDKYKLMYCC
                           ++++ + ++ +    +++++++++  ++  ++ ++++ +++++++++ +
601  FPLVKIKAKTPRQRNELYNPPIFNFGLQLPQPILILIITLIYSVMSTKILTSGLAYFIIGFYVYKYQLIFATDHL


1.A.17.3.1
  LENGTH = 2464  COMBINED P-VALUE = 3.39e-33  E-VALUE =  2.4e-31
  DIAGRAM: 1420-[3]-340-[2]-66-[1]-488

                                                                           [3]
                                                                           6.3e-
                                                                           NWCTW
                                                                            +  +
1351 HGKVSVYEGSVNGSTVIDDGADEDKDDASDVDDWLYKTDKPTKKRKPRASPSNGVPQRTTGNLPRAGPGESNYPT

     
     08
     WWCPWEQPIDEIRNYFGEGVAMYFAWLGWYTGWNMVPAVLGVACW
     ++   + +     + ++ +++++++ ++ + ++ ++++++ ++++
1426 KLYSPFFTPLSQMGDFGIGVGLYFSTLRGIAIITLIAGLINLPNILYFAGDEYSASQPGVSFLLKGSAICTEQVW

               [2]
               5.6e-16
               IVIWCLNMVYPCIARWLTDWENHHTRSEYEWSLMHKMFLFQFVNVYLSCF
               +++++ +++ +++++++++++++ ++++   ++ +++ ++++  + ++++
1801 CRTISVAAAALAISVSNALFPVVAKVLTNLEAHASETGKQSSLFVKIAIFRWTITAIVITVIMPFTSTLSNGPDH

                                                        [1]
                                                        2.7e-14
                                                        FDVAEEYLEMMIQQGYIWMFSAAC
                                                        + ++++++ ++   + +  ++++
1876 LIESIFVIFFADLFTTNVIQILDPVSNFKRHFLAPRAASQERMNLLMGGTEYTIAERYTNMTKTLFLTFYYCAIY

     
     
     PLAPLFALVYNIMEMYVDKYKLMYCC
     + +  ++++ +++ + ++++ +++ +
1951 PSAFFVCAVTLLVNFFVDKYSLMRTWKPAPMLGPYIAKFSRVYFMTTAVAAMAIVSSYFYSGFPYDNLCADDVSH


1.A.17.5.10
  LENGTH = 771  COMBINED P-VALUE = 9.14e-33  E-VALUE =  6.4e-31
  DIAGRAM: 70-[3]-311-[2]-82-[1]-158

                                                                           [3]
                                                                           3.6e-
                                                                           NWCTW
                                                                           +++++
1    MATLQDIGVSAGINILSAFVFFIIFAVLRLQPFNDRVYFSKWYLKGLRSSPARGGAFAQRFVNLDFRSYMKFLNW

     
     11
     WWCPWEQPIDEIRNYFGEGVAMYFAWLGWYTGWNMVPAVLGVACW
      ++ ++++  +++++ + + +++ +     ++++ +++++ ++++
76   MPEALKMPEPELIDHAGLDSVVYLRIYWLGLKIFTPIAVLAWAVLVPVNWTNNTLEMAKQLRNVTSSDIDKLSVS

                                                             [2]
                                                             2.8e-14
                                                             IVIWCLNMVYPCIARWLTD
                                                             +++ ++ ++++ + + + +
376  LIMHVAFFFLTFFFIVPIAFVQSLATIEGIVKAAPFLKFIVDDKFMKSVIQGFLPGIALKLFLAFLPSILMIMSK

     
     
     WENHHTRSEYEWSLMHKMFLFQFVNVYLSCF
     +++  + ++ ++++  ++++++++++++
451  FEGFTSISSLERRAAFRYYIFNLVNVFLASVIAGAAFEQLNSFLNQSANQIPKTIGVAIPMKATFFITYIMVDGW

                                           [1]
                                           2.7e-12
                                           FDVAEEYLEMMIQQGYIWMFSAACPLAPLFALVYNIM
                                            ++    +++   +   ++++++ ++++++ ++++ +
526  AGVAGEILMLKPLIMFHLKNAFLVKTDKDREEAMDPGSIGFNTGEPRIQLYFLLGLVYAPVTPMLLPFILVFFAL

     
     
     EMYVDKYKLMYCC
      + ++++++++++
601  AYIVYRHQIINVYNQEYESAAAFWPDVHGRVIAALVISQLLLMGLLGTKHAALAAPFLIALPVLTIGFHHFCKGR


1.A.17.5.8
  LENGTH = 957  COMBINED P-VALUE = 3.46e-31  E-VALUE =  2.4e-29
  DIAGRAM: 72-[3]-9-[3]-265-[2]-82-[1]-329

                                                                             [3]
                                                                             1.5
                                                                             NWC
                                                                             + +
1    MNSSNSTNSTATASSTDTSTQQVVTALVSNGAIFGVFIVAFLLLRMKLKRIYEPKSSFDLTNEEKKPEPLPRGIW

                                                             [3]
     e-05                                                    5.2e-08
     TWWWCPWEQPIDEIRNYFGEGVAMYFAWLGWYTGWNMVPAVLGVACW         NWCTWWWCPWEQPIDEIRN
      +++ +++ +++ ++++ + +  ++ + +  + + + +  +  ++++         +++++++++ ++ +++ +
76   QWLKPLLKKSDNFIIQQAGLDGYFFLRYLFIISIYCAVSIIYIFPILLALNASGEGTSQTGLNELAYQNVKHRGR

     
     
     YFGEGVAMYFAWLGWYTGWNMVPAVLGVACW
     ++++  + +  + ++++++   + + + +
151  YFGHVFCGWIFFWGFLYIIYRELYFYTSMKHAVLASPRYAKKLSSRTVLFQTVPKQYLSEEEFSKLFDGVKKVWI

                                                                            [2]
                                                                            1.6e
                                                                            IVIW
                                                                            ++++
376  FNLRMLWWERLGRRVTSSAVIVALVLLWSFPVAFVGMISNITYLTNKLPWLKFIYKLPKPLLGLLTSLAPTVALA

     
     -13
     CLNMVYPCIARWLTDWENHHTRSEYEWSLMHKMFLFQFVNVYLSCF
     +++ +++++++ ++  ++ ++++ +++ +++ ++++++++++++++
451  VLMSFLPVFIRAMAVAQGSPSKQNVEHFTQQAYFAFQVIQVFLVITISSAATSVVTKIVQDPSKAMDLLASNLPK

                                                          [1]
                                                          1.4e-14
                                                          FDVAEEYLEMMIQQGYIWMFSA
                                                           +++  ++  ++   ++ ++++
526  ASNFFMSYVIMQGLSISSGALLQIVPLILFYALGALLDGTVRKKWNRFSGLPSMQWGTIFPVYTNMTVIIFSYAI

     
     
     ACPLAPLFALVYNIMEMYVDKYKLMYCC
     +++++++++++++++ ++ + +++++++
601  ISPMILLFGAVSFFLLYVAYLYNLTYVFQESPDGRGIYYPRALFQSIVGIYIGQVCLLGLFAVGKGWGPIVLQVI


1.A.17.4.3
  LENGTH = 762  COMBINED P-VALUE = 5.88e-31  E-VALUE =  4.1e-29
  DIAGRAM: 217-[3]-189-[2]-70-[1]-136

                                                                        [3]
                                                                        2.1e-17
                                                                        NWCTWWWC
                                                                        +  +
151  HGRRRVSEMRNRRASRWRSKKASIHPETDALELDAPKRLQARDNVRRALGRWHLFWYDLRRWWHLKRTRRRDPIP

     
     
     PWEQPIDEIRNYFGEGVAMYFAWLGWYTGWNMVPAVLGVACW
     ++  ++++++++++++ ++++++++++++++++++++ ++ +
226  IWSRSIKRIEGYFGSGLASFFTFLRWLFLVNLLISVVYICLVILPMAIRFDYNGITESFQWYNVIDGAGAVGQSW

           [2]
           3.9e-10
           IVIWCLNMVYPCIARWLTDWENHHTRSEYEWSLMHKMFLFQFVNVYLSCF
           ++++ ++  ++  ++ ++++++++        ++++++ +++ + +++++
451  ETYAPVLVLSFINGALPLAIKRLNNIEHYKHPRTASQVTTLRVFMLRILTIYALLYGFFQKTNFTELQTPVYNGT

                                                        [1]
                                                        2.3e-08
                                                        FDVAEEYLEMMIQQGYIWMFSAAC
                                                         ++   +++++++++ ++++ +++
526  NSSASITQDDCAGTVIGKEIYKLVLVDTLVGMLQRLAATLFWYFWLKRRVELDLVQCVLHLVYRQGLVWIGMSFS

     
     
     PLAPLFALVYNIMEMYVDKYKLMYCC
     + ++++++++++  ++         +
601  PAVPVVAAISNVRRFCRPPQTRWDSSKNTSFFLWCLGATLFFMAIPLAWALTEYKPNCGPYAASEYDSWFDAISM


1.A.17.7.2
  LENGTH = 637  COMBINED P-VALUE = 5.93e-31  E-VALUE =  4.2e-29
  DIAGRAM: 6-[3]-282-[2]-86-[1]-113

           [3]
           2.8e-07
           NWCTWWWCPWEQPIDEIRNYFGEGVAMYFAWLGWYTGWNMVPAVLGVACW
           ++ ++++ +++ + ++++++      + +  + ++++++++++  +++++
1    MINIKIEMTTNLKSLRFFPSNQVIQQTFGLDISLFNQQMFYLILLSIGFYMMILAIPVLYAYQDIHNNELNTLTM

                                           [2]
                                           5.3e-18
                                           IVIWCLNMVYPCIARWLTDWENHHTRSEYEWSLMHKM
                                           +++++++ + +++ ++ + ++ + ++ + ++++++++
301  IISFVNFLILCWMRQLERNLQDKQLSFAGGYFVYIGIFVVMMLLDLIFRPVLYWANYFEQHVSYGEKERSWMVRL

     
     
     FLFQFVNVYLSCF
     +++ + + +++++
376  FIYSLLNKLSMIFSRNFVALLNLKNKGSDYLKGLAQVFQYTTIWRRGSDTGGSDLISFMWVCIIMYPILEFLAPI

                             [1]
                             1.3e-10
                             FDVAEEYLEMMIQQGYIWMFSAACPLAPLFALVYNIMEMYVDKYKLMYCC
                              ++++  + ++++++ + +++++++ + +++++++++  ++ + +  +++
451  LYKLCQYSAATTQYDKEIARNGTDIRFTSVWTSVLVVFCTVFSFASVQPEIILMFALFCCIYGVSLKVIQRYLCK


1.A.17.6.5
  LENGTH = 620  COMBINED P-VALUE = 9.55e-31  E-VALUE =  6.7e-29
  DIAGRAM: 149-[3]-194-[2]-82-[1]-45

                                                                               [
                                                                               2
                                                                               N
     
76   SEMMVAQARGGLTGGINRANARDSKNTRDREAEMRRRRLAKNALLAGVVEEEEDLVITLEGISTSSLAQLSGRFY

     3]
     .7e-12
     WCTWWWCPWEQPIDEIRNYFGEGVAMYFAWLGWYTGWNMVPAVLGVACW
      + +++ +++ +++ + +++++ +++++ + ++++++ ++++ ++++ +
151  RWLGKKLPLGADVRAIQARYGSAVASYFHFYRWLVGTYIFIASLSLVWIVFHVLKQVNQGSASVFSASLVGIIPS

                       [2]
                       1.1e-13
                       IVIWCLNMVYPCIARWLTDWENHHTRSEYEWSLMHKMFLFQFVNVYLSCF
                       +++++++++ + +++ ++++++++ +  +   ++++++++++ ++++
376  SVAWISQAAAVISTSIVPATVTVINAIMPIIIKAITKLEKWDMERTVTYMLTIRMFLAKILNAFIQALSYLLLAD

     [1]
     1.1e-09
     FDVAEEYLEMMIQQGYIWMFSAACPLAPLFALVYNIMEMYVDKYKLMYCC
     ++++++++ +++ +  ++   +++++  ++ + ++++ + + +  ++ ++
526  FEVAKRMVGLLYFQALILAAYPFFPMGTVFVAPFLILSFKFEKKLLTAFQVYRPLSELDMTKARIWVLVVMSGVG


1.A.17.2.3
  LENGTH = 689  COMBINED P-VALUE = 1.05e-29  E-VALUE =  7.4e-28
  DIAGRAM: 161-[3]-140-[2]-65-[1]-173

                [3]
                5.0e-07
                NWCTWWWCPWEQPIDEIRNYFGEGVAMYFAWLGWYTGWNMVPAVLGVACW
                ++    +  ++ + +++++ ++ ++  +  ++ +++ +++ + +++++ +
151  QQDLVENNRQNLSMFCSRKSLKWKGQELEDEFGISIRQYYNFLNFLTVANIALLLCSLVGWLPHALNTFPKLRDE

                                                        [2]
                                                        2.0e-15
                                                        IVIWCLNMVYPCIARWLTDWENHH
                                                         + ++ +++ + ++ ++++++ +
301  FLLCLSVPIIVMYFILFGLNRMMIQENYKVATNFPTNFSGTSRLLVALLAISTSSIANFIFGLVAGLLTDLELHE

     
     
     TRSEYEWSLMHKMFLFQFVNVYLSCF
     ++++++++   ++ ++++++++++++
376  TWTGYRNHRLAKLVVYRICNTMALLFFTYYAEVPWYTCMITRIALQTILFVGMDLVVTLLLQMISPFVYQWWLNI

                     [1]
                     3.8e-12
                     FDVAEEYLEMMIQQGYIWMFSAACPLAPLFALVYNIMEMYVDKYKLMYCC
                     +++++++  +++++   ++ ++ +++  +  +++++++    +++++++
451  INCRPCCEDQQDTREPFELTEEYFKLVFRQYLLYVALPLCPLFSAATLVCNVIELPLNKFRLLRLTRRPQGMQGS


1.A.17.3.4
  LENGTH = 1231  COMBINED P-VALUE = 1.79e-29  E-VALUE =  1.3e-27
  DIAGRAM: 46-[3]-44-[1]-149-[3]-4-[2]-100-[1]-638

                                                   [3]
                                                   4.7e-10
                                                   NWCTWWWCPWEQPIDEIRNYFGEGVAMYF
                                                   + + ++++  ++++ + ++  ++   ++
1    MEQRAAALEQAIEKDLAAVEAKTKEGLAKAAGAAKLTEDEIVEELEDLQQGVRETIETDDFDMGKTLGATTYFYM

                                                                      [1]
                                                                      6.8e-05
     AWLGWYTGWNMVPAVLGVACW                                            FDVAEEYLEM
      +++ ++ +++++++ +++++                                                ++++
76   DFLKALMVVCFVAGCASVPSIRGYRRGRYSTRTRRDRQRFTFPSMSPFCMDYETVTATAGCAHGRAACDARYAPR

     
     
     MIQQGYIWMFSAACPLAPLFALVYNIMEMYVDKYKLMYCC
     +     +    +++  ++++ +  ++ +   ++ ++  +
151  CALTRRIAAVDAAATGVAVVLLAIFVATVAGKARKIDEAVQTPQDYSVMVTDPDADADDADEWRQFFARFGAVRA

                                            [3]
                                            6.9e-05
                                            NWCTWWWCPWEQPIDEIRNYFGEGVAMYFAWLGWYT
                                            ++   + +    +  +  +   + ++   +   +++
301  ALTVGSYSARTDTTGDPRVRKFRGHNVLRVKEAPEPPDVGWRELGSVGGARSTLQKFATVATVAAALVAVSSTII

                       [2]
                       1.4e-09
     GWNMVPAVLGVACW    IVIWCLNMVYPCIARWLTDWENHHTRSEYEWSLMHKMFLFQFVNVYLSCF
     ++  +  +++++++    ++ ++   +   +  +   ++ +++++++ +++ + ++++++ ++   +
376  LVATVRRFLMLPSWGDGVIVAVVNAILPQFFKVWSKTFEVHRTESSRQRSLLRQLYAARLLNGIVAVLVTPRWTH

                       [1]
                       9.9e-15
                       FDVAEEYLEMMIQQGYIWMFSAACPLAPLFALVYNIMEMYVDKYKLMYCC
                        +++++ ++ + +   +++++  ++    +++  + + ++++++ +++
526  DVLPRSFSTLDASRKLLDGDLAERLADAVKVVINATMYSLLFPGGWFLGLGALALNYVVDKYLLLRRLRPPRARD


1.A.17.5.7
  LENGTH = 868  COMBINED P-VALUE = 1.10e-28  E-VALUE =  7.7e-27
  DIAGRAM: 94-[3]-310-[3]-27-[2]-82-[1]-155

                        [3]
                        8.0e-06
                        NWCTWWWCPWEQPIDEIRNYFGEGVAMYFAWLGWYTGWNMVPAVLGVACW
                        + +  ++++  +   +  ++++ +  ++ ++++ ++ ++ +++++ ++++
76   SKVCFAKKKIKNYWSLFAFLKQLPGRMLDPMEKFERNERYGLDNYLFLRFLKLLIFFFAVLSIINIPILIPIHYF

         [3]
         4.4e-09
         NWCTWWWCPWEQPIDEIRNYFGEGVAMYFAWLGWYTGWNMVPAVLGVACW
         +++ +++++  +++++  +++ + +   ++  ++++ + +++ +  ++++
451  GPNVNDIIWRNILDSSPLWKSAKYFSANILRIFVIIGWILPVAFLGLISQIPNISSLIPFTKIIHFQSPFIREVA

           [2]
           3.8e-12
           IVIWCLNMVYPCIARWLTDWENHHTRSEYEWSLMHKMFLFQFVNVYLSCF
           ++++++ ++++++++++  + + ++    ++ ++++++++ +++ + +++
526  KNLIPIVTLIIIIEIVPYFFRWLSYLRGLKTGAQIEADVQNWYFVFVFIHLFVVVTISSGFSIIIERLLNNPVSI

                                                                    [1]
                                                                    2.5e-12
                                                                    FDVAEEYLEMMI
                                                                    +++++ ++   +
601  PALLANDLPKCANFFCSFVLIRGMAYAGGNLLRIKELLFELFYYKWKRSTPHAQFKRLKTSLFFQLGSIYPIFSV

     
     
     QQGYIWMFSAACPLAPLFALVYNIMEMYVDKYKLMYCC
       ++ ++++++++++++++++++ + + +  + + +++
676  LGCIGIIYSVVAPIILLLCCISFSMVFFSFSYLFKYQYNKENYSETFGKLYIQALMQLYAGIYFMEFCLLGLFTL


1.A.17.5.9
  LENGTH = 785  COMBINED P-VALUE = 2.03e-28  E-VALUE =  1.4e-26
  DIAGRAM: 70-[3]-308-[2]-82-[1]-175

                                                                           [3]
                                                                           1.1e-
                                                                           NWCTW
                                                                           +++++
1    MASVQDIGLSAAINLLSAFAFLFAFAMLRLQPVNDRVYFPKWYLKGIRGSPTRSRGIMTRFVNLDWTTYVKFLNW

     
     10
     WWCPWEQPIDEIRNYFGEGVAMYFAWLGWYTGWNMVPAVLGVACW
      +  + ++  +++++ + + +++ +     ++++++++++ ++++
76   MPAALQMPEPELIEHAGLDSAVYIRIYLLGLKMFVPITLLAFGVLVPVNWTGETLENIDDLTFSNVDKLSISNVP

                                                          [2]
                                                          8.0e-11
                                                          IVIWCLNMVYPCIARWLTDWEN
                                                          +++ ++  +++++ + + ++++
376  TVALFFLIFCFMIPIAFVQSLANLEGIQKVLPFLKPVIEMKTVKSVIQGFLPGIALKIFLIILPTILMTMSQIEG

     
     
     HHTRSEYEWSLMHKMFLFQFVNVYLSCF
     + + +  +++   +++ ++++++++  +
451  YTSLSYLDRRSAEKYFWFIIVNVFLGSIITGTAFQQLKSFLEQPPTEIPKTVGVSIPMKATFFITYIMVDGWAGI

                                        [1]
                                        8.4e-12
                                        FDVAEEYLEMMIQQGYIWMFSAACPLAPLFALVYNIMEMY
                                         +++   +++ + +   +++++++++++++ ++++   ++
526  AAEILRVVPLVIFHLKNTFLVKTEQDRQQAMDPGHLDFATSEPRIQFYFLLGLVYAAVAPILLPFIIVFFAFAYV

     
     
     VDKYKLMYCC
     + ++++++++
601  VFRHQVINVYDQKYESGARYWPDVHRRLIICLIISQLLMMGLLSTKKFAKVTALLLPQPILTFWFYRYCAGRFES


1.A.17.5.6
  LENGTH = 991  COMBINED P-VALUE = 2.44e-26  E-VALUE =  1.7e-24
  DIAGRAM: 360-[3]-31-[2]-82-[1]-368

                                                                 [3]
                                                                 3.9e-06
                                                                 NWCTWWWCPWEQPID
                                                                    + + + +++
301  SYSSKRIGELNEEIHEKQADWASNDRQPACFIQFETQLEAQRCYQSVEAILGKKNFGKRLIGYSPEDVNWGSMRL

                                                                       [2]
                                                                       1.2e-12
     EIRNYFGEGVAMYFAWLGWYTGWNMVPAVLGVACW                               IVIWCLNMV
       +++    ++    +   ++ + ++++++++++                                +++++++ +
376  SSKERHSRRAVANTIMVLLIIFWAFPVAVVGIISNVNFLTDKVPFLRFINNMPTFLMGVITGLLPTIALVVLMSL

     
     
     YPCIARWLTDWENHHTRSEYEWSLMHKMFLFQFVNVYLSCF
     +++++ +++++ +  ++++ ++  + +++++ +++ +++++
451  VPPFIVMLGKLSGCVTRQETDLYSQAWYYAFAVIQIFLVVTATSSASSTVDSIIDRPRSAMTLLANNLPKASNFY

                                                     [1]
                                                     2.2e-12
                                                     FDVAEEYLEMMIQQGYIWMFSAACPLA
                                                      +++  ++ + +  ++ ++++++++++
526  IMYFILKGLTGPTWTILQAVNLLLSKVLGRVLDSTPRQKWNRYNTLATPRMGIVYPGIEILVCIYICYSIIAPIL

     
     
     PLFALVYNIMEMYVDKYKLMYCC
     + +  + + + ++ + +++ +++
601  LFFSTVMLTLLYVAYLYNLNYVFGFSFDLKGRNYPRALFQIFVGIYLSEVCLLGLFIMAKTWGPLVLEVFWIVVT


1.A.17.6.7
  LENGTH = 890  COMBINED P-VALUE = 2.95e-22  E-VALUE =  2.1e-20
  DIAGRAM: 213-[3]-182-[2]-191-[1]-154

                                                                    [3]
                                                                    1.1e-05
                                                                    NWCTWWWCPWEQ
                                                                    ++++++++  ++
151  LNKERQKLKQETQKIQMIEQQKNLVQSNYEAHKLKVETVKKNFMKRQQTQVDIKADNFNKALHNDQSKVREVGNT

     
     
     PIDEIRNYFGEGVAMYFAWLGWYTGWNMVPAVLGVACW
      +    + + +    ++   +++ +++++++   + +
226  ILFIFNQLFFALSNNYFLSKYVYQIANSYGAKSEVFFSKNAFLFNNYLFSVLIFIPFYVEYFINTKISGIDSFFL

                                                                           [2]
                                                                           4.1e-
                                                                           IVIWC
                                                                           +++++
376  TKRVLQYYSDKDSHYKKYMDQNAGLIQKLIFRFLIVGLIISSIVPVIIIHQKDIFFDLVDIKFISEIINGLIIAC

     
     11
     LNMVYPCIARWLTDWENHHTRSEYEWSLMHKMFLFQFVNVYLSCF
     +++++ ++++ ++++++   ++++ + + ++ ++  ++  ++++
451  ISKMVYMIIIPLNKFEGLANQDSRTKLLYLKKFFSEIFPILASILMSYSVILENDTYIFYIGILTNNISYDYTKY

                [1]
                3.8e-10
                FDVAEEYLEMMIQQGYIWMFSAACPLAPLFALVYNIMEMYVDKYKLMYCC
                 + +++++  + ++++++  + + ++++++++++++   +++  + ++++
676  CNPFMGQTTSLANRFRQYLYDTQVIGVAYDILTWLPLIYGLFIIYLVAYLVSQNQKRVWEFEFQKKLKELSGIKQ


1.A.17.3.11
  LENGTH = 1265  COMBINED P-VALUE = 4.03e-19  E-VALUE =  2.8e-17
  DIAGRAM: 693-[2]-79-[1]-393

                       [2]
                       4.9e-07
                       IVIWCLNMVYPCIARWLTDWENHHTRSEYEWSLMHKMFLFQFVNVYLSCF
                       +++ + +++++++   ++++ +  ++++ +  +   + +++++++ ++ +
676  NKESSNTVKIQIITYALAILINVYNFILCVILQIINRYCKNSTRTKDNIFLSKSLSTARFINSAIVGFIIQLYVS

                                                                             [1]
                                                                             8.8
                                                                             FDV
                                                                             + +
751  KKSTKQEILFGQGGLADDANYFMITNCILPTIAQVVNVEYYIQAFLRKIEEKKGNQSVKTQEELNLISENPQFPI

     
     e-14
     AEEYLEMMIQQGYIWMFSAACPLAPLFALVYNIMEMYVDKYKLMYCC
      +++++++   + +  ++++ ++     +++++++++++++++++ +
826  EERYAQLLTTMFTTAFYCPIVPITIIWSLICFILQYWIDKYNLIYRSSVKYNMSSELSLEMTEHLEYFLPIQCLS


1.A.17.3.6
  LENGTH = 1437  COMBINED P-VALUE = 6.98e-19  E-VALUE =  4.9e-17
  DIAGRAM: 471-[3]-306-[2]-82-[1]-428

                          [3]
                          1.5e-05
                          NWCTWWWCPWEQPIDEIRNYFGEGVAMYFAWLGWYTGWNMVPAVLGVACW
                          ++ + +  +   +  +  ++++++++ +  +  +   ++++++++ ++++
451  PSPDMKKARLYASQRLARQHEGDEAPGELYPLYTPLETFDRFGTDVSQYMHFVLYTSRLFFCLFAFNLANLIINL

       [2]
       9.6e-07
       IVIWCLNMVYPCIARWLTDWENHHTRSEYEWSLMHKMFLFQFVNVYLSCF
       + +     +   +  +    +   ++ ++++ +++++ ++++  ++ + +
826  LVVNIGGHLIFFILVLFLAKLVEVQYTHREREKEMMIKMTVFQILSVVVPSFLYLFLNTNANELAFNDSMGRFGA

                                                                [1]
                                                                4.0e-11
                                                                FDVAEEYLEMMIQQGY
                                                                  ++ ++  +    ++
901  SWYVSGGQFVIVALVGDATAINLFIDLVRPVPDLFNRYVLARRAKTQAKMDELWTIDADLTLGFRVQLMNKIVFV

     
     
     IWMFSAACPLAPLFALVYNIMEMYVDKYKLMYCC
      ++++++ ++++++  ++++  ++++++ +++
976  GLMFAFAIPILYGLIFLFLFSAHWVDRYTLLRRLTPPPVTHDGLMEVVIRYIFPVAVLTHTVMAVIFFNDICVGS


1.A.17.3.2
  LENGTH = 842  COMBINED P-VALUE = 1.23e-17  E-VALUE =  8.6e-16
  DIAGRAM: 124-[3]-362-[2]-256

                                                      [3]
                                                      2.3e-07
                                                      NWCTWWWCPWEQPIDEIRNYFGEGVA
                                                      ++ ++++  ++++ +   +  + +++
76   WKWYNPNVNNPSAPSLSIGWAFFEHFTLPRHFSESHTSKSGVLIRAPPGESSSTELYSYFMTPQSSLSDWGVGVG

     
     
     MYFAWLGWYTGWNMVPAVLGVACW
     ++++ +  +  ++++++++ ++++
151  MYFSTLISMAFIFILAGLINVANIMYYSSDEYDPGEGRNNFFLLNMLQFSAICTEREWVVCDKGCKENIGAWNSI

                [2]
                5.9e-12
                IVIWCLNMVYPCIARWLTDWENHHTRSEYEWSLMHKMFLFQFVNVYLSCF
                ++++++++  +++++ +++++++  + +  +++ +++ +++++++ ++
526  SRTRVNVVLFSIILSTFNVAIPMVVRILVAYEKHYDEGSSQASLYVKITFFRWVNTAIITRFITPFLSTLGEESI


1.A.17.7.4
  LENGTH = 502  COMBINED P-VALUE = 6.34e-16  E-VALUE =  4.4e-14
  DIAGRAM: 141-[2]-82-[1]-179

                                                                       [2]
                                                                       1.4e-08
                                                                       IVIWCLNMV
                                                                         ++ + +
76   PDDIIYPNISITNRYKKRQSILAYFILIIISGFLFITIKLARDKQYNYITAQRSLFMRTIVNGLTIFGIVQIPVG

     
     
     YPCIARWLTDWENHHTRSEYEWSLMHKMFLFQFVNVYLSCF
      +++++++++ +++ +++++ ++  ++++++  ++ +++++
151  FRPLVTYLAEQERHASYSGFLKSKFVKYYIFTMFNKLSILYYRGFADLISVEQENVDPYEQLRGYFGIFSKSRSW

                                                     [1]
                                                     3.8e-09
                                                     FDVAEEYLEMMIQQGYIWMFSAACPLA
                                                      +++  ++   ++++ + ++++ +++
226  RFGPNTPGRDLILIMISYIYGYNFVLWLIFQISLWVQKIQNQHITGISVQISQVYVNNFVVFTLVQCYAFQQPLM

     
     
     PLFALVYNIMEMYVDKYKLMYCC
      ++++++ +  ++  ++  ++
301  IPFAIIYYITNYYLVKYYQVYYGKILPDTNKLTITAQFTSISITCGSFIALIQFNFGEVIFLWLILMLLCCIMSY


1.A.17.5.1
  LENGTH = 703  COMBINED P-VALUE = 2.63e-15  E-VALUE =  1.8e-13
  DIAGRAM: 59-[3]-303-[2]-76-[1]-115

                                                                [3]
                                                                1.1e-05
                                                                NWCTWWWCPWEQPIDE
                                                                 + ++++  ++++  +
1    MKVGGLLTSAGINIGLCVLFLSLYSILRKQPQNVKVYFGRRIAEEHNRLRDAFILERFVPSPSWIVKSLRCTEEE

     
     
     IRNYFGEGVAMYFAWLGWYTGWNMVPAVLGVACW
     + +  + +++++ + + + + ++++++++++  +
76   ILATAGLDAVVFNRILVFSIRIFSLAAILCVFGVLPLNYFGQDMHHVRIPSASLETFTIGNVEERSRWLWVHCVV

                                          [2]
                                          3.4e-07
                                          IVIWCLNMVYPCIARWLTDWENHHTRSEYEWSLMHKMF
                                          +++ ++   +++ ++++  ++++ +++++++++ +++
376  FIQGLTQLEQLQQRLPFLRGILKKKYMTQLITGYLPSVILQIFLYTVPPTMMFFSTLEGPISHSERKKSACCKVL

     
     
     LFQFVNVYLSCF
      + + +++++
451  YFTIWNVFFVNVLSGSAISQLNALSSPKDIPMQLAKAVPVQATFFTTYVLTSGWASLSSELMQLFGLTWNFLRRY

                  [1]
                  8.5e-07
                  FDVAEEYLEMMIQQGYIWMFSAACPLAPLFALVYNIMEMYVDKYKLMYCC
                  + +  +++ ++         ++ +++++++ ++++++ +++++ + ++
526  LLRIKEDSDFLYSFPYHTEMPKVLLFGLLGFTCSVLAPLILPFLLLYFFLGYVVYRNQYCRKRHLPLFKTFPAQN


1.A.17.6.2
  LENGTH = 890  COMBINED P-VALUE = 3.51e-13  E-VALUE =  2.5e-11
  DIAGRAM: 605-[2]-76-[1]-109

          [2]
          1.9e-10
          IVIWCLNMVYPCIARWLTDWENHHTRSEYEWSLMHKMFLFQFVNVYLSCF
          ++++++++ ++++++ ++++++++ ++   ++ +++++++++++  + ++
601  TFVATLCLSIINVAVPHLIKSITQLEAWDFQDQLIKQQVWRMYLAKIMNFAIFVFIELELILGKRWFNNITLVTF

                                                             [1]
                                                             7.3e-05
                                                             FDVAEEYLEMMIQQGYIWM
                                                             + ++++ +++++ + ++++
676  NENGQNFDCKEDQVAIQIFKLLITELAIKLVIPFLKALGERFFFGLMKGRKQWQPEYLLSDDIVWLLYFQAIVWV

     
     
     FSAACPLAPLFALVYNIMEMYVDKYKLMYCC
      ++  + + ++  + +++ +    + + ++
751  TLILYPFITVVIPMILFVLFKHHYFVLRNFKSKPKKSSNANDTGFFIMIFLNITFFSVSALILLFMSQSLDHETW


1.A.17.6.3
  LENGTH = 834  COMBINED P-VALUE = 8.66e-12  E-VALUE =  6.1e-10
  DIAGRAM: 517-[2]-171-[3]-46

                                                                        [2]
                                                                        2.1e-08
                                                                        IVIWCLNM
                                                                        ++++++++
451  DRIRIELGMRSEKEKWRLIIKRSITMIFSFIVLTIGWMIIIILSIYENDMQDYISKYNKFLGTWAPTALVTLVNF

     
     
     VYPCIARWLTDWENHHTRSEYEWSLMHKMFLFQFVNVYLSCF
     +++++  ++++++ +   +   ++ +++ +++ + + ++ +
526  IVPKILGMITDFEEWEFASTQMKHEVWRTYLAGILNNLIFVVIYTEVFIDKPFLRDTFIADFYQSNSNGVIRFPC

                                                                    [3]
                                                                    9.1e-05
                                                                    NWCTWWWCPWEQ
                                                                     + +  +++  +
676  FIYLRLTKMKVQPEGASNDDKIGYFIMVFMNITFLCVVVFVGFLLFYPAPHSFNLVRTYEYCGAFSSESYWYEPI

     
     
     PIDEIRNYFGEGVAMYFAWLGWYTGWNMVPAVLGVACW
         +++  +  +  ++     +++++++++++  +++
751  ENFLIEGEAGDIIFTYFISNSILLLFFSIVFIVLTSVFWKNIKLLLSYIESKTKEVEYNIDDLQYKLRGLQQKDK


1.A.17.6.1
  LENGTH = 878  COMBINED P-VALUE = 2.43e-08  E-VALUE =  1.7e-06
  DIAGRAM: 451-[3]-377

      [3]
      8.8e-07
      NWCTWWWCPWEQPIDEIRNYFGEGVAMYFAWLGWYTGWNMVPAVLGVACW
           +++++ +++++++ ++  ++ ++ ++ ++++++ ++++++ +  +
451  ISQNFDKLVPLASDVKKIGLRYDKSVESYYTFFRYLVGLAILTFLIFLTMQIVYLYYLWDTRTSFCVRIIPCMLL

********************************************************************************


CPU: biofa-144-37.ucsd.edu
Time 0.638 secs.

mast -oc mast_5m_w50 -remcorr -comp -mev 1e-10 -ev 1e-2 -mt 1e-4 -seqp model_oops_5m_w50/meme.txt 1.A.17_all.faa
