# Supplementary material for: Bioinformatic characterization of the Anoctamin Superfamily of Ca2+-activated ion channels and lipid scramblases
Source: PLoS One. 2018 Mar 26;13(3):e0192851. doi: 10.1371/journal.pone.0192851 (PMC5868767; doi:10.1371/journal.pone.0192851)
Supplement: S3 File — The file contains the output of MEME and MAST for the entire Anoctamin Superfamily. (ZIP) [file pone.0192851.s011.zip › mast_5m_w50/mast.xml]

<?xml version='1.0' encoding='UTF-8' standalone='yes'?>
<mast version="4.11.4" release="Thu May 18 17:37:13 2017 -0700">
	<command_line><arg>mast</arg><arg>-oc</arg><arg>mast_5m_w50</arg><arg>-remcorr</arg><arg>-comp</arg><arg>-mev</arg><arg>1e-10</arg><arg>-ev</arg><arg>1e-2</arg><arg>-mt</arg><arg>1e-4</arg><arg>-seqp</arg><arg>model_oops_5m_w50/meme.txt</arg><arg>1.A.17_all.faa</arg></command_line>
	<settings strand_handling="unstranded" max_correlation="0.60" remove_correlated="y" max_seq_evalue="0.01" adjust_hit="y" max_hit_pvalue="0.0001" max_weak_pvalue="0.0001"/>
	<alphabet name="Protein" like="protein">
		<letter id="A" symbol="A" name="Alanine" colour="0000CC"/>
		<letter id="C" symbol="C" name="Cysteine" colour="0000CC"/>
		<letter id="D" symbol="D" name="Aspartic acid" colour="FF00FF"/>
		<letter id="E" symbol="E" name="Glutamic acid" colour="FF00FF"/>
		<letter id="F" symbol="F" name="Phenylalanine" colour="0000CC"/>
		<letter id="G" symbol="G" name="Glycine" colour="FFB300"/>
		<letter id="H" symbol="H" name="Histidine" colour="FFCCCC"/>
		<letter id="I" symbol="I" name="Isoleucine" colour="0000CC"/>
		<letter id="K" symbol="K" name="Lysine" colour="CC0000"/>
		<letter id="L" symbol="L" name="Leucine" colour="0000CC"/>
		<letter id="M" symbol="M" name="Methionine" colour="0000CC"/>
		<letter id="N" symbol="N" name="Asparagine" colour="008000"/>
		<letter id="P" symbol="P" name="Proline" colour="FFFF00"/>
		<letter id="Q" symbol="Q" name="Glutamine" colour="008000"/>
		<letter id="R" symbol="R" name="Arginine" colour="CC0000"/>
		<letter id="S" symbol="S" name="Serine" colour="008000"/>
		<letter id="T" symbol="T" name="Threonine" colour="008000"/>
		<letter id="V" symbol="V" name="Valine" colour="0000CC"/>
		<letter id="W" symbol="W" name="Tryptophan" colour="0000CC"/>
		<letter id="Y" symbol="Y" name="Tyrosine" colour="33E6CC"/>
		<letter id="X" symbol="X" aliases="*." equals="ACDEFGHIKLMNPQRSTVWY" name="Any amino acid"/>
		<letter id="B" symbol="B" equals="DN" name="Asparagine or Aspartic acid"/>
		<letter id="Z" symbol="Z" equals="EQ" name="Glutamine or Glutamic acid"/>
		<letter id="J" symbol="J" equals="IL" name="Leucine or Isoleucine"/>
	</alphabet>
	<background source="--sequence--" A="0.0730919" C="0.0181455" D="0.051688" E="0.0622785" F="0.0402434" G="0.0692596" H="0.0224055" I="0.056227" K="0.058435" L="0.0916218" M="0.0230443" N="0.0460321" P="0.0506238" Q="0.0407153" R="0.0518462" S="0.073729" T="0.0593523" V="0.0642985" W="0.0133282" Y="0.0326497"/>
	<motif_dbs>
		<motif_db source="model_oops_5m_w50/meme.txt" last_mod_date="Sun Sep 24 17:23:09 2017">
			<background A="0.0638084" C="0.0149555" D="0.0448655" E="0.0588234" F="0.0598204" G="0.0488535" H="0.0199405" I="0.0658024" K="0.0588234" L="0.103688" M="0.0249255" N="0.0428715" P="0.0448655" Q="0.0438685" R="0.0528414" S="0.0757724" T="0.0548354" V="0.0628114" W="0.0169495" Y="0.0408775"/>
		</motif_db>
	</motif_dbs>
	<motifs>
		<motif db="0" id="FDLAEEYLEMIIQFGVILLFSAAFPLLPLLALVNNIJEYRVDKYKLLYVS" alt="MEME-1" length="50" nsites="55" evalue="3.8e-423">
			<pos A="-42" C="-286" D="30" E="-98" F="319" G="-427" H="-351" I="-5" K="-405" L="-59" M="-44" N="-55" P="-154" Q="-403" R="-171" S="-378" T="-156" V="-250" W="-16" Y="22"/>
			<pos A="-249" C="-413" D="213" E="66" F="-83" G="160" H="4" I="-180" K="41" L="-60" M="-42" N="37" P="-371" Q="125" R="74" S="-147" T="-118" V="-374" W="-472" Y="-400"/>
			<pos A="-138" C="-289" D="-545" E="-492" F="119" G="-436" H="-376" I="96" K="-467" L="114" M="64" N="-447" P="-37" Q="-443" R="-150" S="-101" T="-49" V="164" W="7" Y="106"/>
			<pos A="156" C="-339" D="-335" E="-7" F="96" G="126" H="-278" I="-310" K="-278" L="-48" M="-264" N="-102" P="59" Q="-284" R="-321" S="129" T="38" V="-59" W="-440" Y="-112"/>
			<pos A="51" C="-413" D="119" E="125" F="-491" G="104" H="-221" I="-180" K="41" L="-97" M="102" N="-84" P="-35" Q="-76" R="10" S="26" T="2" V="-162" W="-1" Y="-26"/>
			<pos A="-56" C="-413" D="158" E="189" F="-491" G="-123" H="4" I="-38" K="9" L="-149" M="-326" N="181" P="-371" Q="39" R="74" S="-147" T="-268" V="-79" W="-472" Y="-26"/>
			<pos A="-243" C="-245" D="-343" E="-172" F="90" G="-359" H="-47" I="-103" K="-341" L="-147" M="24" N="-327" P="-369" Q="-348" R="-331" S="-179" T="-314" V="106" W="-1" Y="371"/>
			<pos A="51" C="119" D="-541" E="-488" F="-150" G="-137" H="-375" I="-119" K="-464" L="166" M="154" N="26" P="91" Q="-440" R="-3" S="-49" T="39" V="35" W="-413" Y="-384"/>
			<pos A="-56" C="-413" D="95" E="262" F="-491" G="-41" H="88" I="-180" K="-94" L="-426" M="-326" N="-84" P="-371" Q="146" R="10" S="-81" T="-118" V="-162" W="154" Y="-26"/>
			<pos A="-138" C="28" D="-136" E="-491" F="-67" G="-46" H="-12" I="156" K="-18" L="64" M="336" N="-446" P="-131" Q="-442" R="-454" S="-403" T="-49" V="62" W="-413" Y="-108"/>
			<pos A="-15" C="120" D="-545" E="-168" F="-67" G="-436" H="-376" I="189" K="-467" L="64" M="230" N="-447" P="-485" Q="-125" R="-455" S="-101" T="68" V="122" W="-413" Y="-108"/>
			<pos A="-63" C="28" D="-543" E="-490" F="24" G="-436" H="-375" I="207" K="-73" L="-38" M="64" N="123" P="-485" Q="-125" R="-454" S="-101" T="1" V="35" W="-413" Y="172"/>
			<pos A="-128" C="-356" D="-107" E="-260" F="-434" G="-43" H="-259" I="-27" K="-250" L="-52" M="-33" N="125" P="-402" Q="267" R="71" S="-5" T="-121" V="112" W="-448" Y="-24"/>
			<pos A="-300" C="28" D="-545" E="-493" F="241" G="-137" H="-376" I="26" K="-467" L="-38" M="-17" N="-447" P="-485" Q="250" R="-455" S="-404" T="-49" V="2" W="-413" Y="106"/>
			<pos A="-301" C="215" D="-546" E="-493" F="54" G="304" H="-377" I="-54" K="-468" L="-178" M="-221" N="-447" P="-486" Q="-444" R="-456" S="-48" T="200" V="-102" W="-414" Y="-19"/>
			<pos A="-138" C="-290" D="-545" E="-492" F="136" G="-436" H="-376" I="129" K="-467" L="-11" M="184" N="-122" P="-485" Q="-125" R="-455" S="-404" T="1" V="164" W="-413" Y="203"/>
			<pos A="75" C="120" D="-545" E="-492" F="-367" G="-46" H="-376" I="189" K="-467" L="-11" M="-220" N="-122" P="-485" Q="-443" R="-455" S="-184" T="163" V="186" W="-413" Y="-108"/>
			<pos A="-63" C="-290" D="-545" E="-492" F="-14" G="-437" H="-376" I="26" K="-467" L="103" M="248" N="-122" P="-485" Q="-443" R="-455" S="-404" T="132" V="-41" W="346" Y="75"/>
			<pos A="-64" C="119" D="-136" E="-492" F="-150" G="-437" H="-376" I="53" K="-467" L="186" M="279" N="-447" P="-485" Q="-442" R="-455" S="20" T="1" V="35" W="-413" Y="-384"/>
			<pos A="-172" C="-490" D="-698" E="-692" F="283" G="234" H="-372" I="-175" K="-660" L="-233" M="-457" N="-585" P="-663" Q="-602" R="-623" S="-201" T="-544" V="-472" W="-365" Y="253"/>
			<pos A="144" C="120" D="-545" E="-492" F="-150" G="80" H="-376" I="-53" K="-164" L="32" M="-17" N="-446" P="-485" Q="-443" R="-455" S="199" T="-309" V="122" W="-413" Y="-384"/>
			<pos A="158" C="120" D="-545" E="-492" F="150" G="-436" H="-376" I="53" K="-467" L="-71" M="-220" N="-446" P="158" Q="-125" R="-455" S="45" T="-49" V="62" W="-413" Y="-19"/>
			<pos A="144" C="-290" D="-534" E="-167" F="100" G="-46" H="-12" I="53" K="-458" L="-71" M="64" N="-441" P="-483" Q="-33" R="-449" S="85" T="68" V="62" W="7" Y="35"/>
			<pos A="130" C="272" D="-544" E="-491" F="241" G="-436" H="-375" I="-241" K="-466" L="-71" M="116" N="-446" P="-485" Q="94" R="-454" S="20" T="-127" V="-102" W="103" Y="-108"/>
			<pos A="-492" C="-608" D="-625" E="-636" F="-761" G="-592" H="-591" I="-723" K="-623" L="-697" M="-671" N="-650" P="444" Q="-613" R="-638" S="-573" T="-160" V="-652" W="-752" Y="-761"/>
			<pos A="-148" C="-299" D="-543" E="-175" F="-153" G="-55" H="-380" I="148" K="-171" L="223" M="148" N="-454" P="-480" Q="-433" R="-448" S="-194" T="-58" V="-6" W="-415" Y="-117"/>
			<pos A="219" C="27" D="-570" E="-519" F="-393" G="-46" H="-405" I="169" K="-494" L="151" M="-244" N="-473" P="-510" Q="-470" R="-483" S="-426" T="-51" V="36" W="-441" Y="-411"/>
			<pos A="22" C="-290" D="-545" E="-492" F="-150" G="-436" H="-376" I="-9" K="-467" L="64" M="64" N="-447" P="309" Q="-443" R="-455" S="-184" T="-49" V="85" W="-413" Y="75"/>
			<pos A="51" C="27" D="-545" E="-492" F="-15" G="9" H="-376" I="-54" K="-467" L="193" M="64" N="-447" P="158" Q="-442" R="-455" S="-404" T="-127" V="85" W="7" Y="-384"/>
			<pos A="-138" C="120" D="-546" E="-493" F="198" G="-438" H="-377" I="189" K="-468" L="124" M="116" N="-448" P="-486" Q="-444" R="-456" S="-101" T="-127" V="35" W="-414" Y="-385"/>
			<pos A="279" C="119" D="-508" E="-504" F="50" G="206" H="-459" I="-172" K="-502" L="-468" M="-387" N="146" P="-528" Q="-128" R="-512" S="-167" T="-57" V="-349" W="-553" Y="-538"/>
			<pos A="114" C="119" D="-545" E="-492" F="-67" G="-436" H="-376" I="53" K="-467" L="186" M="-17" N="-30" P="-485" Q="-443" R="-455" S="20" T="-49" V="62" W="-413" Y="-108"/>
			<pos A="-64" C="28" D="-546" E="-494" F="-14" G="-137" H="-377" I="179" K="-469" L="133" M="154" N="-448" P="-487" Q="-444" R="-456" S="-405" T="-127" V="206" W="-414" Y="-385"/>
			<pos A="-14" C="18" D="-321" E="-278" F="76" G="-131" H="-235" I="-152" K="31" L="-87" M="-32" N="206" P="-406" Q="-21" R="-49" S="100" T="-286" V="-134" W="-402" Y="207"/>
			<pos A="-300" C="120" D="-545" E="-492" F="150" G="-137" H="-12" I="-119" K="-467" L="124" M="64" N="280" P="-485" Q="-442" R="-455" S="-101" T="-127" V="-102" W="7" Y="-108"/>
			<pos A="-63" C="120" D="-545" E="-492" F="164" G="-46" H="-12" I="179" K="-467" L="78" M="64" N="-447" P="-485" Q="-443" R="-455" S="-49" T="-127" V="85" W="103" Y="-384"/>
			<pos A="-15" C="-293" D="-548" E="-496" F="-67" G="-440" H="-379" I="179" K="-471" L="180" M="184" N="-450" P="-488" Q="-446" R="-458" S="-185" T="-49" V="122" W="-416" Y="-387"/>
			<pos A="-56" C="-413" D="30" E="234" F="-491" G="-41" H="-221" I="-443" K="41" L="-30" M="48" N="-11" P="-371" Q="102" R="-253" S="-36" T="38" V="-27" W="-472" Y="-26"/>
			<pos A="-300" C="-290" D="-529" E="-482" F="151" G="-138" H="139" I="155" K="-461" L="-39" M="247" N="-31" P="-480" Q="-439" R="-449" S="-399" T="-312" V="0" W="-391" Y="244"/>
			<pos A="-138" C="24" D="-488" E="-452" F="-2" G="-421" H="-3" I="-15" K="-76" L="-16" M="-223" N="-420" P="-460" Q="-37" R="218" S="-381" T="-309" V="29" W="228" Y="250"/>
			<pos A="-63" C="120" D="-545" E="-493" F="24" G="-46" H="-376" I="129" K="-467" L="-11" M="-220" N="-447" P="-485" Q="-443" R="-455" S="66" T="39" V="245" W="-413" Y="-384"/>
			<pos A="-128" C="-425" D="348" E="-222" F="-175" G="-41" H="-232" I="-456" K="91" L="-149" M="-340" N="-86" P="-385" Q="38" R="46" S="-285" T="-281" V="-388" W="-484" Y="69"/>
			<pos A="168" C="113" D="-318" E="-272" F="-164" G="-43" H="-267" I="-152" K="264" L="-86" M="54" N="-99" P="-409" Q="-268" R="96" S="-41" T="-285" V="-287" W="-446" Y="-395"/>
			<pos A="-141" C="78" D="-331" E="-324" F="120" G="-352" H="99" I="-63" K="-52" L="-111" M="-240" N="-139" P="-360" Q="-148" R="-161" S="-179" T="-90" V="-96" W="287" Y="315"/>
			<pos A="23" C="17" D="-299" E="-253" F="-440" G="-356" H="-254" I="10" K="228" L="-24" M="-34" N="125" P="-398" Q="34" R="96" S="-87" T="2" V="-66" W="-451" Y="-113"/>
			<pos A="-146" C="21" D="-544" E="-490" F="129" G="-446" H="-379" I="71" K="-467" L="206" M="203" N="-453" P="-482" Q="-39" R="-155" S="-413" T="-319" V="29" W="-415" Y="-115"/>
			<pos A="-15" C="175" D="-545" E="-492" F="-150" G="-436" H="-376" I="114" K="-164" L="142" M="184" N="-122" P="-485" Q="-443" R="-150" S="-404" T="68" V="122" W="-413" Y="35"/>
			<pos A="-127" C="9" D="-272" E="-114" F="-4" G="-131" H="90" I="-176" K="100" L="-382" M="-298" N="65" P="-372" Q="-235" R="109" S="-155" T="121" V="-30" W="189" Y="231"/>
			<pos A="22" C="213" D="-381" E="56" F="20" G="-393" H="-7" I="18" K="-137" L="27" M="-246" N="69" P="-438" Q="28" R="-356" S="-7" T="2" V="133" W="-429" Y="-22"/>
			<pos A="-295" C="311" D="-502" E="-458" F="81" G="-427" H="83" I="-248" K="-439" L="-74" M="-20" N="162" P="-470" Q="21" R="-434" S="99" T="-51" V="-44" W="159" Y="180"/>
		</motif>
		<motif db="0" id="IVIIJLBFVLPXIARKLTKLENHKTRSEYERSLILKLFLFQFVNVFLSIF" alt="MEME-2" length="50" nsites="55" evalue="6.2e-338">
			<pos A="75" C="120" D="-545" E="-492" F="-368" G="-46" H="-376" I="199" K="-467" L="91" M="64" N="-447" P="-485" Q="-443" R="-455" S="-101" T="-309" V="196" W="-413" Y="-108"/>
			<pos A="22" C="119" D="-545" E="-492" F="-150" G="-46" H="-376" I="53" K="-467" L="32" M="64" N="-447" P="-485" Q="63" R="-455" S="-49" T="68" V="245" W="-413" Y="-384"/>
			<pos A="-183" C="-309" D="-458" E="-458" F="-192" G="-441" H="-398" I="309" K="-425" L="56" M="136" N="-411" P="-184" Q="-434" R="-445" S="-403" T="-51" V="83" W="-422" Y="-380"/>
			<pos A="51" C="-295" D="-490" E="-440" F="-68" G="-46" H="-357" I="113" K="-158" L="31" M="115" N="-119" P="-37" Q="-121" R="-147" S="85" T="114" V="34" W="160" Y="-385"/>
			<pos A="-63" C="175" D="-545" E="-492" F="-150" G="-46" H="-376" I="168" K="-467" L="166" M="-17" N="-447" P="-131" Q="-443" R="-455" S="-404" T="39" V="137" W="-413" Y="-108"/>
			<pos A="-303" C="-292" D="-547" E="-495" F="119" G="-137" H="-378" I="143" K="-470" L="180" M="116" N="-449" P="-487" Q="-445" R="-457" S="-49" T="-49" V="104" W="-415" Y="-386"/>
			<pos A="-286" C="-328" D="189" E="-331" F="-159" G="80" H="-305" I="-139" K="-320" L="-127" M="58" N="280" P="-439" Q="-323" R="-357" S="86" T="92" V="-256" W="-437" Y="-22"/>
			<pos A="74" C="-374" D="-284" E="0" F="112" G="-42" H="0" I="-164" K="37" L="-1" M="145" N="-267" P="-123" Q="-13" R="-117" S="-85" T="38" V="71" W="98" Y="-24"/>
			<pos A="-64" C="-295" D="-551" E="-498" F="119" G="-46" H="-382" I="189" K="-473" L="103" M="64" N="-453" P="-491" Q="-449" R="-461" S="-410" T="-128" V="196" W="-419" Y="-390"/>
			<pos A="-64" C="119" D="-538" E="-488" F="-13" G="105" H="-356" I="-9" K="-464" L="133" M="-18" N="-122" P="-482" Q="-441" R="-452" S="-184" T="-309" V="62" W="7" Y="262"/>
			<pos A="-11" C="12" D="-93" E="5" F="-491" G="11" H="-221" I="-443" K="-34" L="-149" M="-42" N="-85" P="298" Q="-76" R="179" S="-147" T="-46" V="-375" W="-473" Y="-116"/>
			<pos A="-124" C="109" D="-262" E="-103" F="-81" G="-124" H="88" I="-36" K="67" L="-96" M="103" N="73" P="58" Q="38" R="-39" S="-37" T="66" V="13" W="96" Y="101"/>
			<pos A="-76" C="-410" D="-700" E="-658" F="25" G="-607" H="-563" I="237" K="-640" L="136" M="-335" N="-616" P="-646" Q="-619" R="-635" S="-583" T="-149" V="202" W="-585" Y="-552"/>
			<pos A="201" C="120" D="-545" E="-493" F="176" G="-437" H="-376" I="76" K="-467" L="-11" M="64" N="-447" P="-485" Q="-443" R="-455" S="-10" T="-309" V="122" W="-413" Y="-108"/>
			<pos A="-123" C="-411" D="66" E="39" F="-83" G="-123" H="-221" I="33" K="9" L="-148" M="48" N="-84" P="-371" Q="-76" R="179" S="-36" T="129" V="-27" W="-471" Y="68"/>
			<pos A="-14" C="-292" D="-515" E="-464" F="24" G="-431" H="-365" I="-10" K="177" L="11" M="63" N="-431" P="-130" Q="-123" R="-3" S="-183" T="-127" V="1" W="300" Y="153"/>
			<pos A="-90" C="4" D="-546" E="-489" F="35" G="-475" H="-392" I="94" K="-470" L="246" M="140" N="-472" P="-477" Q="-424" R="-443" S="-72" T="-349" V="-62" W="-422" Y="-408"/>
			<pos A="157" C="119" D="-134" E="-463" F="-374" G="80" H="-368" I="24" K="-441" L="-117" M="-226" N="181" P="-480" Q="-423" R="-440" S="-9" T="189" V="61" W="-418" Y="-388"/>
			<pos A="51" C="-413" D="140" E="66" F="12" G="-331" H="4" I="-443" K="127" L="-97" M="-42" N="73" P="-371" Q="125" R="10" S="-36" T="-268" V="-27" W="-472" Y="-26"/>
			<pos A="-138" C="-290" D="-546" E="-493" F="217" G="-437" H="-377" I="25" K="-164" L="142" M="116" N="-447" P="-486" Q="-443" R="-59" S="-405" T="-310" V="-41" W="259" Y="75"/>
			<pos A="-169" C="-775" D="-11" E="379" F="-829" G="-521" H="-475" I="-664" K="-404" L="-659" M="-570" N="-464" P="-530" Q="27" R="-161" S="-114" T="-504" V="-569" W="-791" Y="-709"/>
			<pos A="23" C="-413" D="-93" E="-99" F="-491" G="144" H="4" I="-92" K="110" L="-229" M="-42" N="269" P="-121" Q="-7" R="97" S="-272" T="-268" V="-79" W="-472" Y="-116"/>
			<pos A="-389" C="-27" D="-147" E="-192" F="-59" G="-404" H="476" I="-486" K="-433" L="-104" M="-318" N="-77" P="38" Q="-143" R="-139" S="-203" T="-344" V="-416" W="148" Y="166"/>
			<pos A="-56" C="-413" D="30" E="-37" F="-491" G="-331" H="319" I="-443" K="169" L="-426" M="-326" N="-84" P="58" Q="-76" R="166" S="-147" T="-46" V="-27" W="195" Y="-401"/>
			<pos A="-170" C="-342" D="-54" E="-508" F="-562" G="-495" H="-421" I="-186" K="-175" L="-534" M="-360" N="-34" P="140" Q="-423" R="-449" S="86" T="337" V="-366" W="-540" Y="-46"/>
			<pos A="-123" C="-413" D="-19" E="39" F="-175" G="-41" H="4" I="-180" K="91" L="-149" M="-326" N="-84" P="-35" Q="125" R="151" S="-81" T="2" V="41" W="96" Y="99"/>
			<pos A="-11" C="-413" D="119" E="39" F="-491" G="-41" H="-221" I="-92" K="-34" L="-426" M="-326" N="-84" P="-371" Q="125" R="-253" S="189" T="145" V="-79" W="-472" Y="-116"/>
			<pos A="127" C="-413" D="30" E="189" F="-83" G="104" H="4" I="-443" K="9" L="-149" M="-326" N="-84" P="-371" Q="-7" R="-108" S="69" T="-46" V="-79" W="-472" Y="-116"/>
			<pos A="-140" C="-247" D="-333" E="63" F="90" G="-355" H="137" I="-175" K="-95" L="-28" M="-242" N="-318" P="-365" Q="-63" R="3" S="-291" T="-38" V="38" W="-1" Y="301"/>
			<pos A="-57" C="-413" D="66" E="274" F="-491" G="-331" H="-221" I="-180" K="68" L="-97" M="-327" N="126" P="-371" Q="-7" R="45" S="-272" T="-118" V="-79" W="-1" Y="-401"/>
			<pos A="23" C="-413" D="29" E="-37" F="-175" G="-331" H="4" I="-92" K="91" L="16" M="-42" N="147" P="-371" Q="-7" R="118" S="-2" T="-46" V="-79" W="154" Y="-116"/>
			<pos A="51" C="-411" D="-19" E="-209" F="-83" G="-331" H="179" I="-440" K="-94" L="-148" M="-42" N="-84" P="-371" Q="74" R="45" S="189" T="111" V="-27" W="-471" Y="-26"/>
			<pos A="21" C="-291" D="-544" E="-491" F="-67" G="-437" H="-376" I="-119" K="-466" L="205" M="64" N="-31" P="-484" Q="-441" R="-4" S="-102" T="113" V="2" W="102" Y="-20"/>
			<pos A="-63" C="-290" D="-545" E="-492" F="-367" G="49" H="-376" I="179" K="-467" L="-38" M="208" N="-446" P="-485" Q="23" R="-455" S="-101" T="163" V="137" W="-413" Y="-19"/>
			<pos A="-63" C="27" D="-524" E="-472" F="-15" G="-136" H="139" I="76" K="-449" L="49" M="-18" N="26" P="-481" Q="23" R="134" S="-101" T="68" V="35" W="103" Y="35"/>
			<pos A="-145" C="117" D="-526" E="-462" F="-158" G="-447" H="-365" I="-16" K="326" L="-322" M="-251" N="-432" P="-495" Q="-399" R="152" S="-415" T="-53" V="-51" W="101" Y="-409"/>
			<pos A="-15" C="175" D="-544" E="-491" F="24" G="-137" H="-375" I="53" K="-164" L="91" M="208" N="66" P="-485" Q="-125" R="-454" S="-184" T="-309" V="85" W="-413" Y="188"/>
			<pos A="-109" C="-272" D="-496" E="-483" F="339" G="-449" H="-379" I="-98" K="-479" L="-69" M="-235" N="-454" P="-458" Q="-472" R="-478" S="-220" T="-179" V="-13" W="-29" Y="150"/>
			<pos A="96" C="-290" D="-546" E="-493" F="79" G="-137" H="-377" I="129" K="-468" L="180" M="-221" N="-448" P="-486" Q="-444" R="-456" S="-184" T="68" V="62" W="-414" Y="-385"/>
			<pos A="21" C="-290" D="-525" E="-475" F="286" G="-137" H="-359" I="-120" K="-73" L="48" M="-222" N="-122" P="-480" Q="-432" R="-150" S="-184" T="-128" V="1" W="-407" Y="133"/>
			<pos A="-123" C="-405" D="-258" E="-101" F="-82" G="-123" H="-224" I="3" K="127" L="51" M="-41" N="102" P="-374" Q="218" R="73" S="-82" T="-46" V="-159" W="-469" Y="-116"/>
			<pos A="-15" C="-291" D="-547" E="-494" F="255" G="9" H="-378" I="129" K="-469" L="65" M="-17" N="-449" P="-487" Q="-445" R="-457" S="-406" T="-311" V="85" W="7" Y="-19"/>
			<pos A="-15" C="28" D="-545" E="-492" F="164" G="-436" H="-376" I="143" K="-467" L="-11" M="116" N="98" P="-485" Q="-443" R="-455" S="-49" T="-127" V="186" W="-413" Y="-384"/>
			<pos A="-136" C="-299" D="-463" E="-415" F="-377" G="-135" H="83" I="-125" K="-397" L="30" M="114" N="348" P="-130" Q="24" R="-411" S="-380" T="38" V="-108" W="-418" Y="-20"/>
			<pos A="75" C="-317" D="-387" E="-340" F="-395" G="10" H="-7" I="-17" K="-139" L="-44" M="-245" N="-24" P="-440" Q="-328" R="1" S="102" T="38" V="172" W="-428" Y="151"/>
			<pos A="-15" C="-289" D="-542" E="-490" F="176" G="9" H="-368" I="-9" K="-466" L="91" M="115" N="-445" P="-484" Q="-442" R="-454" S="-184" T="1" V="35" W="-410" Y="230"/>
			<pos A="51" C="-290" D="-545" E="-492" F="79" G="9" H="-376" I="96" K="-467" L="133" M="-17" N="-122" P="-485" Q="-443" R="-455" S="85" T="93" V="-40" W="-413" Y="-108"/>
			<pos A="-15" C="28" D="-545" E="-492" F="-150" G="-137" H="-376" I="53" K="-467" L="64" M="116" N="-446" P="91" Q="-33" R="-455" S="164" T="-309" V="164" W="-413" Y="-384"/>
			<pos A="-300" C="215" D="-545" E="-492" F="101" G="-137" H="-376" I="179" K="-467" L="103" M="-17" N="-447" P="91" Q="-443" R="-455" S="-101" T="-127" V="62" W="-413" Y="75"/>
			<pos A="22" C="-290" D="-545" E="-492" F="241" G="-436" H="-376" I="53" K="-467" L="-11" M="-220" N="-446" P="-485" Q="-125" R="-455" S="101" T="68" V="-40" W="-413" Y="106"/>
		</motif>
		<motif db="0" id="NSASWLLVPWEQPJKEIRSYFGEGVALYFAFLRFYTLLLLVLALLGVAFF" alt="MEME-3" length="50" nsites="55" evalue="3.7e-296">
			<pos A="-123" C="-413" D="95" E="108" F="-175" G="79" H="4" I="-92" K="91" L="16" M="-326" N="165" P="-371" Q="-7" R="-108" S="-36" T="66" V="-162" W="-472" Y="-400"/>
			<pos A="-56" C="-412" D="29" E="66" F="13" G="-41" H="-221" I="-92" K="-94" L="-60" M="48" N="147" P="-35" Q="-76" R="-38" S="69" T="-46" V="-162" W="275" Y="-116"/>
			<pos A="129" C="170" D="62" E="-287" F="74" G="-129" H="85" I="14" K="-52" L="24" M="-29" N="-307" P="-126" Q="68" R="-48" S="-164" T="-122" V="-59" W="157" Y="-22"/>
			<pos A="94" C="-409" D="-255" E="-38" F="-174" G="-41" H="4" I="-178" K="110" L="-59" M="-42" N="37" P="-372" Q="-213" R="97" S="102" T="129" V="-79" W="-470" Y="-116"/>
			<pos A="-56" C="-413" D="-93" E="-37" F="-83" G="79" H="-221" I="-92" K="9" L="-149" M="-326" N="73" P="-35" Q="-76" R="74" S="-2" T="66" V="-162" W="352" Y="-26"/>
			<pos A="-57" C="-407" D="-257" E="38" F="-83" G="79" H="3" I="2" K="68" L="51" M="-41" N="-12" P="-122" Q="-8" R="45" S="-82" T="-118" V="42" W="154" Y="-26"/>
			<pos A="-249" C="166" D="-93" E="-99" F="-27" G="-123" H="88" I="-440" K="9" L="35" M="-42" N="73" P="58" Q="-76" R="73" S="-81" T="38" V="11" W="195" Y="69"/>
			<pos A="-60" C="115" D="-115" E="29" F="75" G="10" H="-286" I="68" K="-290" L="-47" M="110" N="100" P="-36" Q="-101" R="-130" S="-6" T="-48" V="77" W="4" Y="-22"/>
			<pos A="-63" C="175" D="-509" E="-458" F="-67" G="-136" H="-364" I="52" K="-160" L="91" M="-18" N="-29" P="227" Q="-122" R="-148" S="-48" T="-126" V="-42" W="-415" Y="131"/>
			<pos A="-125" C="110" D="-22" E="-106" F="71" G="-125" H="3" I="-87" K="109" L="18" M="-308" N="-89" P="-380" Q="-226" R="44" S="-84" T="-119" V="-74" W="340" Y="72"/>
			<pos A="-123" C="13" D="-253" E="154" F="91" G="11" H="4" I="-180" K="41" L="-426" M="48" N="73" P="-121" Q="-76" R="97" S="-36" T="2" V="-374" W="96" Y="100"/>
			<pos A="-123" C="109" D="-95" E="-101" F="-27" G="11" H="3" I="33" K="-96" L="-96" M="103" N="-86" P="-374" Q="229" R="-110" S="69" T="66" V="-78" W="-469" Y="-26"/>
			<pos A="-11" C="-413" D="119" E="-99" F="-491" G="-331" H="-221" I="-180" K="142" L="-426" M="-42" N="-11" P="261" Q="-7" R="-38" S="26" T="90" V="-375" W="-472" Y="-401"/>
			<pos A="-133" C="-321" D="91" E="-11" F="-72" G="-391" H="-303" I="185" K="-136" L="110" M="-248" N="-23" P="-436" Q="-319" R="-51" S="-7" T="-124" V="79" W="4" Y="-389"/>
			<pos A="-249" C="-413" D="201" E="-37" F="-83" G="-123" H="179" I="-443" K="169" L="-149" M="48" N="73" P="-121" Q="39" R="45" S="-147" T="-46" V="-374" W="154" Y="-26"/>
			<pos A="-11" C="-413" D="66" E="154" F="-175" G="-331" H="4" I="-92" K="91" L="-30" M="48" N="-11" P="-371" Q="146" R="74" S="-36" T="-46" V="-79" W="-472" Y="-400"/>
			<pos A="-195" C="-307" D="-21" E="-443" F="-205" G="-434" H="-396" I="317" K="-410" L="13" M="-128" N="-397" P="-471" Q="-194" R="-217" S="-170" T="-300" V="88" W="-417" Y="-42"/>
			<pos A="-12" C="-386" D="-273" E="154" F="-171" G="79" H="140" I="5" K="39" L="-93" M="-38" N="-89" P="-383" Q="-229" R="239" S="-285" T="-273" V="-151" W="0" Y="-115"/>
			<pos A="23" C="-413" D="158" E="88" F="-491" G="104" H="-221" I="-444" K="68" L="-97" M="-327" N="165" P="-371" Q="39" R="-38" S="102" T="-268" V="-375" W="-472" Y="-116"/>
			<pos A="-123" C="-412" D="-94" E="-100" F="-472" G="-332" H="256" I="-443" K="41" L="-5" M="-327" N="-85" P="-372" Q="125" R="74" S="-273" T="-119" V="-27" W="-468" Y="289"/>
			<pos A="-163" C="142" D="-468" E="-479" F="366" G="-461" H="-113" I="-206" K="-260" L="-124" M="-248" N="-463" P="-439" Q="-503" R="-503" S="-393" T="-242" V="-306" W="-266" Y="57"/>
			<pos A="-288" C="-413" D="-343" E="-431" F="-132" G="416" H="-394" I="-571" K="-422" L="-611" M="-481" N="-63" P="-484" Q="-476" R="-419" S="-89" T="-452" V="-496" W="-501" Y="-533"/>
			<pos A="51" C="-404" D="-95" E="234" F="-482" G="-41" H="3" I="-90" K="-204" L="-4" M="-41" N="-245" P="-35" Q="-216" R="-110" S="116" T="66" V="-158" W="-468" Y="-400"/>
			<pos A="-123" C="-413" D="174" E="-37" F="-491" G="212" H="4" I="-180" K="169" L="-97" M="-42" N="-84" P="-371" Q="-76" R="-38" S="49" T="-268" V="-27" W="-472" Y="-400"/>
			<pos A="95" C="-295" D="-137" E="-498" F="-151" G="-443" H="-383" I="239" K="-473" L="-72" M="-18" N="-452" P="-491" Q="-449" R="-461" S="-102" T="-314" V="245" W="-419" Y="-390"/>
			<pos A="213" C="25" D="-447" E="-400" F="-382" G="161" H="-342" I="-61" K="-384" L="-121" M="-233" N="-118" P="-463" Q="-31" R="-3" S="84" T="-50" V="101" W="-420" Y="-22"/>
			<pos A="-15" C="-290" D="-543" E="-490" F="79" G="-137" H="82" I="76" K="-465" L="114" M="154" N="-122" P="-485" Q="-441" R="-59" S="130" T="-309" V="2" W="-413" Y="35"/>
			<pos A="-261" C="-262" D="-354" E="-348" F="52" G="-375" H="41" I="-180" K="-354" L="-151" M="-262" N="-136" P="-382" Q="-362" R="-344" S="-311" T="-36" V="-304" W="83" Y="405"/>
			<pos A="-365" C="-257" D="-465" E="-478" F="379" G="-462" H="-404" I="-115" K="-493" L="-85" M="-249" N="-463" P="-437" Q="-507" R="-506" S="-263" T="-250" V="-312" W="-262" Y="-86"/>
			<pos A="198" C="-369" D="-24" E="-244" F="-24" G="-351" H="-248" I="-81" K="-109" L="-25" M="-290" N="-16" P="-393" Q="-14" R="96" S="24" T="67" V="71" W="1" Y="-396"/>
			<pos A="-308" C="-297" D="-553" E="-500" F="307" G="-445" H="-383" I="-55" K="-475" L="-71" M="64" N="-455" P="-493" Q="-33" R="-463" S="-102" T="-129" V="-105" W="359" Y="-388"/>
			<pos A="-365" C="-334" D="-172" E="-478" F="-92" G="-177" H="-49" I="-2" K="-108" L="252" M="97" N="-478" P="-465" Q="58" R="-429" S="-458" T="-171" V="-33" W="-29" Y="-57"/>
			<pos A="-123" C="-413" D="-254" E="-99" F="-491" G="232" H="-221" I="-443" K="91" L="-60" M="-42" N="-84" P="-372" Q="-7" R="231" S="-36" T="-118" V="-375" W="-1" Y="29"/>
			<pos A="-299" C="-289" D="-538" E="-168" F="176" G="-435" H="210" I="-54" K="-463" L="-11" M="115" N="-444" P="-483" Q="22" R="-452" S="-101" T="1" V="2" W="346" Y="108"/>
			<pos A="-302" C="175" D="-547" E="-494" F="-67" G="-137" H="-377" I="168" K="-469" L="91" M="184" N="-122" P="-487" Q="-444" R="-457" S="-406" T="-311" V="-41" W="-414" Y="287"/>
			<pos A="-138" C="-290" D="-545" E="-492" F="24" G="-137" H="-376" I="129" K="-467" L="91" M="64" N="-446" P="-485" Q="-125" R="-150" S="-49" T="229" V="2" W="-413" Y="35"/>
			<pos A="-12" C="16" D="-280" E="-110" F="-80" G="144" H="-241" I="62" K="65" L="54" M="-37" N="-91" P="-123" Q="72" R="-42" S="-38" T="38" V="-148" W="1" Y="-25"/>
			<pos A="51" C="-289" D="-545" E="-492" F="54" G="-436" H="-376" I="26" K="-467" L="103" M="208" N="-122" P="-485" Q="-125" R="-455" S="-49" T="1" V="122" W="259" Y="-108"/>
			<pos A="-63" C="175" D="-136" E="-492" F="79" G="-437" H="-376" I="-119" K="-467" L="192" M="-220" N="244" P="-485" Q="-442" R="-455" S="-404" T="-127" V="-41" W="-413" Y="-19"/>
			<pos A="-63" C="-289" D="-545" E="-492" F="24" G="-137" H="-376" I="129" K="-467" L="103" M="208" N="-447" P="-485" Q="-125" R="-150" S="20" T="-49" V="122" W="201" Y="-384"/>
			<pos A="-300" C="28" D="-545" E="-168" F="79" G="-137" H="-376" I="129" K="-467" L="78" M="116" N="-447" P="117" Q="-443" R="-455" S="-184" T="-49" V="164" W="7" Y="35"/>
			<pos A="75" C="-289" D="-545" E="-492" F="-67" G="9" H="-376" I="114" K="-467" L="103" M="116" N="-447" P="175" Q="-443" R="-455" S="-101" T="1" V="36" W="-413" Y="35"/>
			<pos A="229" C="118" D="-537" E="-487" F="77" G="79" H="-376" I="-245" K="-464" L="-40" M="62" N="-444" P="-485" Q="-441" R="-452" S="128" T="37" V="-42" W="-414" Y="-110"/>
			<pos A="75" C="28" D="-545" E="-492" F="54" G="-137" H="-376" I="168" K="-164" L="124" M="-17" N="-447" P="-485" Q="-443" R="-455" S="-184" T="-309" V="175" W="-413" Y="-108"/>
			<pos A="-138" C="120" D="-545" E="-492" F="119" G="-137" H="-376" I="96" K="-467" L="142" M="-17" N="-447" P="91" Q="-443" R="-455" S="-101" T="-127" V="137" W="7" Y="-108"/>
			<pos A="-14" C="118" D="-36" E="-153" F="-383" G="290" H="-332" I="-14" K="-368" L="-76" M="61" N="-380" P="-456" Q="-28" R="-391" S="85" T="38" V="-111" W="6" Y="-110"/>
			<pos A="-15" C="120" D="-545" E="-492" F="136" G="-137" H="-376" I="143" K="-467" L="91" M="-220" N="-447" P="-485" Q="-443" R="-455" S="-49" T="-127" V="175" W="103" Y="-108"/>
			<pos A="130" C="120" D="-545" E="-492" F="-14" G="128" H="-376" I="114" K="-467" L="12" M="64" N="-447" P="91" Q="-443" R="-455" S="45" T="-309" V="105" W="-413" Y="-384"/>
			<pos A="22" C="215" D="-544" E="-491" F="164" G="-436" H="-375" I="76" K="-164" L="-11" M="-17" N="26" P="-485" Q="-125" R="-454" S="45" T="1" V="151" W="-413" Y="-384"/>
			<pos A="-300" C="-290" D="-545" E="-492" F="164" G="-436" H="-12" I="143" K="-467" L="12" M="64" N="-122" P="-131" Q="23" R="-455" S="-49" T="-127" V="137" W="233" Y="-19"/>
		</motif>
	</motifs>
	<correlations>
		<correlation idx_a="0" idx_b="1" value="0.20"/>
		<correlation idx_a="0" idx_b="2" value="0.28"/>
		<correlation idx_a="1" idx_b="2" value="0.23"/>
	</correlations>
	<sequence_dbs>
		<sequence_db source="1.A.17_all.faa" last_mod_date="Sun Sep 24 16:46:51 2017" seq_count="70" residue_count="65233"/>
	</sequence_dbs>
	<sequences>
		<sequence db="0" name="1.A.17.1.4" comment="" length="910">
			<score strand="both" combined_pvalue="1.75e-87" evalue="1.2e-85"/>
			<seg start="226">
				<data>
NVSKFGINRLVNSGIYKAAFPLHDCKFRRQSEDPSCPNERYLLYREWAHPRSIYKKQPLDLIRKYYGEKIGIYFA
WLGYYTQMLLLAAVVGVACFLYGYLNQDNCTWSKEVCHPDIGGKIIMCPQCDRLCPFWKLNITCESSKKLCIFDS
				</data>
				<hit pos="271" idx="2" pvalue="7.5e-30" match="++++ + ++++++++ ++++++++++++++++++++++++++++++++++"/>
			</seg>
			<seg start="451">
				<data>
RITLCASAVFFWILLIIASVIGIIVYRLSVFIVFSAKLPKNINGTDPIQKYLTPQTATSITASIISFIIIMILNT
IYEKVAIMITNFELPRTQTDYENSLTMKMFLFQFVNYYSSCFYIAFFKGKFVGYPGDPVYWLGKYRNEECDPGGC
				</data>
				<hit pos="518" idx="1" pvalue="6.3e-29" match="+++++++++++++++++++++ ++++++++++++ +++++++++++++++"/>
			</seg>
			<seg start="601">
				<data>
LLELTTQLTIIMGGKAIWNNIQEVLLPWIMNLIGRFHRVSGSEKITPRWEQDYHLQPMGKLGLFYEYLEMIIQFG
FVTLFVASFPLAPLLALVNNILEIRVDAWKLTTQFRRLVPEKAQDIGAWQPIMQGIAILAVVTNAMIIAFTSDMI
				</data>
				<hit pos="661" idx="0" pvalue="1.7e-34" match=" +++ +++++++++++++++++++++++++++++++++++++++++++++"/>
			</seg>
		</sequence>
		<sequence db="0" name="1.A.17.1.7" comment="" length="1153">
			<score strand="both" combined_pvalue="1.05e-84" evalue="7.4e-83"/>
			<seg start="526">
				<data>
AILLETWGRFWCVLRAQPLGLVREYFGEKVAFYFAWLGFYTTWLIIPSVVGFLTLFYGVAQFQGRADTTQVCQSN
				</data>
				<hit pos="531" idx="2" pvalue="8.6e-28" match="++ + +++++ +++  ++++++++++++++++++++++++++++++++++"/>
			</seg>
			<seg start="751">
				<data>
ASGTAAVINLILIITLSFFYRYLAVWLTDWENHKTTSKYEQHLTIKIFTFQFFNSFGSLFYIAFFQHQDIGVPGD
				</data>
				<hit pos="761" idx="1" pvalue="5.5e-33" match="++++++++++++++ +++++++++++++++ +++++++++++++++++++"/>
			</seg>
			<seg start="901">
				<data>
DAYPRLGLFDDYLEMCMQYGFITLFVASFPLAPFFALINNIFEIRVDASKFIGLWRRPIAERAAGLGLWRQVLEF
				</data>
				<hit pos="906" idx="0" pvalue="1.1e-29" match=" +++++++++++++++++++++++++++ +++++++ ++++++ +++ ++"/>
			</seg>
		</sequence>
		<sequence db="0" name="1.A.17.1.1" comment="" length="986">
			<score strand="both" combined_pvalue="2.72e-83" evalue="1.9e-81"/>
			<seg start="301">
				<data>
LYEEWARYGVFYKYQPIDLVRKYFGEKIGLYFAWLGVYTQMLIPASIVGIIVFLYGCATMDENIPSMEMCDQRHN
				</data>
				<hit pos="304" idx="2" pvalue="2.1e-32" match="++++ ++++++++++ ++++++++++++++++++++++++++++++++++"/>
			</seg>
			<seg start="526">
				<data>
MIAVTFAIVLGVIIYRISMAAALAMNSSPSVRSNIRVTVTATAVIINLVVIILLDEVYGCIARWLTKIEVPKTEK
SFEERLIFKAFLLKFVNSYTPIFYVAFFKGRFVGRPGDYVYIFRSFRMEECAPGGCLMELCIQLSIIMLGKQLIQ
				</data>
				<hit pos="574" idx="1" pvalue="6.5e-26" match="+++++++++++++++++++++ ++++ +++ +++ + +++++++++++++"/>
			</seg>
			<seg start="676">
				<data>
NNLFEIGIPKMKKLIRYLKLKQQSPPDHEECVKRKQRYEVDYNLEPFAGLTPEYMEMIIQFGFVTLFVASFPLAP
LFALLNNIIEIRLDAKKFVTELRRPVAVRAKDIGIWYNILRGIGKLAVIINAFVISFTSDFIPRLVYLYMYSKNG
				</data>
				<hit pos="723" idx="0" pvalue="9.6e-31" match=" +++ +++++++++++++++++++++++++++++++++++ ++ +++++ "/>
			</seg>
		</sequence>
		<sequence db="0" name="1.A.17.1.2" comment="" length="904">
			<score strand="both" combined_pvalue="1.44e-82" evalue="1e-80"/>
			<seg start="226">
				<data>
KIGIERLLNSNTYLSAYPLHDGQYWKPSKTTRPNERYNLCKNWARFSYFYKEQPFHLIRNYFGEKIGIYFVFLGY
YTEMLLFAALVGLACFIYGLLSMENNRTSTEICDPDIGGQMIMCPLCDEVCDYWRLNTTCLHSKFSHLFDNESTV
				</data>
				<hit pos="267" idx="2" pvalue="9.4e-30" match="++++  +++++++ + ++++++++++++++++++++ +++++++++++++"/>
			</seg>
			<seg start="451">
				<data>
FVSGTTVTFGMALLLSSMVSILIYRLSVFATFASFMESEATLQSVKSFFTPQLATALSGSCLNCIVILILNFFYE
KISAWITKMEIPRTHQEYESSLTLKMFLFQFVNYYSSCFYVAFFKGKFVGYPGSYTYMFNIWRSEECGPAGCLIE
				</data>
				<hit pos="515" idx="1" pvalue="6.0e-29" match="+++++++++++++  ++++++ ++++++++ +++++++++++++++++++"/>
			</seg>
			<seg start="601">
				<data>
LTTQLTIIMIGKQIFGNIHEAFQPLIFNWWRRRRARTHSEKLYSRWEQDHDLQVYGHRGLFYEYLETVIQFGFAT
LFVASFPLAPLFALMNNIMGIRVDAWKLTTQYRRPVAAKAHSIGVWQDILFGMAIVSVATNAFIVSFTSDIIPRL
				</data>
				<hit pos="658" idx="0" pvalue="1.3e-29" match=" +++ ++++ +++++++++++++++++++++++++++ ++++++++++++"/>
			</seg>
		</sequence>
		<sequence db="0" name="1.A.17.1.14" comment="" length="909">
			<score strand="both" combined_pvalue="4.70e-80" evalue="3.3e-78"/>
			<seg start="376">
				<data>
ADALEAAGYLQGQMFALHDAKALHDLRHSWALHWTMLYQPLHKIRYYFGEKIALYFAWLEFYTKMLVFPAVAGII
TFVYIEARQAVTGTNQQGYILIAFAVFVVLWSSLFSELWKRKNGLLDSLWGLSGLQESFRYRPQFRGTKSYHPVT
				</data>
				<hit pos="403" idx="2" pvalue="2.2e-27" match="++++ ++  +++++++++ +++++++++++++ +++++++++++ +++++"/>
			</seg>
			<seg start="526">
				<data>
DAEEVTFESKAKRRRAFIVSVLVVTLMVGIVIVALFGLFVLKHWINDSDNLEHNNISAKYQTPLTFGVTVINAIQ
ILVLNTVYRNVARKLNEFENHRTDAEYENYLVIKVFLFQFCNSFASFFYIAFVKRAAEGSCLYEDDCMQELRDQL
				</data>
				<hit pos="599" idx="1" pvalue="3.9e-33" match="+++++++++++++++++++++++++  ++++ ++++++++++++++++++"/>
			</seg>
			<seg start="676">
				<data>
LTLFIIRIVVGNTTEVAVPYLKYRYQLFAERKAANTEEKTGHNYIEEQAKLVPYESNEAFEDYNEMVIQYGFINL
FVVAFPLTPLLALANNVLEVHVDAVKLCFVHRRPFPHPAKDIGVWFYILRFMTYIALGTNSALILWTSDLFEDQT
				</data>
				<hit pos="732" idx="0" pvalue="2.9e-25" match=" + ++++++++++++++ ++++++++ +++++ +++++  +++ +++ ++"/>
			</seg>
		</sequence>
		<sequence db="0" name="1.A.17.1.3" comment="" length="1003">
			<score strand="both" combined_pvalue="1.57e-78" evalue="1.1e-76"/>
			<seg start="301">
				<data>
NSLIANNIYEAAYPLHDGEYDSPEDDMNDRKLLYQEWARYGVFYKFQPIDLIRKYFGEKIGLYFAWLGLYTSFLI
PSSVIGVIVFLYGCATIEEDIPSREMCDQQNAFTMCPLCDKSCDYWNLSSACGTAQASHLFDNPATVFFSIFMAL
				</data>
				<hit pos="336" idx="2" pvalue="4.7e-31" match="++++ ++++++++++ +++++++++++++++++ ++ ++++ ++++++++"/>
			</seg>
			<seg start="526">
				<data>
LTWKDRFPGYLMNFASILFMIALTFSIVFGVIVYRITTAAALSLNKATRSNVRVTVTATAVIINLVVILILDEIY
GAVAKWLTKIEVPKTEQTFEERLILKAFLLKFVNAYSPIFYVAFFKGRFVGRPGSYVYVFDGYRMEECAPGGCLM
				</data>
				<hit pos="591" idx="1" pvalue="2.1e-24" match="+++++++++++ +++++++++ +++++ ++ +++++ +++++++++++++"/>
			</seg>
			<seg start="676">
				<data>
ELCIQLSIIMLGKQLIQNNIFEIGVPKLKKLFRKLKDETEAGETDSAHSKHPEQWDLDYSLEPYTGLTPEYMEMI
IQFGFVTLFVASFPLAPVFALLNNVIEVRLDAKKFVTELRRPDAVRTKDIGIWFDILSGIGKFSVISNAFVIAIT
				</data>
				<hit pos="740" idx="0" pvalue="8.7e-29" match=" +++ +++++++++++++++++++++++++++++++++ + ++ +++++ "/>
			</seg>
		</sequence>
		<sequence db="0" name="1.A.17.1.5" comment="" length="782">
			<score strand="both" combined_pvalue="2.06e-75" evalue="1.4e-73"/>
			<seg start="151">
				<data>
FPLHKGEGRLKKTWARWRHMFREQPVDEIRNYFGEKVALYFVWLGWYTYMLVPAALTGLLVFLSGFSLFEASQIS
				</data>
				<hit pos="163" idx="2" pvalue="2.5e-34" match="++++++++ +++++++++++++++++++++++++++ +++++++ +++++"/>
			</seg>
			<seg start="376">
				<data>
TAVVVTGALVHYVTIIIMTKINRCVALKLCDFEMPRTFSERESRFTIRFFTLQFFTHFSSLIYIAFILGRINGHP
				</data>
				<hit pos="388" idx="1" pvalue="1.7e-18" match="+++++++++ ++++ ++++++ +++ ++++ + +++++++++++ +++++"/>
			</seg>
			<seg start="526">
				<data>
NYLLNPVNTFSLFDEFMEMMIQYGFTTIFVAAFPLAPLLALFSNLVEIRLDAIKMVWLQRRLVPRKAKDIGTWLQ
				</data>
				<hit pos="535" idx="0" pvalue="2.9e-28" match="+ ++++++++++++++++++++++++++++++ +++++++ ++ ++++++"/>
			</seg>
		</sequence>
		<sequence db="0" name="1.A.17.1.8" comment="" length="942">
			<score strand="both" combined_pvalue="3.49e-73" evalue="2.4e-71"/>
			<seg start="301">
				<data>
DLEENKPKEELETDPRKSLNDTWTVFYKFQPLWKIRNYFGEMIALYFAWVGEMTTSLWIPMLLGFAIFLYGLKVR
				</data>
				<hit pos="319" idx="2" pvalue="1.4e-27" match="+++++ +++++++++++++++++ +++++++ + +++ ++++++++++++"/>
			</seg>
			<seg start="451">
				<data>
TQEPNWFYPFKRQILKFTVSVSTLLFMMLIVLVSVVGVIVYRLVTTLEYCPGKSAIQCLITSTLLSAVLNAVSIL
LLGKLYEILAFKLTEWENHRTQTLYDDALVTKMFAFQFVNSYASCFYIAFFRGRFDVFGYSDECVGDSGTCMSQL
				</data>
				<hit pos="522" idx="1" pvalue="5.5e-28" match="+ +++++++++ ++ ++++++++++++ ++++++++++++++++++++++"/>
			</seg>
			<seg start="676">
				<data>
ERLKHPLGDFTLNEYTEKVIQYGFLMLFAASFPLAPLMAILLNLIDIRIDAKRMLWSNRRPIAYIRQDIGKWFGI
				</data>
				<hit pos="684" idx="0" pvalue="2.8e-23" match="+    ++++ ++++++ ++++++++++++++++ +++++++++ ++++ +"/>
			</seg>
		</sequence>
		<sequence db="0" name="1.A.17.1.10" comment="" length="837">
			<score strand="both" combined_pvalue="6.82e-72" evalue="4.8e-70"/>
			<seg start="151">
				<data>
DMMRAGKGGLSLKLPRRTITFTEGTAIVPRLISMNVVQNVSALHNTEFLKHLQQKWVFSIDEQPIDQVKDYFGTE
IAMYFAWLGHMTTALWFPSLLGILMWFLGGFKYKNSPGDKQDLYQLISDICFVLFAFFNCIWSTIYLEWWKRVQA
				</data>
				<hit pos="202" idx="2" pvalue="5.7e-27" match="+ ++++  + +++++++++++++ ++++++++++++++++++++++++ +"/>
			</seg>
			<seg start="376">
				<data>
VQDLADFYFGDSWMLSWLCYFPMIFYALMIVISDKIYRRLALILNDLENYRTDDEYEDFLITKIVLFQFVTAFGS
LFYIAFVLRDMKRLQETLATLLITRQVTQNIMETVVPFMIEKLKLSSLTYKMTRSMSDGTLRRHVENVRNKRQNS
				</data>
				<hit pos="403" idx="1" pvalue="8.0e-23" match="+++++ +++++ ++  +++++++++ +++++ +++++ ++++++++++++"/>
			</seg>
			<seg start="601">
				<data>
TDSNPELTQAELESVMSVYARPLDDFLEMFIQFGYVLLFSPAFPLAAVCALINNLIEIRVDAFKLCNTVQRPFGR
				</data>
				<hit pos="620" idx="0" pvalue="9.8e-28" match=" +  ++++++ +++++++++++++++++++++++++++++++++++++  "/>
			</seg>
		</sequence>
		<sequence db="0" name="1.A.17.1.6" comment="" length="1231">
			<score strand="both" combined_pvalue="5.34e-66" evalue="3.7e-64"/>
			<seg start="526">
				<data>
SNIDDLLLKKVYSAFYAVHDGPLLSAGSKVEHIEKTGELKTIVSETPSMRPLGMERNVRAELYQSLKDSYSIRYL
FSYLPVNQLREYFGERIGFYFAWLGYYTIWCQSAAFFGIVTFVYGIYRSVSLPRSSIPDPNGSDTASEILIRAIL
				</data>
				<hit pos="593" idx="2" pvalue="8.8e-22" match="++ + ++   + +++++++++++ +++++++++++++++  +++++++++"/>
			</seg>
			<seg start="751">
				<data>
TVRFITGSIVTLCILLILGFITGLIAFKEYFSSISSKTVTRSGSSIKRTIVDSLYAHLASFSVAIFAVIQILVID
PVYTYVARYLNDWDNYKTVSEYEDNLVLKGFLLSFLNNFSLIIHTAVIKALFRVYYEISQSPILDFGRWDGNCQI
				</data>
				<hit pos="819" idx="1" pvalue="7.7e-23" match="+++++++ ++ +++++++++ ++++++++++ ++++ +++ + + +++++"/>
			</seg>
			<seg start="976">
				<data>
SDEQFAGEFSSKVIQFGYLTMFSAAFPLAPVLAYVNNLVEMRIDIWKFITIYQRPFARRESSIGRWESIMRSVVT
				</data>
				<hit pos="978" idx="0" pvalue="6.1e-27" match=" ++++++   ++++++ ++++++++++++++ ++++++++++ +++++++"/>
			</seg>
		</sequence>
		<sequence db="0" name="1.A.17.1.16" comment="" length="1267">
			<score strand="both" combined_pvalue="2.91e-65" evalue="2e-63"/>
			<seg start="451">
				<data>
IQFKNFAEEIYEQFQARQKQFLMMKIFDQEIDLDYYKKVGVIVDHFPLHDAFKDTIQQSWKEYRVGLFFGMVTGN
YGKYMQPLNFIANYYGEKMSFYFAWLLFYTSWLMLPALPGIALFIYQMVNLYDQSQNDKKMTLDNPYNCLYCLIL
				</data>
				<hit pos="520" idx="2" pvalue="5.1e-23" match="++ ++ ++ ++++++ + ++++++ +++++++ +++ +++++++++++ +"/>
			</seg>
			<seg start="676">
				<data>
IIVACFFGYYTIRRDHNGETSYSVGSSVINAIVIIILGTIYRVLARVLANWENHKYAEDWENSLITKIFAFQFVN
AYISLFSIAFVDQEFNQLAQSLAIILAAKQVAMNCVDIIVPWIKVSMKKKKLTQIFASDFSGKAKNPEDLKLQFF
				</data>
				<hit pos="707" idx="1" pvalue="2.0e-29" match="++++++++++++++++++++++++  ++ +++++++++++++++++++++"/>
			</seg>
			<seg start="826">
				<data>
VESQCILQSESNILVMKYSEVMIQLGYVVLFAQAFPLAPLFCILSNMLEMKGAMNLMAFYQKRTIAQGASGIGAW
				</data>
				<hit pos="837" idx="0" pvalue="2.2e-18" match="  + +++ +++++ +++ +++ +++++++++++++++++   +  +   +"/>
			</seg>
		</sequence>
		<sequence db="0" name="1.A.17.5.2" comment="" length="816">
			<score strand="both" combined_pvalue="5.51e-64" evalue="3.9e-62"/>
			<seg start="76">
				<data>
ADRLRNKGSHREEAYMESVASAMQTPADSRYERLTSVSSSVDFDQRDNGLCSWLTAIFRIKDDEIREKCGEDAVH
YLSFQRHIIGLLVVVGVLSVGIVLPVNFSGDQLDNNAYSFGRTTVVNLKSGNHLLWLHTIFAFFYLLLTVYSMRR
				</data>
				<hit pos="124" idx="2" pvalue="6.9e-21" match="+ +++++ ++++++++++++++++++++ +++++++++++++++++++++"/>
			</seg>
			<seg start="451">
				<data>
PAIIISTMDKFNVTKPVEYLNNPIVTQFFPTLLLWCFSALLPTIVYYSAFFEAHWTRSGENRTTMHKCYTFLIFM
VLLLPSLGLSSLDLFFRWLFDKKFLDEATIRFRCVFLPDNGAFFVNYVIASAFIGNAMDLLRIPYFLMYMIRLCL
				</data>
				<hit pos="482" idx="1" pvalue="3.8e-22" match="++++++++++++++++ +++++++++++++++++++++++++++++++++"/>
			</seg>
			<seg start="601">
				<data>
ARSAAERRNVKKHQAYEFQFGAAYAWMMNVFTVVMTYSITCPIIVPFGLMYMLLKHLVDRYNMYYAYLPSKLDKK
				</data>
				<hit pos="618" idx="0" pvalue="1.7e-26" match="+++++ ++++++++++++ ++++++++++++++++++++ ++++++++++"/>
			</seg>
		</sequence>
		<sequence db="0" name="1.A.17.4.7" comment="" length="1285">
			<score strand="both" combined_pvalue="1.06e-63" evalue="7.4e-62"/>
			<seg start="76">
				<data>
RQALLERIRQKKEVIGKLRCQAWSMTRKRRTLKLAQKYLEQHESKVSRSHLYMEEMRKRARLMKRSFSNFKTYLI
PWESKIKRIESHFGSVVSSYFTFLRWIVFVNIMITLIALVFVVLPETLADSVANEGRFNRTKTRKQIPANERVHA
				</data>
				<hit pos="143" idx="2" pvalue="4.8e-26" match=" ++++ +++++++++++++++++ ++++++++++++ ++++++++ ++++"/>
			</seg>
			<seg start="376">
				<data>
FAVQKSQVQDDGNLFTKNQVPSVVSTITHVFPMIFDLIGKMENYHPRTALRAHLGRVLILYTVNYITLIFALFEK
				</data>
				<hit pos="397" idx="1" pvalue="3.6e-16" match=" ++++++++ ++++++++++++++++++ ++++++ + ++ ++  +++++"/>
			</seg>
			<seg start="676">
				<data>
IVKLVTMDLIFTILSILVIDLFRGLWIKYCSSWWCWDIETTFPEYGEFKVAENVLHIINNQGMIWLGLFFAPLLP
AINNIKLIILMYIRGWAVMTCNVPAREIFRASRSSNFYLGILLIWLLLCTLPVGFVIASMSPSRSCGPFARYQHF
				</data>
				<hit pos="723" idx="0" pvalue="5.1e-27" match="+++++++++++++++++++++++++++++++ +++++ ++++ +++++++"/>
			</seg>
		</sequence>
		<sequence db="0" name="1.A.17.5.3" comment="" length="832">
			<score strand="both" combined_pvalue="1.19e-63" evalue="8.3e-62"/>
			<seg start="76">
				<data>
TDADRLRRQERDRVEQEYVASAMHGDSHDRYERLTSVSSSVDFDQRDNGFCSWLTAIFRIKDDEIRDKCGGDAVH
YLSFQRHIIGLLVVVGVLSVGIVLPVNFSGDLLENNAYSFGRTTIANLKSGNNLLWLHTSFAFLYLLLTVYSMRR
				</data>
				<hit pos="124" idx="2" pvalue="1.3e-20" match="+++++++ ++++++++++++++ +++++ +++++++++++++++++++++"/>
			</seg>
			<seg start="451">
				<data>
PAIIITTMDKFNVTKPVEYLNNPIITQFFPTLLLWCFSALLPTIVYYSAFFEAHWTRSGENRTTMHKCYTFLIFM
VLLLPSLGLSSLDLFFRWLFDKKFLAEAAIRFECVFLPDNGAFFVNYVIASAFIGNAMDLLRIPGLLMYMIRLCL
				</data>
				<hit pos="482" idx="1" pvalue="2.4e-22" match="++++++++++++++++ +++++++++++++++++++++++++++++++++"/>
			</seg>
			<seg start="601">
				<data>
ARSAAERRNVKRHQAYEFQFGAAYAWMMCVFTVVMTYSITCPIIVPFGLMYMLLKHLVDRYNLYYAYLPAKLDKK
				</data>
				<hit pos="618" idx="0" pvalue="3.3e-26" match="+++++ ++++++++++++ ++++++++++++++++++++ ++++++++++"/>
			</seg>
		</sequence>
		<sequence db="0" name="1.A.17.1.9" comment="" length="822">
			<score strand="both" combined_pvalue="1.88e-63" evalue="1.3e-61"/>
			<seg start="226">
				<data>
EFISEIELDPRRSLSLNWERWYKFQPLNKIRDYFGEQIAYYFAWQGTFLTLLWPAVIFGLVVFIYGFIDSISSAP
				</data>
				<hit pos="239" idx="2" pvalue="9.5e-25" match="+++++++++++++++++++++++ ++++++++++ +++++++ +++++++"/>
			</seg>
			<seg start="451">
				<data>
CTKEYTFHCWLSAAFLPSILNTLSAMGLGAIYSNLVSRLNSWENHRTESEHNNSLIVKIFAFQMVNTYTSLFYVA
				</data>
				<hit pos="473" idx="1" pvalue="1.2e-22" match="+  + +++++ +++  ++ ++++++++++++++++++++++ ++++++++"/>
			</seg>
			<seg start="601">
				<data>
VEIEDDDQANVLVREWLKPSAGDFVLWEMNEKIILFGTTMMFASLFPLAPLLALIIGFVDMRIDAHRLIWFNRKP
				</data>
				<hit pos="623" idx="0" pvalue="1.4e-21" match="+ +  ++++ ++ ++ ++++++ ++++++++++  +++++++++++++++"/>
			</seg>
		</sequence>
		<sequence db="0" name="1.A.17.4.9" comment="" length="1932">
			<score strand="both" combined_pvalue="3.04e-62" evalue="2.1e-60"/>
			<seg start="151">
				<data>
EVIQSVKLQPWPIRKKLKLVRQAKTYVARHEGALQERFAMSRSTRDLWARFKILMAARWRHWKRETASFLTVLIP
WELRIKEIESHFGSGVASYFTFLRWLMWVNIMIAIPLVAFVIGPEYFATKHGETDPRKRMSDPEARVAGNLFTFW
				</data>
				<hit pos="217" idx="2" pvalue="7.0e-28" match=" ++ +++++++  ++++++++++++++++++++++++++++++++ ++++"/>
			</seg>
			<seg start="451">
				<data>
AKHDNWLSRNAVNVTMTLLSFFLPMIFEALGLFENWHPRQQLRLQLARIMILNMLNLYSLMFSFIYKINSKEKPL
				</data>
				<hit pos="464" idx="1" pvalue="4.5e-17" match="+++++++++++++++ ++ ++++++++  ++++ + + +  ++++ ++++"/>
			</seg>
			<seg start="1126">
				<data>
QTNLTTMCWETSLGQELSKVIVFDGLMSIVAPLCIDFLRALFVRYVNQNWCWDMEKTFPQYGDFKIAENILTLIN
NQGQVWMGIFFSPGLVLINLVKLMIMMYFRSWIVLTCNVPHEVVFKASKSNNFYLSLLLTMLFLCVLPVGYAIVW
				</data>
				<hit pos="1189" idx="0" pvalue="8.4e-23" match="++++++ + ++++++ ++++ ++++ ++++++++++++++++ +++++++"/>
			</seg>
		</sequence>
		<sequence db="0" name="1.A.17.1.17" comment="" length="735">
			<score strand="both" combined_pvalue="3.17e-61" evalue="2.2e-59"/>
			<seg start="151">
				<data>
CMREWSKKTFLSTEDLDRIRNTFGEHVGFYFAFLQSYFRFLMFPAAFGFSCWLLLGSFSIIYTVVNCLWCIVFIE
				</data>
				<hit pos="153" idx="2" pvalue="8.5e-22" match=" ++++++++ + +++++++ ++++++++++++  ++ +++++++++++++"/>
			</seg>
			<seg start="301">
				<data>
CFAIEIFISEVYNGPLKGYLVFIPTILVSALIPTMSAVLLTVATKLNDYENYETQDAYKVALTQKIFVVNFITSY
LPIILTAFVYVPFASRIVPYLDVFHLTVRPFVSKEHATKARTEFSINPDRLRKQVIYFTVTAQIVGFALETIVPF
				</data>
				<hit pos="330" idx="1" pvalue="3.5e-21" match="+++ ++++++ ++++++++++++ ++++++ +++++++++++++++++++"/>
			</seg>
			<seg start="451">
				<data>
VKQRVFREYKEYTKKQHAKAEPGNGAGEKKTVSLGDDEDEARFLTRVRNEAELEDYDVTDDLREMCIQFGYLALF
SPVWPLVPVSFLINNWVELRSDFFKICVECKRPWPQRADTIGPWLDSLGFLSWVGSITSSALVYMFSNGHEGPNG
				</data>
				<hit pos="506" idx="0" pvalue="9.4e-24" match="++++++  ++++++++  +++++++++++ ++++++++ +++ ++++ ++"/>
			</seg>
		</sequence>
		<sequence db="0" name="1.A.17.4.1" comment="" length="888">
			<score strand="both" combined_pvalue="1.94e-60" evalue="1.4e-58"/>
			<seg start="151">
				<data>
TVRNKPWPMAKKLRELREAQAFVEKYEGALGKGKGKHLYAYRMMMAKKWVKFKRDFDNFKTQCIPWEMKIKDIES
HFGSSVASYFIFLRWMYGVNLVLFGLIFGLVIIPEVLMGMPYGSIPRKTVPRAEEERAMDFSVLWDFEGYIKYSA
				</data>
				<hit pos="207" idx="2" pvalue="6.3e-27" match="+++++ +++++++++++++++++++++++ +++++++++++++ + ++ +"/>
			</seg>
			<seg start="451">
				<data>
RNEVEIVMSLLGMFCPPLFETIAALENYHPRTGLKWQLGRIFALFLGNLYTFLLALMDDVHLKLSNEEKIKNITH
				</data>
				<hit pos="456" idx="1" pvalue="2.3e-18" match="+++++++++++++++ ++++++++++++ ++++++ + ++++++++++++"/>
			</seg>
			<seg start="601">
				<data>
DLEAGFPSYAEFDISGNVLGLIFNQGMIWMGSFYAPGLVGINVLRLLTSMYFQCWAVMSSNVPHERVFKASRSNN
				</data>
				<hit pos="612" idx="0" pvalue="1.2e-20" match="++++++++ ++++++++++++++++ +++++++ ++  +++++++++  +"/>
			</seg>
		</sequence>
		<sequence db="0" name="1.A.17.1.18" comment="" length="735">
			<score strand="both" combined_pvalue="1.11e-59" evalue="7.8e-58"/>
			<seg start="151">
				<data>
HSHSFNKEWIKKWSSKYTLEQTDIDNIRDKFGESVAFYFAFLRSYFRFLVIPSAFGFGAWLLLGQFSYLYALLCG
				</data>
				<hit pos="161" idx="2" pvalue="7.9e-23" match="+ ++ ++ +  ++++ +++++++++++++++++ ++ +++++++++++++"/>
			</seg>
			<seg start="301">
				<data>
ALGALIVTCNSLEVFINEVYSGPGKQYLGFLPTIFLVIGTPTISGVLMGAAEKLNAMENYATVDAHDAALIQKQF
VLNFMTSYMALFFTAFVYIPFGHILHPFLNFWRATAQTLTFSEKELPTREFQINPARISNQMFYFTVTAQIVNFA
				</data>
				<hit pos="338" idx="1" pvalue="4.0e-17" match="+   +++ ++   ++++++++++ ++++++++++++ +++++++++  ++"/>
			</seg>
			<seg start="451">
				<data>
TEVVVPYIKQQAFQKAKQLKSGSKVQEDHEEEAEFLQRVREECTLEEYDVSGDYREMVMQFGYVAMFSVAWPLAA
CCFLVNNWVELRSDALKIAISSRRPIPWRTDSIGPWLTALSFLSWLGSITSSAIVYLCSNSKNGTQGEASPLKAW
				</data>
				<hit pos="498" idx="0" pvalue="3.3e-25" match="+++++++ +++++++++ ++++++++++++++++++++ ++++ ++   +"/>
			</seg>
		</sequence>
		<sequence db="0" name="1.A.17.1.11" comment="" length="665">
			<score strand="both" combined_pvalue="5.48e-58" evalue="3.8e-56"/>
			<seg start="151">
				<data>
EGVIKQMFPLHDELKRKELLQNWALNWWNCTNQPIDQIYSYFGAKIGVYFSFLGMYTQWLIFPALLGFIVQMVDF
				</data>
				<hit pos="172" idx="2" pvalue="4.5e-30" match="+++ +++++ +++++++ ++++++++++++++++++++++++++++++++"/>
			</seg>
			<seg start="301">
				<data>
EKEAYQRYEWFAYRKRFRNDVLVIMSIICLQLPFELAYAHIFEIITSDIIKYVLTAIYLLIIQYLTRLGGKVSVK
LINREINESVEYRANSLIYKVFGLYFMQTYIGIFYHVLLHRNFMTLRQVLIQRLIISQVFWTLMDGSLPYLKYSY
				</data>
				<hit pos="360" idx="1" pvalue="2.6e-12" match="+++  ++ +++++  ++++ +   +++ + ++++++++ + ++++++ ++"/>
			</seg>
			<seg start="451">
				<data>
RKYRARTKKKMEDGSSTGKIQIASRVEKEYFKPTYSASIGVELEDGLFDDSLELALQFGMIMMFACAFPLAFALA
AVSNVMEIRTNALKLLVTLRRPLPRAAATIGAWLNIWQFLVVMSICTNSALLVCLYDQEGKWKIEPGLAAILIME
				</data>
				<hit pos="495" idx="0" pvalue="4.6e-21" match="++++++ +++  +++++++++++++++ +++++++++++++ + +++   "/>
			</seg>
		</sequence>
		<sequence db="0" name="1.A.17.2.2" comment="" length="701">
			<score strand="both" combined_pvalue="5.95e-58" evalue="4.2e-56"/>
			<seg start="226">
				<data>
HKKYTVMRTAKGQPYLLKTGLGLDEIKEVQNEFSSIRLRFCCKWKEIEDHFGLGVRLYFDFGRLIIILNALLLFF
QLINFIPHLVIDSIYIETFSNFFKGEFSNYGGLIDILYGSSYSPQLYWLWVATNILCIVATLGFGPLYWFIVRRS
				</data>
				<hit pos="256" idx="2" pvalue="1.1e-16" match="++++ ++  +++++++++++++ ++ +++ + + +++++ ++ ++ ++++"/>
			</seg>
			<seg start="451">
				<data>
AVFSQNTLYLTLISIAISVVIGLVNFLWKKICISLTNFEKHHTWSGYRSHNTFKYLFFKLFNVFFMGFTKGLFNV
				</data>
				<hit pos="469" idx="1" pvalue="2.6e-22" match="+++ ++++++ ++++ ++++++++++++++ + + ++ ++++++++++ +"/>
			</seg>
			<seg start="526">
				<data>
PCVIRTLGNQYLIQMLLDFLVFNAIELVVPYVSYFISKRRNKGSDEGVRPDFDVSEEYLEVIYRQYLIYSGMASF
PMITLIALVASILELYLDKWRLVKLCKKPPMTNGSVKTVVSFFLTCSAVLPILNWGGGNVYPMVGVYWCNTPNNL
				</data>
				<hit pos="577" idx="0" pvalue="2.0e-24" match="++++++++++++++  ++++ ++++++ +++++  +++ + +++++++++"/>
			</seg>
		</sequence>
		<sequence db="0" name="1.A.17.1.13" comment="" length="1371">
			<score strand="both" combined_pvalue="1.98e-57" evalue="1.4e-55"/>
			<seg start="826">
				<data>
LKAHAESTDYDCKSVKEDSAFNLRVPWHVPIQTYRDYFGEKVAIYFLFLTFYTKQLWYLSVVGVIFQGLQSLATP
				</data>
				<hit pos="843" idx="2" pvalue="6.1e-25" match="+++ +++++++ +++  ++++++++++++ ++ ++++ ++++++++++++"/>
			</seg>
			<seg start="976">
				<data>
ITKLCAFGVSLLIIGMVVGCVIAIFIFKNKMIEEDQSALLSQTLPGIMMSAQINIFTTVYANVAKIFNFLENHKI
LQSFENSLVVKNFIFRFVNNFNSFFLVSFLSGFFPNLNICKVNEEITNDCFLLLSNQLSTIFSSNLTGSIPKLIT
				</data>
				<hit pos="1026" idx="1" pvalue="3.3e-21" match="+++ ++++++ ++++ ++++++++  ++++++++++++++++++ + +++"/>
			</seg>
			<seg start="1126">
				<data>
PFVKEFSMKQIKNKLFVEKQNTHPFKYIDTQIEDQLGLDPYQDDKEEVDGSVLDYLEISIQFSYLILFGVSFPAC
YIMAFGQNILKIQVDKLRFLKFVRRPFPEGASSIGNWLIILDIITFLGIFVNAGLIVFTSGFFTSNQELIFPVIL
				</data>
				<hit pos="1174" idx="0" pvalue="1.0e-16" match="++   +++++ +++ + ++++++++ ++ ++   +++++ +++ +++++ "/>
			</seg>
		</sequence>
		<sequence db="0" name="1.A.17.4.2" comment="" length="722">
			<score strand="both" combined_pvalue="5.76e-57" evalue="4e-55"/>
			<seg start="76">
				<data>
VARQHLREAEQRLARGFGLWEGALYEIGGLFGTGIQSYFTFLRFLLLLNLLTMLLTACFVLLPLVWLRPPELGPA
				</data>
				<hit pos="86" idx="2" pvalue="1.1e-19" match="  ++++ +++++ + ++++ +++++ ++++++++++++++++++++ +++"/>
			</seg>
			<seg start="301">
				<data>
LTYLRTNILIVLLVVGAISAIFWATKYSQDNKEESLFLVLQYLPPGVISLVNFLGPQLFTVLIQLENYPPGTEVN
LTLIWCVVLKLASLGMFSFSLGQTVLCIGRNKTSCESYGYNACDYQCWENSVGEELYKLIIFNFLLTVAFAFLVS
				</data>
				<hit pos="346" idx="1" pvalue="5.2e-18" match=" ++++++++++++++++++++++++ +++++++++++ + +  +++++++"/>
			</seg>
			<seg start="451">
				<data>
LPRRLLVERFSGWFWTWLDREEFLVPKNVLDIVAAQTVTWMGLFYCPLLPLLNSVFLFLTFYIKKYTLLRNSRAS
				</data>
				<hit pos="473" idx="0" pvalue="1.0e-24" match="+ +++++++++  +++++++++++++++++++++++++++++++ +++++"/>
			</seg>
		</sequence>
		<sequence db="0" name="1.A.17.4.8" comment="" length="1203">
			<score strand="both" combined_pvalue="6.13e-57" evalue="4.3e-55"/>
			<seg start="151">
				<data>
QASRWLDNLKIYLIPWEAKIRKIESHFGSVVSSYFTFHRWVLGVNITITFIMCMFVVIPEWLADSRTQFGDDRYN
				</data>
				<hit pos="157" idx="2" pvalue="2.3e-22" match="++++  +++++ +++++++++++ +++++++ ++ +++++ +++++++++"/>
			</seg>
			<seg start="376">
				<data>
NLFICAMYVFSIWAIMQCGTLKGEHFFAQNATAITISLITLVFPNIFDLLGKIEKLHPRNALRFQLGRVLVLYIL
NYYTLIYSLMLQLEHLQKEKNASDNPISALGHPGDAIGRTIRETVLPRYPVDNNPHTYYSYAPVTTTPIPATSSW
				</data>
				<hit pos="409" idx="1" pvalue="7.1e-16" match="+++++++ + ++++++++++++ +++ + + ++++ + +++++ ++++++"/>
			</seg>
			<seg start="601">
				<data>
QEITKLVTMDLYMTVASIFLIDFLRGLACRYLNLYWPWDLERTFPEYGEFKVAENVLHLVNNQGMIWLGLFFVPL
LPMLNNIKLIILMYIRGWAAMTCNVPASQIFRASRSSNFFFALLILFLFLCTLPVGFVIASKTPSKSCGPFGNQS
				</data>
				<hit pos="650" idx="0" pvalue="3.8e-24" match="+++++++++++++++++++++++ +++++++ +++++ ++++ ++ ++++"/>
			</seg>
		</sequence>
		<sequence db="0" name="1.A.17.4.6" comment="" length="757">
			<score strand="both" combined_pvalue="1.51e-56" evalue="1.1e-54"/>
			<seg start="151">
				<data>
LRDFENFKAACVPWENKIKAIESQFGSSVASYFLFLRWMYGVNMVLFVLTFSLIMLPEYLWGLPYGSLPRKTVPR
				</data>
				<hit pos="155" idx="2" pvalue="6.2e-26" match="++++  +++++ +++ +++++++++++++ ++++++++++++++++++ +"/>
			</seg>
			<seg start="376">
				<data>
LIFWAVKRSQEFAQQDPDTLGWWEKNEMNMVMSLLGMFCPTLFDLFAELEDYHPLIALKWLLGRIFALLLGNLYV
FILALMDEINNKIEEEKLVKANITLWEANMIKAYNESLSGLSGNTTGAPFFVHPADVPRGPCWETMVGQEFVRLT
				</data>
				<hit pos="405" idx="1" pvalue="1.7e-14" match="+++++++++++++++++++++ +++  + ++ +++ + ++++++++++++"/>
			</seg>
			<seg start="526">
				<data>
VSDVLTTYVTILIGDFLRACFVRFCNYCWCWDLEYGYPSYTEFDISGNVLALIFNQGMIWMGSFFAPSLPGINIL
RLHTSMYFQCWAVMCCNVPEARVFKASRSNNFYLGMLLLILFLSTMPVLYMIVSLPPSFDCGPFSGKNRMFEVIG
				</data>
				<hit pos="568" idx="0" pvalue="1.5e-21" match="++++++++ ++++++++++++++++ +++++++ +   ++++++++++++"/>
			</seg>
		</sequence>
		<sequence db="0" name="1.A.17.4.11" comment="" length="726">
			<score strand="both" combined_pvalue="5.39e-56" evalue="3.8e-54"/>
			<seg start="76">
				<data>
RLREAAQRLARGLGLWEGALYEIGGLFGTGIRSYFTFLRFLLLLNLLSLLLTASFVLLPLVWLRPPDPGPTLNLT
				</data>
				<hit pos="82" idx="2" pvalue="6.4e-19" match="  ++++++++++ + ++++ +++++ +++++++++++++++  +++ +++"/>
			</seg>
			<seg start="301">
				<data>
RVNVLNGLLVVGAISAIFWATKYSQDNKEESLFLLLQYLPPGVIALVNFLGPLLFTFLVQLENYPPNTEVNLTLI
WCVVLKLASLGMFSVSLGQTILCIGRDKSSCESYGYNVCDYQCWENSVGEELYKLSIFNFLLTVAFAFLVTLPRR
				</data>
				<hit pos="342" idx="1" pvalue="1.4e-17" match=" ++++++++++ +++++++++++++ +++++++++++ + +  +++++++"/>
			</seg>
			<seg start="451">
				<data>
LLVDRFSGRFWAWLEREEFLVPKNVLDIVAGQTVTWMGLFYCPLLPLLNSVFLFLTFYIKKYTLLKNSRASSRPF
				</data>
				<hit pos="469" idx="0" pvalue="6.4e-25" match="+ +++++++++  +++++++++++++++++++++++++++++++ +++++"/>
			</seg>
		</sequence>
		<sequence db="0" name="1.A.17.2.1" comment="" length="609">
			<score strand="both" combined_pvalue="4.00e-55" evalue="2.8e-53"/>
			<seg start="151">
				<data>
GQPFLLSVELQRETNEDFMAANEHAKLKLPINCDNKDIERVYGTGVYLYFNFISFCIGVNVLLFLCVLINMIPHY
				</data>
				<hit pos="172" idx="2" pvalue="4.8e-16" match="+++++++ + +++ ++++  +++++ +++ +  ++++++++++++ ++++"/>
			</seg>
			<seg start="301">
				<data>
ADDVIIKNANIPRKERLVRFFISYIIFILLLCGSAVLCALVLKFVNSYKFFTNILTTSFISACIIRVINVIYDQI
SIYLTMFEKHPTWTKFKIQNTLKLFVFKIVNVIILYILRDRIFENITHQSILEGCPFVDVGSQFLFILVLDLTLS
				</data>
				<hit pos="363" idx="1" pvalue="5.7e-20" match="+++ ++++++ ++ ++++ +++++++++++ + ++++++++++++ ++++"/>
			</seg>
			<seg start="451">
				<data>
NLWEIIYSVSMAYIGRRREKSGKKSTESYKPEFEISEEYLEILYRQFIVYLGLPIYPIVTLFGVVCNIVEYYVDR
FRLIRICKKPHRMQGSMKKFLSFYLLFISLISVASYPYGSGWVLIQIGFKTGNLNTNCGYLFDGDIPVSDSSSSS
				</data>
				<hit pos="483" idx="0" pvalue="1.6e-24" match="+++++++++++++++++++++++ +++ ++++++++++++++++++++++"/>
			</seg>
		</sequence>
		<sequence db="0" name="1.A.17.2.5" comment="" length="914">
			<score strand="both" combined_pvalue="2.94e-52" evalue="2.1e-50"/>
			<seg start="451">
				<data>
VPPSPLGPNFPSPSLAPAVPPKPMVVSLDTLPASISTSAAGIEVDPTRLADQAANEHVRELVPLMVTEQELKERY
GVGIQRYYKFIRFIVGANLFLALFGLVVWLPHVMASETSNFFGGLFTISFGSQFTSFWRGAGITQCVLWFLLPGA
				</data>
				<hit pos="505" idx="2" pvalue="1.6e-17" match="+++ +++++++ + ++++++++ ++  +  + ++++++++++++++++++"/>
			</seg>
			<seg start="676">
				<data>
PGGGSSSGTLRLMDWGISMALTMINFASAFVINQLTVFDRFKTRDHTWKAAIIKLFLFRVIGVIAFYQAIYQADP
				</data>
				<hit pos="694" idx="1" pvalue="2.6e-14" match="++++ +++    ++  ++ + + +++++  +++++++++++++ + + + "/>
			</seg>
			<seg start="751">
				<data>
CSGGVKFFTLLISDLLLGNAFEIFAPQVITWVKFPWANVNTKSDEENKPEFDVAAEYVELLYRQYIIYLGSSQFP
MVALLGAIVSGSEYLVDKYRMLRVCQEPKVVNRTLRVPLAVMLLVTAIFGLVGSEFAPAFVYSRTSMLPLMTKGG
				</data>
				<hit pos="801" idx="0" pvalue="8.8e-26" match="++++++++++++++ +++++++ ++++++++++    ++ ++++++++++"/>
			</seg>
		</sequence>
		<sequence db="0" name="1.A.17.1.15" comment="" length="648">
			<score strand="both" combined_pvalue="1.10e-50" evalue="7.7e-49"/>
			<seg start="76">
				<data>
DLVDEDRKESFLCGLLNRPEDMDSYGSCLIEPSEALRVVFERLTGLQKKVVWEWALGARLIRTLSKSLHPITKHN
VKAHLGSEVSLYFAFMQFYFLNLVVPSAWGVFCYYFLGDYSFIFAFGILLWGIFFAQAWKVRERSLSQRWSINGC
				</data>
				<hit pos="135" idx="2" pvalue="1.1e-13" match="+  +  + ++ ++ + ++++ ++ ++++++++ ++++ +++++++++ + "/>
			</seg>
			<seg start="301">
				<data>
LLTLLPTVAFQACTIPFFMIYRVAAKKLTDLENRRTEKEYAMSFSRKVFLFNFMVSYTALFLTAYVYGPFSKRIV
				</data>
				<hit pos="312" idx="1" pvalue="1.6e-17" match="++ + + +++++ +++++++++ +++ ++  +  +++++++++ +++ ++"/>
			</seg>
			<seg start="451">
				<data>
EHEVLESYRAQSELPPYDSYTDYREMIIQFGYVVMFSPIFPLAPVFFLVNNFFEIRGDMAKITNEMQRPLPSLKD
				</data>
				<hit pos="467" idx="0" pvalue="8.1e-25" match="++   ++ +++++++++ ++++++++++++++++++ +++ ++ +++++ "/>
			</seg>
		</sequence>
		<sequence db="0" name="1.A.17.5.12" comment="" length="806">
			<score strand="both" combined_pvalue="1.71e-50" evalue="1.2e-48"/>
			<seg start="76">
				<data>
DSLTSLIYGEQSEKTSPSETSLEMERRDKGFCSWFFNSITMKDEDLINKCGDDARIYIVFQYHLIIFVLIICIPS
LGIILPINYTGSVLDWSSHFARTTIVNVSTESKLLWLHSLLSFFYFITNFMFMAHHCLGFAPRNSQKVTRTLMIT
				</data>
				<hit pos="105" idx="2" pvalue="4.1e-13" match="+++++  +  ++++ +++++++ ++ ++ +++++++++ +++++++++++"/>
			</seg>
			<seg start="451">
				<data>
VTQFFPSVMLWGFTVILPLIVYFSAFLEAHWTRSSQNLVMVHKCYIFLVFMVVILPSMGLTSLDVFLRWLFDIYY
				</data>
				<hit pos="458" idx="1" pvalue="3.1e-18" match="++++ ++++++ ++++ +++++++++++ ++ ++++++++++++++++++"/>
			</seg>
			<seg start="526">
				<data>
LEQASIRFQCVFLPDNGAFFVNYVITAALLGTGMELLRLGSLFCYSTRLFFSRSEPERVNIRKNQAIDFQFGREY
AWMMNVFSVVMAYSITCPIIVPFGLLYLCMKHLTDRYNMYYSFAPTKLNEQIHMAAVSQAIFAPLLGLFWMLFFS
				</data>
				<hit pos="594" idx="0" pvalue="1.7e-24" match="++++++++++++++ +++ ++++++++++++++++++++ ++++++++ +"/>
			</seg>
		</sequence>
		<sequence db="0" name="1.A.17.3.8" comment="" length="1221">
			<score strand="both" combined_pvalue="4.53e-50" evalue="3.2e-48"/>
			<seg start="226">
				<data>
RYEKHPFCKTKTGWNCCCRSQRHTDFAQYGSGIALYFQFLKHITLVLFIMSVLSIPSYIFYYSGNTAEDGKSTSV
				</data>
				<hit pos="234" idx="2" pvalue="3.2e-18" match="+  +++++++++  +   +++++++++++ +++++++++++++++++++ "/>
			</seg>
			<seg start="751">
				<data>
EDRQTGLLGCYCYSQFKIMQFKIADIVFQNQQKLCYDWLTGYTITNAMIYSTAVLITILNVVITEVLIRLSRFQK
FHTKTEEKASSTIKMFLIQFINTGLVILLVNAKVTEVTLPDFFPLLGGEFQDFTVEWYRVVGTTICLTMMINVIA
				</data>
				<hit pos="804" idx="1" pvalue="2.0e-18" match="+++++++++   + + + ++++ +++++++++ ++++++ +++++++++ "/>
			</seg>
			<seg start="901">
				<data>
PHIGAFIKIFIKSFKRCVDRGCTCNKRKTKKLLQDEYNEVYSGPEFLIEVRYAQVMTSIFITMIYSSGMPILYLV
AMTQFFMMYWVDKFLFIKVYKNPPRYGIELSDISRKVLMYSVLVHLCFGFYIYSNSSIFTYDDDLPYLSFILGSM
				</data>
				<hit pos="946" idx="0" pvalue="9.3e-19" match="+ +  ++++++  +++++++++ ++++++++   ++++++++++ +++++"/>
			</seg>
		</sequence>
		<sequence db="0" name="1.A.17.1.12" comment="" length="1610">
			<score strand="both" combined_pvalue="1.44e-48" evalue="1e-46"/>
			<seg start="676">
				<data>
TGGINKIKERWLVNNKWYLPTPINQISEYLMEGENQNFSSITILRLYFGEKISFYFAWKSYITCALMVLAIPGAA
IQIYILVTGDYFPSILPFWVCYVCLWSTLQVEFWKRKTSEITTRWGCLDLLDSKDKGEVRRGFQGYEEIYQVTGE
				</data>
				<hit pos="703" idx="2" pvalue="4.1e-17" match="+ +  + +  ++++  ++ ++++++++++++  +++++++++++++ +++"/>
			</seg>
			<seg start="826">
				<data>
LTKHQKKTETFLKVVLSVLVVLIFLTLCVLIFVGVNLMVKRFEGQIIITTGLNIIQGVGIFILNLVYNHIVMFFA
QYENHKYQEDYEQSIIYKNSAFTLLNSYLCIFYAAFVNNKSFLDLFIQLVPVLITKQVQFAALKVLLPRVQYDYY
				</data>
				<hit pos="883" idx="1" pvalue="1.8e-19" match="+ + +++ ++ +++++++++++++ +++++ + ++++ ++ + +++++++"/>
			</seg>
			<seg start="1051">
				<data>
NLKLNYEGTLGYFMEGIIDLGYITLFAAAFPIGPAIAVVANVAEIRTKLISFLEVYKRPECQRCAGIGDWLNIMQ
				</data>
				<hit pos="1057" idx="0" pvalue="2.7e-17" match=" +  + +++ ++  ++++++++++++ ++++++ ++ +++++   ++ ++"/>
			</seg>
		</sequence>
		<sequence db="0" name="1.A.17.3.5" comment="" length="945">
			<score strand="both" combined_pvalue="1.27e-47" evalue="8.9e-46"/>
			<seg start="151">
				<data>
RAWELSRPRFVEESSVHGPAMGGSGGGGGGREGKTRARLPPGQENRNAVPYGVWSTSWAQMGDFGLDVGMYFVTL
AQLVGAVLVYAALCVVAMVHFSSENYSGQQAGVRADLRGSAVCTASKEVLAFPRDSWDFRDTFDRNDCPLDSKQG
				</data>
				<hit pos="194" idx="2" pvalue="3.1e-14" match="++ + ++   +++ +   + ++ +++++++ + +++++ +++++++++++"/>
			</seg>
			<seg start="526">
				<data>
IGAIHRIAAQVLTFVLTTMIVIISFLAARELEAIGVVATALVITVVDVVLPPLVRLICSVEKHHNSVSHDLSVMN
KLTLARWANLAGIPFWLNDRLGTLTESNLELVVTVLWLNAFVPTFIRLLDIRGRWSRSVLAKKEVLQAAMDSHLE
				</data>
				<hit pos="566" idx="1" pvalue="2.7e-19" match="++++++++++++++++++  ++++   ++++++++++ ++++ +  ++++"/>
			</seg>
			<seg start="676">
				<data>
GSRFHLSDRYTDTTKTVFACLAYAPVLPIAMWIGLLSLSLSYWSDKWLFVKAWRTPQPPGNSGRVARLARRHLAL
				</data>
				<hit pos="679" idx="0" pvalue="2.1e-19" match="+ +++++++ +   + ++ ++++ +++++++++++ + ++++++ +++++"/>
			</seg>
		</sequence>
		<sequence db="0" name="1.A.17.4.10" comment="" length="805">
			<score strand="both" combined_pvalue="1.18e-46" evalue="8.2e-45"/>
			<seg start="151">
				<data>
KELQSLAVAQRDHMLRGMPLSLAEKRSLREKSRTPRGKWRGQPGSGGVCSCCGRLRYACVLALHSLGLALLSALQ
ALMPWRYALKRIGGQFGSSVLSYFLFLKTLLAFNALLLLLLVAFIMGPQVAFPPALPGPAPVCTGLELLTGAGCF
				</data>
				<hit pos="221" idx="2" pvalue="4.7e-18" match="+++   +++++  ++++++++++++ +++ ++++++ ++ ++ ++ ++++"/>
			</seg>
			<seg start="451">
				<data>
AVHVFSEFMIQSPEAAGQEAVLLVLPLVVGLLNLGAPYLCRVLAALEPHDSPVLEVYVAICRNLILKLAILGTLC
YHWLGRRVGVLQGQCWEDFVGQELYRFLVMDFVLMLLDTLFGELVWRIISEKKLKRRRKPEFDIARNVLELIYGQ
TLTWLGVLFSPLLPAVQIIKLLLVFYVKKTSLLANCQAPRRPWLASHMSTVFLTLLCFPAFLGAAVFLCYAVWQV
				</data>
				<hit pos="477" idx="1" pvalue="9.5e-13" match="+++ +++   +++++++++++ +++   +   +++++ ++++   +++++"/>
				<hit pos="587" idx="0" pvalue="3.9e-21" match="++++++++++++ ++ +++++ ++++++++ ++++++ +++++  ++ ++"/>
			</seg>
		</sequence>
		<sequence db="0" name="1.A.17.6.4" comment="" length="912">
			<score strand="both" combined_pvalue="4.87e-46" evalue="3.4e-44"/>
			<seg start="151">
				<data>
GNNAMMQIKLGLSGGGGRSRLTEIEAQRQREMRQQMLNGAADVQEMLEADLGDGNDRAAVKGIRLKWKKLRLFIR
RKLYPFTTDIRQIEAQFGSSVASYFRFFGWIIMTFMVMSIPCFVFLVLHILYLIHQPSTTDWLTFSGVFPTFLQL
				</data>
				<hit pos="222" idx="2" pvalue="2.0e-22" match="+++++++ +++++++++++++++++++++++ ++++ +++++++++++++"/>
			</seg>
			<seg start="451">
				<data>
YASSIVPAVVTVINAILPKLISLLTALEKWDDVGFAIKAMVTRLYLAKILNVLIQMFSFALLLDPFLLTSTQKIL
				</data>
				<hit pos="458" idx="1" pvalue="1.7e-15" match="++++++++++++++ +++++++++ +    ++++++++++++ ++++  +"/>
			</seg>
			<seg start="601">
				<data>
KKVKISSKVLPEDMGMSEEVANEISGQHDPDKFRISTKDAEVILTPASENLVTKSEFLVPQKMVALLYSCTIALV
AIPLAPTTALLALLLHIANFKFDKFILMHLQRKPANPWGAKDADSFFIKFYFCTVLIFLSFTHFFLFNTRLPKQC
				</data>
				<hit pos="657" idx="0" pvalue="2.2e-13" match="+ ++ +++ +++ ++++++  + ++  ++++++  +  + ++++++++++"/>
			</seg>
		</sequence>
		<sequence db="0" name="1.A.17.7.1" comment="" length="836">
			<score strand="both" combined_pvalue="9.13e-46" evalue="6.4e-44"/>
			<seg start="1">
				<data>
MERKKVRGPNGAQETLMHSSRSHAVKRRCNSLFFGITTVWNNYGFDVMMYHLLCNELLVYTFFLMGVYSAICSIY
GIIDLSSPRTLLSSNSFTVMQGYGYKWVSFAVQLSAILAFVLYTKILLIYRRDLLRIQQLAHINVSSYALFLYNV
				</data>
				<hit pos="34" idx="2" pvalue="6.8e-09" match="  ++++++ ++ ++++ +  + +  ++ +  ++++  ++++++++ +++ "/>
			</seg>
			<seg start="376">
				<data>
FFVMFLCCLLLSSLLTSIVYLITTVIRAYQRILASQTTSVFMSLALSGSMYLVILLFDYMGRSLMTKIVQLERHH
TTSAYETSYMLRYFIYIFINRLTPLYSRTILEYLNNIFINLFKPLNLNNSYFFKVIDFTKDWRWGKDTPGHDILI
				</data>
				<hit pos="427" idx="1" pvalue="1.4e-23" match="+++++++ +++ ++++++++++++++++++ + +++++++++++++++++"/>
			</seg>
			<seg start="601">
				<data>
RTRDEETVRLKLEYSMLYCRMASLLTYILSFGYAQPIILPIASLYFFLQNIVGKCKLVYLSKPGKRFSTSLSSYF
				</data>
				<hit pos="612" idx="0" pvalue="1.5e-18" match=" ++++ ++++    +++++++ ++++++++++++++++  + ++++++++"/>
			</seg>
		</sequence>
		<sequence db="0" name="1.A.17.4.4" comment="" length="851">
			<score strand="both" combined_pvalue="1.49e-43" evalue="1e-41"/>
			<seg start="301">
				<data>
QKERENLGHSMTKWIRYLKHRYQRKKVLQKDPVPIFRHSIKVIEGRLGTAVASFFVFTRWLFLLNIGLSIIWLSL
TTFPQLSQTTGNSSVDFNALNLLTGGGYLATTPMFYAGYDNSVPHYSMDLSYVIAIGVTYLISFFAILYSLGAKF
				</data>
				<hit pos="327" idx="2" pvalue="5.5e-13" match="  ++  + +++++++ ++++ ++ +++++++ ++++++++ +++++++  "/>
			</seg>
			<seg start="526">
				<data>
SMTVSLLILALCAYLVYVLIDLQASHAFDDGAIQLVAPASISAMNILVPWIFTKMLEVEKWSSQDVELRVTVYRS
FFVRLAAVIAVIVSIWQTRQSNLATQCWQNRIGQEMYRMLVIDLIVSSIFTIVQQFGWRYMKDKILHRGNKVDFD
MSKNVLDMTYRQTLIWLGCLFCPVLPAIGSISIIITFYIRKFVYLRVSKQPRRFFSAARSNSFFLLTLLMTLILV
				</data>
				<hit pos="564" idx="1" pvalue="7.7e-13" match="+ ++ ++ +++++++++ + +++ +++ + + ++++ +++++  + +++ "/>
				<hit pos="674" idx="0" pvalue="6.0e-23" match="+++++++++++++++ +++++ +++ ++++++++ +++++++++  ++++"/>
			</seg>
		</sequence>
		<sequence db="0" name="1.A.17.4.5" comment="" length="703">
			<score strand="both" combined_pvalue="1.41e-42" evalue="9.9e-41"/>
			<seg start="76">
				<data>
RTSTRSRSATKLRLQGFEQLKWQRRKAWQQFRIRMKEAYSKMELWNDSLKKIGGNFGMGIVAYFLFIKWLMYLNL
LLFAIIYLLIVLPVIVLEVPENETCSSNNVASVVCCSELYRNKTDENSSVSKVLSLLFYGSYTQKIYESVGTNFY
				</data>
				<hit pos="111" idx="2" pvalue="1.8e-15" match="+++  + ++++ +++++++ ++ +++ ++ + ++++ ++++++++  + +"/>
			</seg>
			<seg start="376">
				<data>
ICIVILNVAVPFLFRYLVALEHYNPSYVVEVTLYRTMFFRFASLAVLLTSLHALVAGKIPDNECSNKKTEQPLCW
				</data>
				<hit pos="376" idx="1" pvalue="1.2e-12" match="++++++++ ++ +++++++++++ +   ++ ++ + +++    +++++ +"/>
			</seg>
			<seg start="451">
				<data>
ETFVGQQFIKLYSTDIFIQFFMTFFINFPRSLIARHTENKVLRFVGEQEFDLPKHVLDIFYSQTVCWLGCFFAPL
LPMVAVIGTFLLFYIKKFTCLVNSTPSNKIYRASRSNCLFMFNLLISFILAMIPVGYSIAKIMPSKSCGPFRGLE
				</data>
				<hit pos="500" idx="0" pvalue="1.2e-19" match="+++++ ++++ + ++++++++++++++++++++  ++ ++++++ ++ ++"/>
			</seg>
		</sequence>
		<sequence db="0" name="1.A.17.3.9" comment="" length="1026">
			<score strand="both" combined_pvalue="2.99e-42" evalue="2.1e-40"/>
			<seg start="1">
				<data>
MQIHPIQALSTTLKEDSQIHITGSEEKLLKTKQTILDRAPVNQEALNTYLKNTHPTDVDEKLYDCTNCYNVDVGF
NCCCSTEFQSDINQYGAGITIYFRFLKQIILYFLLFALLSIPQLIFSLSCVKDTLTFNSILMGTTLGSLSLQGDS
				</data>
				<hit pos="70" idx="2" pvalue="1.4e-12" match="+ + + ++++ +  +  ++++++++ +++++++++++ +++ ++++++ +"/>
			</seg>
			<seg start="601">
				<data>
LNRINMTFSNGEQLCQQWFNDYVKIVGWPFLIVVVIILINQVIQLIFTKFAEFEAHRSKSKQLSSRLLKVFVVQY
INTALVILIINIKFTSELNLSSFSVLLNGKFDDISVQWFNQVGTTILLTMLIYVLGPLINIVLMSIFRCLKRCFD
				</data>
				<hit pos="634" idx="1" pvalue="9.6e-18" match="+++++++ +   ++++++++++++++++   +  +++++++ +++ +++ "/>
			</seg>
			<seg start="751">
				<data>
QCCLEDGQFTRKLTQQDLNEYYTGSDFNVELKYSQILTVICVNFLYSSGMPLLYLTTALFLFITYCCDKYYLLHF
CKNPQKVDDSVAKLVREILKLLLIWHIIFSIWIYGSTKLFPETIDFTQSIQSSSIVQSAQSNVFGEFFKRAITSQ
				</data>
				<hit pos="777" idx="0" pvalue="4.1e-17" match="+++  ++ +++ ++++  ++++ ++++++  +++++++++++++ +++++"/>
			</seg>
		</sequence>
		<sequence db="0" name="1.A.17.3.7" comment="" length="1150">
			<score strand="both" combined_pvalue="6.49e-42" evalue="4.5e-40"/>
			<seg start="526">
				<data>
LLRNSVTSLLCGIVVLAGFASVTSLLYFELTDDHKSHVDLGGVGSKVINALVVTFVNWVLATVVTALGRWERHHT
YSGFQNTALAKLLLAGYVNSGYSILAAYLIVSEWGTHNSRRQFGSIFWYSSSGQLSAALTAIISNAVFNSLIQFV
				</data>
				<hit pos="576" idx="1" pvalue="2.1e-19" match="++++ +++++ ++++ +++++++++++++ +++  ++ ++  ++++ ++ "/>
			</seg>
			<seg start="676">
				<data>
MPVTRMREFLATRTALTQTELDKRMAPREIMFAARYVNAIVNMSVAMLYAFQMPLAPLIAVFAVGLQYWVDKRNL
LRIHKRPPRIDHRLSLRALQYIPWCIYFHVVLGGLAFVLGPWCGNGDDLRLILPQLGEISFTWAWIWLMSGIGLL
				</data>
				<hit pos="705" idx="0" pvalue="2.0e-20" match="  ++++++  +++  +++++++ +++++++++    +++++++ ++++++"/>
			</seg>
			<seg start="976">
				<data>
LRETRTTLEMYYELLRGKSQTLVQAFSGRTADTVLSSPRRLTVDRIAAAFSPSVAATSSSVNLNTSSISTTSSVS
GGSSYINVSSGSGGASLVSHVPSSPHSLTPRHRRSGSISSVSSTVSGVSNVSNIPSQSSSIAAMIAAANGLEDEE
				</data>
				<hit pos="1005" idx="2" pvalue="2.8e-07" match="+ ++ +  +++ +++++ + +  +++   +     +   + ++ ++ ++ "/>
			</seg>
		</sequence>
		<sequence db="0" name="1.A.17.7.5" comment="" length="823">
			<score strand="both" combined_pvalue="1.22e-41" evalue="8.6e-40"/>
			<seg start="1">
				<data>
MSGPGRRGVKNRCNALFINMATIWNTYGFDVMMYHLLCNEILVYTFFLMSIYSAIYTIYGIIDFSSSQALLTSNL
				</data>
				<hit pos="18" idx="2" pvalue="8.6e-08" match=" + +++++ ++ ++++ +  + +  ++ +  +  +  +  +++++ +++ "/>
			</seg>
			<seg start="376">
				<data>
LLTSVVYLITAVIRAYQRIIASQTTSVITSLALSGSMYLVILLSDYLGRVLMTKIVQLERHHTTSAYETSYLLRY
FIYIFINRLTPLYSRTILEYLTNLFTNLFKPLNLNNYYFFKIIDFTKDWRWGKDTPGRDILMYVILATVLDNTLD
				</data>
				<hit pos="414" idx="1" pvalue="3.1e-22" match="+++++ + ++++++++++++++++++++++ +  ++++++++++++++++"/>
			</seg>
			<seg start="526">
				<data>
VILHYLQPAAWGECCHKRHTSSPEHLIERGDSVVEENTETISLVTTKAKYYCGCHCEFCRVRSHDEEALRLKLEY
SMLYCRLASIFTYSLSFGYTQPVILPIACVYFLLQNIVGKCKLVYLSKPGRKFSTSLSSYFCNVLLTFSYLFATA
				</data>
				<hit pos="598" idx="0" pvalue="8.5e-17" match=" ++++ ++++   +++ ++++ +++ ++++++++++++  + ++++++++"/>
			</seg>
		</sequence>
		<sequence db="0" name="1.A.17.5.5" comment="" length="853">
			<score strand="both" combined_pvalue="2.03e-38" evalue="1.4e-36"/>
			<seg start="76">
				<data>
KHAPPPMGKGPLAWLGPVLKTKETELVNLIGLDATIFLRVLRMFRNMFLCITVVGCGILIPINMTKGQFDSKTDF
				</data>
				<hit pos="85" idx="2" pvalue="3.8e-10" match="+ ++++   ++++  ++ +  + ++ ++ + +++   +++++++++++++"/>
			</seg>
			<seg start="376">
				<data>
QNMPLSRQTRKRKRIMNNIWVTLLTIVWMAPNALISIFLVSLPNLGSVWPAFQTSLAQHTVWWSIVQGVASPAVT
SLVYLVLPIIFRRMLVKAGDRTKTARERHVTGKLYTFFVFNYLLVFSIFSTVWTFVSTVVNKTNDGTTTWEAIYE
				</data>
				<hit pos="448" idx="1" pvalue="6.3e-16" match="++ +++  +++ +++ +    + +++++++++++ +++++ +++++++++"/>
			</seg>
			<seg start="526">
				<data>
TDLGLLVFISLCDISPFWVTWLLQRNLGAAVDLAQLWTLVWSFCARKFSSPTPREMIELTAPPAFDYASYYNYFL
FYTTVTLCFGCIQPLVIPAAAMYFSLDVFLKKYLLLYIFITKTESGGMFWRMLFNRVLFAAILANLVVFLSTWVH
				</data>
				<hit pos="590" idx="0" pvalue="1.8e-17" match="+++++ ++  ++  +++++++++++++ + +++++ ++   +++ +++++"/>
			</seg>
		</sequence>
		<sequence db="0" name="1.A.17.2.4" comment="" length="487">
			<score strand="both" combined_pvalue="1.07e-37" evalue="7.5e-36"/>
			<seg start="1">
				<data>
MTDKAFEPSNGGDIEMSEDVKNKTEQPVENISDCSKIDKNKPMSLFSTNFVLRQRFGLGIALYFDFLYYVLVSDL
VIGAGIVFVWSIQSEFASVTSNPLTLLYIEAYGSGPFNYYFFFVTNILFFIVCLGQGLYYYITRRNIIKREYEKE
				</data>
				<hit pos="36" idx="2" pvalue="2.1e-12" match="+ ++++++ ++++   ++++++ ++++++ ++++ +   +++++  + ++"/>
			</seg>
			<seg start="226">
				<data>
VDSQMQQINFPLFSFYDILVSVLLFVFYQILRIVAQLVSLIERHKKYIGYVKDRTIKYFIGKIFLVMSIYITNRI
				</data>
				<hit pos="247" idx="1" pvalue="6.9e-13" match="+++ ++  +++ ++ +   +++++ + ++ +  ++++++ ++++++++++"/>
			</seg>
			<seg start="301">
				<data>
VKVDVGCPLAPAGSTFFTVVLTDLVLTNFFGILFPFIKAHFPIISRVIKKICKCIMPCWKDSFDENDIAPQFEIE
SEYFEIYFRQFNILIGSTTSPILMLIGALSFAIEYACDKIKLTKFCYQTKKTPGMMIRFNQWFLTFTFVLAFILW
				</data>
				<hit pos="372" idx="0" pvalue="1.6e-17" match="+++ +++ ++ ++++ +++++ +++++++++++++ +++ +++ ++++++"/>
			</seg>
		</sequence>
		<sequence db="0" name="1.A.17.5.4" comment="" length="978">
			<score strand="both" combined_pvalue="6.76e-37" evalue="4.7e-35"/>
			<seg start="1">
				<data>
MAEGDEQKKFEITLWYAPTKKPVNNPLLLSFWKSLVAWIPQAFIYSDKRIWKEKGADAIMHIRFLRICLLLCGMM
ALFGSAVIIPINIHGTTTEQLPDLGYLTISNIDGTDTKLIAHVLFTYFYSFVSYFIIWFYYRKYTDLRKKYLNKN
				</data>
				<hit pos="34" idx="2" pvalue="2.7e-12" match="   ++++  +  +++++ +  ++++ ++ ++++ +++++ ++++++ +++"/>
			</seg>
			<seg start="526">
				<data>
AFIFASLANLQSLSEVDGFGWIQTGISDHLSDYAVSVVEGFAPAIFLVLSLVLAKHIIRWIIHRSYEWAKSTVEW
KTMTTYWSFLIIHVVFVSTFGGTLSKILSEFIDNPRNLISLLAQALPQNSTFFINYILVVTFCITPLTLFRTRQI
				</data>
				<hit pos="570" idx="1" pvalue="2.4e-10" match="+ +++  ++  ++++++++    + ++ +++ +++ +  +++++++++ +"/>
			</seg>
			<seg start="676">
				<data>
LQQFVWYVLMRPSTVRQKAKMWQYPTFDYAGSVAQGLLIYTVTLVYSLMAPLISVFGLCYFIVVYLVDRYQIIYT
TRTSWQGGATMWPLIFHMFMTSLILFQLAMIGILTLSKFGGGGALVALPFITAGIWVLLHFHWVTVSNSGPINGV
				</data>
				<hit pos="702" idx="0" pvalue="2.5e-19" match="+++++ +++ +  ++++++++ +++++ +++++++++ + ++++++++  "/>
			</seg>
		</sequence>
		<sequence db="0" name="1.A.17.3.10" comment="" length="1080">
			<score strand="both" combined_pvalue="1.00e-36" evalue="7e-35"/>
			<seg start="151">
				<data>
QVVEDSYYKAVMSEKLPAYKAPRRHIARLENLESAVLDKEGNQLPLWKSTSDDLDVLGPGISLWFAQLKTLGKTF
VYITMLASVALSHYVYIANKSSSVEVEPEITTTLGVTAAGVYASAYGIDIRTIMAVLSCLDVCMVLMFMLITAIL
				</data>
				<hit pos="187" idx="2" pvalue="6.0e-10" match="++  +   +++ +  +  +  + +++++++ ++++ +++++++ +  +++"/>
			</seg>
			<seg start="676">
				<data>
DQLLIFGFEVGRLSVVALTSMLLLWTSGKFALFERHKTVSATERTTSRFAFFTLITNALILPLLVNIEIKGFSGF
				</data>
				<hit pos="689" idx="1" pvalue="6.5e-15" match=" ++++ ++++ +   +++ +++++++++ ++++ +  ++ ++ ++++++ "/>
			</seg>
			<seg start="751">
				<data>
PILFRGSYEDVTLDWYALVMRSLMITTFINASWFGPSRLVQMWLTQLWRYWTARWCTTQYNLNRLYQRPKFTLAE
RYGQCMTVIFTAIVLFAAAPVLVPVAAFYCFLAYWSDKTMILRHSRYPSLYDHKLARQFMSYAPLACLAHFAFSS
				</data>
				<hit pos="821" idx="0" pvalue="6.0e-17" match="+ +++++ +++ +++ +++  ++++ ++++++ ++++ +++++  +++ +"/>
			</seg>
		</sequence>
		<sequence db="0" name="1.A.17.3.3" comment="" length="835">
			<score strand="both" combined_pvalue="3.52e-36" evalue="2.5e-34"/>
			<seg start="1">
				<data>
MDQPRGSRAAARLSVTAPDDGPSVAVAREWFRDVILPHRVRDKEAGAFRLVDMGEDAPGSELFPVFGTSLSDLSV
FGIGLGLYFRMLLQLSLLLFVLACVSTPSIIYFLSSSYSGTLRSRSLDFRILGTAACTREVSAIDTSASSNEIRT
				</data>
				<hit pos="56" idx="2" pvalue="7.0e-12" match="+    ++++ +++     + ++ + +++++++ ++ ++++++++++ +++"/>
			</seg>
			<seg start="376">
				<data>
ATEPSSVQWKSAGVLWRRRVLQQALTMSIVGGMMTGVYFLALWLKNDYIGGETEPDSKRRGRLFILACTLAVTDL
FGCRILSYVDRLEQHQTKEREQLSTLNKLLLFRGFNGAVVLYLLMDFTDILSQENLLQIQALLIANLITAPVIQL
				</data>
				<hit pos="443" idx="1" pvalue="7.3e-14" match="+++++ + +++ +  +  +++ + +++ + +++ +++ +++++++  +++"/>
			</seg>
			<seg start="526">
				<data>
ISPFEKFNRWYYGPKAKTQRKLNSYYSGAYWKLAERYTQITKSVGIALFFKSLLPTGLIITSLSLLVNYWVDKYC
LLRKWKTPPRYDGLLARASRYHLLLVALVSLIMMGRWYNGWPFDHATQRAVTSAREETESRYDSLVKTLHIVLPF
				</data>
				<hit pos="556" idx="0" pvalue="1.6e-15" match=" ++++++++++   ++++ + +  +  + + ++++++ ++++++++++ +"/>
			</seg>
		</sequence>
		<sequence db="0" name="1.A.17.6.6" comment="" length="865">
			<score strand="both" combined_pvalue="4.95e-35" evalue="3.5e-33"/>
			<seg start="226">
				<data>
KKFREVEARIKREEARRRAMELGLEYEQEDDMTQSTALGIMKLLRIRLRAFKTSLRQHDILYRQSRAAESRFGSG
VSLYFWFYRWILQTTMWTVILLWLFVFIFHFIRYLSTRSFKMISIYPQFFFFSTVDTSMSTIYASFLFASVGSIV
				</data>
				<hit pos="277" idx="2" pvalue="2.1e-13" match="+   + + +++   +  ++++++++++++++ ++++++ +++ ++ ++++"/>
			</seg>
			<seg start="451">
				<data>
QQEWTRLYVKRSVSLFFNFIALAGGWSTIIVSKFILFTGRVNNSSGLTGQLLALVPNIIPSAVNGIMPQVVDFCV
DFEEWDDPAFVLKMRVSRLYAAKILNALIQVALVFILFHGADNLGLQRVLLRSCSYLTCEDQAGSTFFALFYTDV
				</data>
				<hit pos="508" idx="1" pvalue="9.2e-12" match="++ + ++ + +++++++++++ ++    + +  + +++++++ ++++ ++"/>
			</seg>
			<seg start="601">
				<data>
IINMATAYGFAVGFHFLYTKILNKPSLAKDEFRPSAQIIKVLYQQIFLWLSLPHFPFAIFIGFILWFLQFQVDSY
ILFNYNAKPVRPFDVKDGGVYFALFYSFTLFLFLGWFYYVWFIFSSSTSDLLCCRLTELVASGNGTSGACFAVNI
				</data>
				<hit pos="632" idx="0" pvalue="6.6e-15" match="++ +++   +++++ + ++ ++ ++ +  ++ + +++++ ++ +++ + +"/>
			</seg>
		</sequence>
		<sequence db="0" name="1.A.17.7.3" comment="" length="718">
			<score strand="both" combined_pvalue="9.59e-35" evalue="6.7e-33"/>
			<seg start="1">
				<data>
MYIIIVYIKVTYFTMNQYKSYGFIHTKYCRYLHYKMHETPIEEIRRSKSINARQLHSYFGIDVSMLFQLDLFMAL
WFIVVFICYLPFIISFASFDWGGQNFIIQPEYTVEMYLSISNFHCYIWYIVIMSTQIITQFFRRIRRIQDCKESL
				</data>
				<hit pos="39" idx="2" pvalue="6.2e-10" match="+ +  ++  + +  ++++++++ ++++ +    ++ +++++++++ ++++"/>
			</seg>
			<seg start="376">
				<data>
LCLGLIQMIIGDWTLRSILFWAIQYEGHTTYSSKEKSWIVKFYIFNLFNRLSVVYYKNFTLYFSDKKNHYYDFFN
				</data>
				<hit pos="381" idx="1" pvalue="4.9e-17" match="+++++ ++ ++ +  + ++++++ ++++ +++++++++++++++++++++"/>
			</seg>
			<seg start="451">
				<data>
IFTKNRFWRFSGGHIGINLLSVLAVFTFIQNFANICLQIIIKGYLFLINKSSNGQNQYDLGGTIRYSSIYVQHLV
VFTLTLTFGFEQPYLLLLATLFYVIQFFTLKYVQAKVSRPPPSYNGLCCQAEKIQSFICIGSVLGIIQYNYEDNS
				</data>
				<hit pos="514" idx="0" pvalue="8.1e-13" match=" ++++ +++ +++++ ++ +++ ++ +++++ ++ ++++ + ++   +++"/>
			</seg>
		</sequence>
		<sequence db="0" name="1.A.17.5.11" comment="" length="782">
			<score strand="both" combined_pvalue="1.11e-34" evalue="7.8e-33"/>
			<seg start="76">
				<data>
PSWNQSSLFGWLTVLYKIRDEQILEYAGLDAYVFLSFFKMCIKLLSIFCFFSVCVISPVRYHFTGKIDDGNDDDD
				</data>
				<hit pos="82" idx="2" pvalue="2.9e-12" match="  + ++++++++ + ++ ++ + ++ ++ ++ +++++++++ ++++++++"/>
			</seg>
			<seg start="451">
				<data>
VIPVSYLATLLNLKTLSKFWPSVGQLLKDHQWAANIVTGLLPTYLFTLLNFGIPYFYEYLTSYQGLVSYSEEEIS
LVSKNFFYIFVNLFLVFTLAGTASNYWAYLSDTTKIAYQLATSVKEFSLFYVDLIILQGIGMFPFKLLLVGSLIG
				</data>
				<hit pos="494" idx="1" pvalue="3.6e-15" match=" + +++++  +++ ++++ +++  ++++++ +++ +++++++++ +++++"/>
			</seg>
			<seg start="601">
				<data>
FPLVKIKAKTPRQRNELYNPPIFNFGLQLPQPILILIITLIYSVMSTKILTSGLAYFIIGFYVYKYQLIFATDHL
				</data>
				<hit pos="623" idx="0" pvalue="2.8e-12" match="++++ + ++ +    +++++++++  ++  ++ ++++ +++++++++ + "/>
			</seg>
		</sequence>
		<sequence db="0" name="1.A.17.3.1" comment="" length="2464">
			<score strand="both" combined_pvalue="3.39e-33" evalue="2.4e-31"/>
			<seg start="1351">
				<data>
HGKVSVYEGSVNGSTVIDDGADEDKDDASDVDDWLYKTDKPTKKRKPRASPSNGVPQRTTGNLPRAGPGESNYPT
KLYSPFFTPLSQMGDFGIGVGLYFSTLRGIAIITLIAGLINLPNILYFAGDEYSASQPGVSFLLKGSAICTEQVW
				</data>
				<hit pos="1421" idx="2" pvalue="6.3e-08" match=" +  +++   + +     + ++ +++++++ ++ + ++ ++++++ ++++"/>
			</seg>
			<seg start="1801">
				<data>
CRTISVAAAALAISVSNALFPVVAKVLTNLEAHASETGKQSSLFVKIAIFRWTITAIVITVIMPFTSTLSNGPDH
				</data>
				<hit pos="1811" idx="1" pvalue="5.6e-16" match="+++++ +++ +++++++++++++ ++++   ++ +++ ++++  + ++++"/>
			</seg>
			<seg start="1876">
				<data>
LIESIFVIFFADLFTTNVIQILDPVSNFKRHFLAPRAASQERMNLLMGGTEYTIAERYTNMTKTLFLTFYYCAIY
PSAFFVCAVTLLVNFFVDKYSLMRTWKPAPMLGPYIAKFSRVYFMTTAVAAMAIVSSYFYSGFPYDNLCADDVSH
				</data>
				<hit pos="1927" idx="0" pvalue="2.7e-14" match="+ ++++++ ++   + +  ++++ + +  ++++ +++ + ++++ +++ +"/>
			</seg>
		</sequence>
		<sequence db="0" name="1.A.17.5.10" comment="" length="771">
			<score strand="both" combined_pvalue="9.14e-33" evalue="6.4e-31"/>
			<seg start="1">
				<data>
MATLQDIGVSAGINILSAFVFFIIFAVLRLQPFNDRVYFSKWYLKGLRSSPARGGAFAQRFVNLDFRSYMKFLNW
MPEALKMPEPELIDHAGLDSVVYLRIYWLGLKIFTPIAVLAWAVLVPVNWTNNTLEMAKQLRNVTSSDIDKLSVS
				</data>
				<hit pos="71" idx="2" pvalue="3.6e-11" match="+++++ ++ ++++  +++++ + + +++ +     ++++ +++++ ++++"/>
			</seg>
			<seg start="376">
				<data>
LIMHVAFFFLTFFFIVPIAFVQSLATIEGIVKAAPFLKFIVDDKFMKSVIQGFLPGIALKLFLAFLPSILMIMSK
FEGFTSISSLERRAAFRYYIFNLVNVFLASVIAGAAFEQLNSFLNQSANQIPKTIGVAIPMKATFFITYIMVDGW
				</data>
				<hit pos="432" idx="1" pvalue="2.8e-14" match="+++ ++ ++++ + + + ++++  + ++ ++++  ++++++++++++   "/>
			</seg>
			<seg start="526">
				<data>
AGVAGEILMLKPLIMFHLKNAFLVKTDKDREEAMDPGSIGFNTGEPRIQLYFLLGLVYAPVTPMLLPFILVFFAL
AYIVYRHQIINVYNQEYESAAAFWPDVHGRVIAALVISQLLLMGLLGTKHAALAAPFLIALPVLTIGFHHFCKGR
				</data>
				<hit pos="564" idx="0" pvalue="2.7e-12" match=" ++    +++   +   ++++++ ++++++ ++++ + + ++++++++++"/>
			</seg>
		</sequence>
		<sequence db="0" name="1.A.17.5.8" comment="" length="957">
			<score strand="both" combined_pvalue="3.46e-31" evalue="2.4e-29"/>
			<seg start="1">
				<data>
MNSSNSTNSTATASSTDTSTQQVVTALVSNGAIFGVFIVAFLLLRMKLKRIYEPKSSFDLTNEEKKPEPLPRGIW
QWLKPLLKKSDNFIIQQAGLDGYFFLRYLFIISIYCAVSIIYIFPILLALNASGEGTSQTGLNELAYQNVKHRGR
YFGHVFCGWIFFWGFLYIIYRELYFYTSMKHAVLASPRYAKKLSSRTVLFQTVPKQYLSEEEFSKLFDGVKKVWI
				</data>
				<hit pos="73" idx="2" pvalue="1.5e-05" match="+ + +++ +++ +++ ++++ + +  ++ + +  + + + +  +  ++++"/>
				<hit pos="132" idx="2" pvalue="5.2e-08" match="+++++++++ ++ +++ + ++++  + +  + ++++++   + + + +  "/>
			</seg>
			<seg start="376">
				<data>
FNLRMLWWERLGRRVTSSAVIVALVLLWSFPVAFVGMISNITYLTNKLPWLKFIYKLPKPLLGLLTSLAPTVALA
VLMSFLPVFIRAMAVAQGSPSKQNVEHFTQQAYFAFQVIQVFLVITISSAATSVVTKIVQDPSKAMDLLASNLPK
				</data>
				<hit pos="447" idx="1" pvalue="1.6e-13" match="+++++++ +++++++ ++  ++ ++++ +++ +++ ++++++++++++++"/>
			</seg>
			<seg start="526">
				<data>
ASNFFMSYVIMQGLSISSGALLQIVPLILFYALGALLDGTVRKKWNRFSGLPSMQWGTIFPVYTNMTVIIFSYAI
ISPMILLFGAVSFFLLYVAYLYNLTYVFQESPDGRGIYYPRALFQSIVGIYIGQVCLLGLFAVGKGWGPIVLQVI
				</data>
				<hit pos="579" idx="0" pvalue="1.4e-14" match=" +++  ++  ++   ++ +++++++++++++++++++ ++ + +++++++"/>
			</seg>
		</sequence>
		<sequence db="0" name="1.A.17.4.3" comment="" length="762">
			<score strand="both" combined_pvalue="5.88e-31" evalue="4.1e-29"/>
			<seg start="151">
				<data>
HGRRRVSEMRNRRASRWRSKKASIHPETDALELDAPKRLQARDNVRRALGRWHLFWYDLRRWWHLKRTRRRDPIP
IWSRSIKRIEGYFGSGLASFFTFLRWLFLVNLLISVVYICLVILPMAIRFDYNGITESFQWYNVIDGAGAVGQSW
				</data>
				<hit pos="218" idx="2" pvalue="2.1e-17" match="+  +    ++  ++++++++++++ ++++++++++++++++++++ ++ +"/>
			</seg>
			<seg start="451">
				<data>
ETYAPVLVLSFINGALPLAIKRLNNIEHYKHPRTASQVTTLRVFMLRILTIYALLYGFFQKTNFTELQTPVYNGT
				</data>
				<hit pos="457" idx="1" pvalue="3.9e-10" match="++++ ++  ++  ++ ++++++++        ++++++ +++ + +++++"/>
			</seg>
			<seg start="526">
				<data>
NSSASITQDDCAGTVIGKEIYKLVLVDTLVGMLQRLAATLFWYFWLKRRVELDLVQCVLHLVYRQGLVWIGMSFS
PAVPVVAAISNVRRFCRPPQTRWDSSKNTSFFLWCLGATLFFMAIPLAWALTEYKPNCGPYAASEYDSWFDAISM
				</data>
				<hit pos="577" idx="0" pvalue="2.3e-08" match=" ++   +++++++++ ++++ ++++ ++++++++++  ++         +"/>
			</seg>
		</sequence>
		<sequence db="0" name="1.A.17.7.2" comment="" length="637">
			<score strand="both" combined_pvalue="5.93e-31" evalue="4.2e-29"/>
			<seg start="1">
				<data>
MINIKIEMTTNLKSLRFFPSNQVIQQTFGLDISLFNQQMFYLILLSIGFYMMILAIPVLYAYQDIHNNELNTLTM
				</data>
				<hit pos="7" idx="2" pvalue="2.8e-07" match="++ ++++ +++ + ++++++      + +  + ++++++++++  +++++"/>
			</seg>
			<seg start="301">
				<data>
IISFVNFLILCWMRQLERNLQDKQLSFAGGYFVYIGIFVVMMLLDLIFRPVLYWANYFEQHVSYGEKERSWMVRL
FIYSLLNKLSMIFSRNFVALLNLKNKGSDYLKGLAQVFQYTTIWRRGSDTGGSDLISFMWVCIIMYPILEFLAPI
				</data>
				<hit pos="339" idx="1" pvalue="5.3e-18" match="+++++++ + +++ ++ + ++ + ++ + +++++++++++ + + +++++"/>
			</seg>
			<seg start="451">
				<data>
LYKLCQYSAATTQYDKEIARNGTDIRFTSVWTSVLVVFCTVFSFASVQPEIILMFALFCCIYGVSLKVIQRYLCK
				</data>
				<hit pos="475" idx="0" pvalue="1.3e-10" match=" ++++  + ++++++ + +++++++ + +++++++++  ++ + +  +++"/>
			</seg>
		</sequence>
		<sequence db="0" name="1.A.17.6.5" comment="" length="620">
			<score strand="both" combined_pvalue="9.55e-31" evalue="6.7e-29"/>
			<seg start="76">
				<data>
SEMMVAQARGGLTGGINRANARDSKNTRDREAEMRRRRLAKNALLAGVVEEEEDLVITLEGISTSSLAQLSGRFY
RWLGKKLPLGADVRAIQARYGSAVASYFHFYRWLVGTYIFIASLSLVWIVFHVLKQVNQGSASVFSASLVGIIPS
				</data>
				<hit pos="150" idx="2" pvalue="2.7e-12" match="  + +++ +++ +++ + +++++ +++++ + ++++++ ++++ ++++ +"/>
			</seg>
			<seg start="376">
				<data>
SVAWISQAAAVISTSIVPATVTVINAIMPIIIKAITKLEKWDMERTVTYMLTIRMFLAKILNAFIQALSYLLLAD
				</data>
				<hit pos="394" idx="1" pvalue="1.1e-13" match="+++++++++ + +++ ++++++++ +  +   ++++++++++ ++++   "/>
			</seg>
			<seg start="526">
				<data>
FEVAKRMVGLLYFQALILAAYPFFPMGTVFVAPFLILSFKFEKKLLTAFQVYRPLSELDMTKARIWVLVVMSGVG
				</data>
				<hit pos="526" idx="0" pvalue="1.1e-09" match="++++++++ +++ +  ++   +++++  ++ + ++++ + + +  ++ ++"/>
			</seg>
		</sequence>
		<sequence db="0" name="1.A.17.2.3" comment="" length="689">
			<score strand="both" combined_pvalue="1.05e-29" evalue="7.4e-28"/>
			<seg start="151">
				<data>
QQDLVENNRQNLSMFCSRKSLKWKGQELEDEFGISIRQYYNFLNFLTVANIALLLCSLVGWLPHALNTFPKLRDE
				</data>
				<hit pos="162" idx="2" pvalue="5.0e-07" match="++    +  ++ + +++++ ++ ++  +  ++ +++ +++ + +++++ +"/>
			</seg>
			<seg start="301">
				<data>
FLLCLSVPIIVMYFILFGLNRMMIQENYKVATNFPTNFSGTSRLLVALLAISTSSIANFIFGLVAGLLTDLELHE
TWTGYRNHRLAKLVVYRICNTMALLFFTYYAEVPWYTCMITRIALQTILFVGMDLVVTLLLQMISPFVYQWWLNI
				</data>
				<hit pos="352" idx="1" pvalue="2.0e-15" match=" + ++ +++ + ++ ++++++ + ++++++++   ++ ++++++++++++"/>
			</seg>
			<seg start="451">
				<data>
INCRPCCEDQQDTREPFELTEEYFKLVFRQYLLYVALPLCPLFSAATLVCNVIELPLNKFRLLRLTRRPQGMQGS
				</data>
				<hit pos="467" idx="0" pvalue="3.8e-12" match="+++++++  +++++   ++ ++ +++  +  +++++++    +++++++ "/>
			</seg>
		</sequence>
		<sequence db="0" name="1.A.17.3.4" comment="" length="1231">
			<score strand="both" combined_pvalue="1.79e-29" evalue="1.3e-27"/>
			<seg start="1">
				<data>
MEQRAAALEQAIEKDLAAVEAKTKEGLAKAAGAAKLTEDEIVEELEDLQQGVRETIETDDFDMGKTLGATTYFYM
DFLKALMVVCFVAGCASVPSIRGYRRGRYSTRTRRDRQRFTFPSMSPFCMDYETVTATAGCAHGRAACDARYAPR
CALTRRIAAVDAAATGVAVVLLAIFVATVAGKARKIDEAVQTPQDYSVMVTDPDADADDADEWRQFFARFGAVRA
				</data>
				<hit pos="47" idx="2" pvalue="4.7e-10" match="+ + ++++  ++++ + ++  ++   ++  +++ ++ +++++++ +++++"/>
				<hit pos="141" idx="0" pvalue="6.8e-05" match="    ++++  +     +    +++  ++++ +  ++ +   ++ ++  + "/>
			</seg>
			<seg start="301">
				<data>
ALTVGSYSARTDTTGDPRVRKFRGHNVLRVKEAPEPPDVGWRELGSVGGARSTLQKFATVATVAAALVAVSSTII
LVATVRRFLMLPSWGDGVIVAVVNAILPQFFKVWSKTFEVHRTESSRQRSLLRQLYAARLLNGIVAVLVTPRWTH
				</data>
				<hit pos="340" idx="2" pvalue="6.9e-05" match="++   + +    +  +  +   + ++   +   +++++  +  +++++++"/>
				<hit pos="394" idx="1" pvalue="1.4e-09" match="++ ++   +   +  +   ++ +++++++ +++ + ++++++ ++   + "/>
			</seg>
			<seg start="526">
				<data>
DVLPRSFSTLDASRKLLDGDLAERLADAVKVVINATMYSLLFPGGWFLGLGALALNYVVDKYLLLRRLRPPRARD
				</data>
				<hit pos="544" idx="0" pvalue="9.9e-15" match=" +++++ ++ + +   +++++  ++    +++  + + ++++++ +++  "/>
			</seg>
		</sequence>
		<sequence db="0" name="1.A.17.5.7" comment="" length="868">
			<score strand="both" combined_pvalue="1.10e-28" evalue="7.7e-27"/>
			<seg start="76">
				<data>
SKVCFAKKKIKNYWSLFAFLKQLPGRMLDPMEKFERNERYGLDNYLFLRFLKLLIFFFAVLSIINIPILIPIHYF
				</data>
				<hit pos="95" idx="2" pvalue="8.0e-06" match="+ +  ++++  +   +  ++++ +  ++ ++++ ++ ++ +++++ ++++"/>
			</seg>
			<seg start="451">
				<data>
GPNVNDIIWRNILDSSPLWKSAKYFSANILRIFVIIGWILPVAFLGLISQIPNISSLIPFTKIIHFQSPFIREVA
				</data>
				<hit pos="455" idx="2" pvalue="4.4e-09" match="+++ +++++  +++++  +++ + +   ++  ++++ + +++ +  ++++"/>
			</seg>
			<seg start="526">
				<data>
KNLIPIVTLIIIIEIVPYFFRWLSYLRGLKTGAQIEADVQNWYFVFVFIHLFVVVTISSGFSIIIERLLNNPVSI
				</data>
				<hit pos="532" idx="1" pvalue="3.8e-12" match="++++++ ++++++++++  + + ++    ++ ++++++++ +++ + +++"/>
			</seg>
			<seg start="601">
				<data>
PALLANDLPKCANFFCSFVLIRGMAYAGGNLLRIKELLFELFYYKWKRSTPHAQFKRLKTSLFFQLGSIYPIFSV
LGCIGIIYSVVAPIILLLCCISFSMVFFSFSYLFKYQYNKENYSETFGKLYIQALMQLYAGIYFMEFCLLGLFTL
				</data>
				<hit pos="664" idx="0" pvalue="2.5e-12" match="+++++ ++   +  ++ ++++++++++++++++++ + + +  + + +++"/>
			</seg>
		</sequence>
		<sequence db="0" name="1.A.17.5.9" comment="" length="785">
			<score strand="both" combined_pvalue="2.03e-28" evalue="1.4e-26"/>
			<seg start="1">
				<data>
MASVQDIGLSAAINLLSAFAFLFAFAMLRLQPVNDRVYFPKWYLKGIRGSPTRSRGIMTRFVNLDWTTYVKFLNW
MPAALQMPEPELIEHAGLDSAVYIRIYLLGLKMFVPITLLAFGVLVPVNWTGETLENIDDLTFSNVDKLSISNVP
				</data>
				<hit pos="71" idx="2" pvalue="1.1e-10" match="+++++ +  + ++  +++++ + + +++ +     ++++++++++ ++++"/>
			</seg>
			<seg start="376">
				<data>
TVALFFLIFCFMIPIAFVQSLANLEGIQKVLPFLKPVIEMKTVKSVIQGFLPGIALKIFLIILPTILMTMSQIEG
YTSLSYLDRRSAEKYFWFIIVNVFLGSIITGTAFQQLKSFLEQPPTEIPKTVGVSIPMKATFFITYIMVDGWAGI
				</data>
				<hit pos="429" idx="1" pvalue="8.0e-11" match="+++ ++  +++++ + + +++++ + +  +++   +++ ++++++++  +"/>
			</seg>
			<seg start="526">
				<data>
AAEILRVVPLVIFHLKNTFLVKTEQDRQQAMDPGHLDFATSEPRIQFYFLLGLVYAAVAPILLPFIIVFFAFAYV
VFRHQVINVYDQKYESGARYWPDVHRRLIICLIISQLLMMGLLSTKKFAKVTALLLPQPILTFWFYRYCAGRFES
				</data>
				<hit pos="561" idx="0" pvalue="8.4e-12" match=" +++   +++ + +   +++++++++++++ ++++   +++ ++++++++"/>
			</seg>
		</sequence>
		<sequence db="0" name="1.A.17.5.6" comment="" length="991">
			<score strand="both" combined_pvalue="2.44e-26" evalue="1.7e-24"/>
			<seg start="301">
				<data>
SYSSKRIGELNEEIHEKQADWASNDRQPACFIQFETQLEAQRCYQSVEAILGKKNFGKRLIGYSPEDVNWGSMRL
SSKERHSRRAVANTIMVLLIIFWAFPVAVVGIISNVNFLTDKVPFLRFINNMPTFLMGVITGLLPTIALVVLMSL
VPPFIVMLGKLSGCVTRQETDLYSQAWYYAFAVIQIFLVVTATSSASSTVDSIIDRPRSAMTLLANNLPKASNFY
				</data>
				<hit pos="361" idx="2" pvalue="3.9e-06" match="   + + + +++     +++    ++    +   ++ + ++++++++++ "/>
				<hit pos="442" idx="1" pvalue="1.2e-12" match="+++++++ ++++++ +++++ +  ++++ ++  + +++++ +++ +++++"/>
			</seg>
			<seg start="526">
				<data>
IMYFILKGLTGPTWTILQAVNLLLSKVLGRVLDSTPRQKWNRYNTLATPRMGIVYPGIEILVCIYICYSIIAPIL
LFFSTVMLTLLYVAYLYNLNYVFGFSFDLKGRNYPRALFQIFVGIYLSEVCLLGLFIMAKTWGPLVLEVFWIVVT
				</data>
				<hit pos="574" idx="0" pvalue="2.2e-12" match=" +++  ++ + +  ++ +++++++++++ +  + + + ++ + +++ +++"/>
			</seg>
		</sequence>
		<sequence db="0" name="1.A.17.6.7" comment="" length="890">
			<score strand="both" combined_pvalue="2.95e-22" evalue="2.1e-20"/>
			<seg start="151">
				<data>
LNKERQKLKQETQKIQMIEQQKNLVQSNYEAHKLKVETVKKNFMKRQQTQVDIKADNFNKALHNDQSKVREVGNT
ILFIFNQLFFALSNNYFLSKYVYQIANSYGAKSEVFFSKNAFLFNNYLFSVLIFIPFYVEYFINTKISGIDSFFL
				</data>
				<hit pos="214" idx="2" pvalue="1.1e-05" match="++++++++  ++ +    + + +    ++   +++ +++++++   + + "/>
			</seg>
			<seg start="376">
				<data>
TKRVLQYYSDKDSHYKKYMDQNAGLIQKLIFRFLIVGLIISSIVPVIIIHQKDIFFDLVDIKFISEIINGLIIAC
ISKMVYMIIIPLNKFEGLANQDSRTKLLYLKKFFSEIFPILASILMSYSVILENDTYIFYIGILTNNISYDYTKY
				</data>
				<hit pos="446" idx="1" pvalue="4.1e-11" match="++++++++++ ++++ ++++++   ++++ + + ++ ++  ++  ++++ "/>
			</seg>
			<seg start="676">
				<data>
CNPFMGQTTSLANRFRQYLYDTQVIGVAYDILTWLPLIYGLFIIYLVAYLVSQNQKRVWEFEFQKKLKELSGIKQ
				</data>
				<hit pos="687" idx="0" pvalue="3.8e-10" match=" + +++++  + ++++++  + + ++++++++++++   +++  + ++++"/>
			</seg>
		</sequence>
		<sequence db="0" name="1.A.17.3.11" comment="" length="1265">
			<score strand="both" combined_pvalue="4.03e-19" evalue="2.8e-17"/>
			<seg start="676">
				<data>
NKESSNTVKIQIITYALAILINVYNFILCVILQIINRYCKNSTRTKDNIFLSKSLSTARFINSAIVGFIIQLYVS
				</data>
				<hit pos="694" idx="1" pvalue="4.9e-07" match="+++ + +++++++   ++++ +  ++++ +  +   + +++++++ ++ +"/>
			</seg>
			<seg start="751">
				<data>
KKSTKQEILFGQGGLADDANYFMITNCILPTIAQVVNVEYYIQAFLRKIEEKKGNQSVKTQEELNLISENPQFPI
EERYAQLLTTMFTTAFYCPIVPITIIWSLICFILQYWIDKYNLIYRSSVKYNMSSELSLEMTEHLEYFLPIQCLS
				</data>
				<hit pos="823" idx="0" pvalue="8.8e-14" match="+ + +++++++   + +  ++++ ++     +++++++++++++++++ +"/>
			</seg>
		</sequence>
		<sequence db="0" name="1.A.17.3.6" comment="" length="1437">
			<score strand="both" combined_pvalue="6.98e-19" evalue="4.9e-17"/>
			<seg start="451">
				<data>
PSPDMKKARLYASQRLARQHEGDEAPGELYPLYTPLETFDRFGTDVSQYMHFVLYTSRLFFCLFAFNLANLIINL
				</data>
				<hit pos="472" idx="2" pvalue="1.5e-05" match="++ + +  +   +  +  ++++++++ +  +  +   ++++++++ ++++"/>
			</seg>
			<seg start="826">
				<data>
LVVNIGGHLIFFILVLFLAKLVEVQYTHREREKEMMIKMTVFQILSVVVPSFLYLFLNTNANELAFNDSMGRFGA
				</data>
				<hit pos="828" idx="1" pvalue="9.6e-07" match="+ +     +   +  +    +   ++ ++++ +++++ ++++  ++ + +"/>
			</seg>
			<seg start="901">
				<data>
SWYVSGGQFVIVALVGDATAINLFIDLVRPVPDLFNRYVLARRAKTQAKMDELWTIDADLTLGFRVQLMNKIVFV
GLMFAFAIPILYGLIFLFLFSAHWVDRYTLLRRLTPPPVTHDGLMEVVIRYIFPVAVLTHTVMAVIFFNDICVGS
				</data>
				<hit pos="960" idx="0" pvalue="4.0e-11" match="  ++ ++  +    ++ ++++++ ++++++  ++++  ++++++ +++  "/>
			</seg>
		</sequence>
		<sequence db="0" name="1.A.17.3.2" comment="" length="842">
			<score strand="both" combined_pvalue="1.23e-17" evalue="8.6e-16"/>
			<seg start="76">
				<data>
WKWYNPNVNNPSAPSLSIGWAFFEHFTLPRHFSESHTSKSGVLIRAPPGESSSTELYSYFMTPQSSLSDWGVGVG
MYFSTLISMAFIFILAGLINVANIMYYSSDEYDPGEGRNNFFLLNMLQFSAICTEREWVVCDKGCKENIGAWNSI
				</data>
				<hit pos="125" idx="2" pvalue="2.3e-07" match="++ ++++  ++++ +   +  + +++++++ +  +  ++++++++ ++++"/>
			</seg>
			<seg start="526">
				<data>
SRTRVNVVLFSIILSTFNVAIPMVVRILVAYEKHYDEGSSQASLYVKITFFRWVNTAIITRFITPFLSTLGEESI
				</data>
				<hit pos="537" idx="1" pvalue="5.9e-12" match="++++++++  +++++ +++++++  + +  +++ +++ +++++++ ++  "/>
			</seg>
		</sequence>
		<sequence db="0" name="1.A.17.7.4" comment="" length="502">
			<score strand="both" combined_pvalue="6.34e-16" evalue="4.4e-14"/>
			<seg start="76">
				<data>
PDDIIYPNISITNRYKKRQSILAYFILIIISGFLFITIKLARDKQYNYITAQRSLFMRTIVNGLTIFGIVQIPVG
FRPLVTYLAEQERHASYSGFLKSKFVKYYIFTMFNKLSILYYRGFADLISVEQENVDPYEQLRGYFGIFSKSRSW
				</data>
				<hit pos="142" idx="1" pvalue="1.4e-08" match="  ++ + +  +++++++++ +++ +++++ ++  ++++++  ++ +++++"/>
			</seg>
			<seg start="226">
				<data>
RFGPNTPGRDLILIMISYIYGYNFVLWLIFQISLWVQKIQNQHITGISVQISQVYVNNFVVFTLVQCYAFQQPLM
IPFAIIYYITNYYLVKYYQVYYGKILPDTNKLTITAQFTSISITCGSFIALIQFNFGEVIFLWLILMLLCCIMSY
				</data>
				<hit pos="274" idx="0" pvalue="3.8e-09" match=" +++  ++   ++++ + ++++ +++  ++++++ +  ++  ++  ++  "/>
			</seg>
		</sequence>
		<sequence db="0" name="1.A.17.5.1" comment="" length="703">
			<score strand="both" combined_pvalue="2.63e-15" evalue="1.8e-13"/>
			<seg start="1">
				<data>
MKVGGLLTSAGINIGLCVLFLSLYSILRKQPQNVKVYFGRRIAEEHNRLRDAFILERFVPSPSWIVKSLRCTEEE
ILATAGLDAVVFNRILVFSIRIFSLAAILCVFGVLPLNYFGQDMHHVRIPSASLETFTIGNVEERSRWLWVHCVV
				</data>
				<hit pos="60" idx="2" pvalue="1.1e-05" match=" + ++++  ++++  ++ +  + +++++ + + + + ++++++++++  +"/>
			</seg>
			<seg start="376">
				<data>
FIQGLTQLEQLQQRLPFLRGILKKKYMTQLITGYLPSVILQIFLYTVPPTMMFFSTLEGPISHSERKKSACCKVL
YFTIWNVFFVNVLSGSAISQLNALSSPKDIPMQLAKAVPVQATFFTTYVLTSGWASLSSELMQLFGLTWNFLRRY
				</data>
				<hit pos="413" idx="1" pvalue="3.4e-07" match="+++ ++   +++ ++++  ++++ +++++++++ +++  + + +++++  "/>
			</seg>
			<seg start="526">
				<data>
LLRIKEDSDFLYSFPYHTEMPKVLLFGLLGFTCSVLAPLILPFLLLYFFLGYVVYRNQYCRKRHLPLFKTFPAQN
				</data>
				<hit pos="539" idx="0" pvalue="8.5e-07" match="+ +  +++ ++         ++ +++++++ ++++++ +++++ + ++  "/>
			</seg>
		</sequence>
		<sequence db="0" name="1.A.17.6.2" comment="" length="890">
			<score strand="both" combined_pvalue="3.51e-13" evalue="2.5e-11"/>
			<seg start="601">
				<data>
TFVATLCLSIINVAVPHLIKSITQLEAWDFQDQLIKQQVWRMYLAKIMNFAIFVFIELELILGKRWFNNITLVTF
				</data>
				<hit pos="606" idx="1" pvalue="1.9e-10" match="++++++++ ++++++ ++++++++ ++   ++ +++++++++++  + ++"/>
			</seg>
			<seg start="676">
				<data>
NENGQNFDCKEDQVAIQIFKLLITELAIKLVIPFLKALGERFFFGLMKGRKQWQPEYLLSDDIVWLLYFQAIVWV
TLILYPFITVVIPMILFVLFKHHYFVLRNFKSKPKKSSNANDTGFFIMIFLNITFFSVSALILLFMSQSLDHETW
				</data>
				<hit pos="732" idx="0" pvalue="7.3e-05" match="+ ++++ +++++ + ++++ ++  + + ++  + +++ +    + + ++ "/>
			</seg>
		</sequence>
		<sequence db="0" name="1.A.17.6.3" comment="" length="834">
			<score strand="both" combined_pvalue="8.66e-12" evalue="6.1e-10"/>
			<seg start="451">
				<data>
DRIRIELGMRSEKEKWRLIIKRSITMIFSFIVLTIGWMIIIILSIYENDMQDYISKYNKFLGTWAPTALVTLVNF
IVPKILGMITDFEEWEFASTQMKHEVWRTYLAGILNNLIFVVIYTEVFIDKPFLRDTFIADFYQSNSNGVIRFPC
				</data>
				<hit pos="518" idx="1" pvalue="2.1e-08" match="+++++++++++++  ++++++ +   +   ++ +++ +++ + + ++ + "/>
			</seg>
			<seg start="676">
				<data>
FIYLRLTKMKVQPEGASNDDKIGYFIMVFMNITFLCVVVFVGFLLFYPAPHSFNLVRTYEYCGAFSSESYWYEPI
ENFLIEGEAGDIIFTYFISNSILLLFFSIVFIVLTSVFWKNIKLLLSYIESKTKEVEYNIDDLQYKLRGLQQKDK
				</data>
				<hit pos="739" idx="2" pvalue="9.1e-05" match=" + +  +++  +    +++  +  +  ++     +++++++++++  +++"/>
			</seg>
		</sequence>
		<sequence db="0" name="1.A.17.6.1" comment="" length="878">
			<score strand="both" combined_pvalue="2.43e-08" evalue="1.7e-06"/>
			<seg start="451">
				<data>
ISQNFDKLVPLASDVKKIGLRYDKSVESYYTFFRYLVGLAILTFLIFLTMQIVYLYYLWDTRTSFCVRIIPCMLL
				</data>
				<hit pos="452" idx="2" pvalue="8.8e-07" match="     +++++ +++++++ ++  ++ ++ ++ ++++++ ++++++ +  +"/>
			</seg>
		</sequence>
	</sequences>
	<runtime host="biofa-144-37.ucsd.edu" when="Sun Sep 24 17:29:41 2017" cycles="637940" seconds="0.638"/>
</mast>
