# Supplementary material for: Bioinformatic characterization of the Anoctamin Superfamily of Ca2+-activated ion channels and lipid scramblases
Source: PLoS One. 2018 Mar 26;13(3):e0192851. doi: 10.1371/journal.pone.0192851 (PMC5868767; doi:10.1371/journal.pone.0192851)
Supplement: S3 File — The file contains the output of MEME and MAST for the entire Anoctamin Superfamily. (ZIP) [file pone.0192851.s011.zip › meme_5m_w50/meme.txt]

********************************************************************************
MEME - Motif discovery tool
********************************************************************************
MEME version 4.11.4 (Release date: Thu May 18 17:37:13 2017 -0700)

For further information on how to interpret these results or to get
a copy of the MEME software please access http://meme-suite.org .

This file may be used as input to the MAST algorithm for searching
sequence databases for matches to groups of motifs.  MAST is available
for interactive use and downloading at http://meme-suite.org .
********************************************************************************


********************************************************************************
REFERENCE
********************************************************************************
If you use this program in your research, please cite:

Timothy L. Bailey and Charles Elkan,
"Fitting a mixture model by expectation maximization to discover
motifs in biopolymers", Proceedings of the Second International
Conference on Intelligent Systems for Molecular Biology, pp. 28-36,
AAAI Press, Menlo Park, California, 1994.
********************************************************************************


CPU: cronopio.wlu.ca

meme 1.A.17_clean.faa -oc model_oops_5m_w50 -protein -mod oops -maxiter 1000 -distance 1e-7 -nmotifs 5 -minw 50 -maxw 50 -evt 1e-50 -V 

********************************************************************************
TRAINING SET
********************************************************************************
DATAFILE= 1.A.17_clean.faa
ALPHABET= ACDEFGHIKLMNPQRSTVWY
Sequence name            Weight Length  Sequence name            Weight Length  
-------------            ------ ------  -------------            ------ ------  
1.A.17.1.1               1.0000    986  1.A.17.1.10              1.0000    837  
1.A.17.1.11              1.0000    665  1.A.17.1.12              1.0000   1610  
1.A.17.1.13              1.0000   1371  1.A.17.1.14              1.0000    909  
1.A.17.1.15              1.0000    648  1.A.17.1.16              1.0000   1267  
1.A.17.1.17              1.0000    735  1.A.17.1.18              1.0000    735  
1.A.17.1.2               1.0000    904  1.A.17.1.3               1.0000   1003  
1.A.17.1.4               1.0000    910  1.A.17.1.5               1.0000    782  
1.A.17.1.6               1.0000   1231  1.A.17.1.7               1.0000   1153  
1.A.17.1.8               1.0000    942  1.A.17.1.9               1.0000    822  
1.A.17.2.1               1.0000    609  1.A.17.2.2               1.0000    701  
1.A.17.2.4               1.0000    487  1.A.17.2.5               1.0000    914  
1.A.17.3.10              1.0000   1080  1.A.17.3.3               1.0000    835  
1.A.17.3.5               1.0000    945  1.A.17.3.7               1.0000   1150  
1.A.17.3.8               1.0000   1221  1.A.17.3.9               1.0000   1026  
1.A.17.4.1               1.0000    888  1.A.17.4.10              1.0000    805  
1.A.17.4.11              1.0000    726  1.A.17.4.2               1.0000    722  
1.A.17.4.4               1.0000    851  1.A.17.4.5               1.0000    703  
1.A.17.4.6               1.0000    757  1.A.17.4.7               1.0000   1285  
1.A.17.4.8               1.0000   1203  1.A.17.4.9               1.0000   1932  
1.A.17.5.10              1.0000    771  1.A.17.5.11              1.0000    782  
1.A.17.5.12              1.0000    806  1.A.17.5.2               1.0000    816  
1.A.17.5.3               1.0000    832  1.A.17.5.4               1.0000    978  
1.A.17.5.5               1.0000    853  1.A.17.5.6               1.0000    991  
1.A.17.5.7               1.0000    868  1.A.17.5.8               1.0000    957  
1.A.17.6.4               1.0000    912  1.A.17.6.6               1.0000    865  
1.A.17.6.7               1.0000    890  1.A.17.7.1               1.0000    836  
1.A.17.7.2               1.0000    637  1.A.17.7.3               1.0000    718  
1.A.17.7.5               1.0000    823  
********************************************************************************

********************************************************************************
COMMAND LINE SUMMARY
********************************************************************************
This information can also be useful in the event you wish to report a
problem with the MEME software.

command: meme 1.A.17_clean.faa -oc model_oops_5m_w50 -protein -mod oops -maxiter 1000 -distance 1e-7 -nmotifs 5 -minw 50 -maxw 50 -evt 1e-50 -V 

model:  mod=          oops    nmotifs=         5    evt=         1e-50
object function=  E-value of product of p-values
width:  minw=           50    maxw=           50
width:  wg=             11    ws=              1    endgaps=       yes
nsites: minsites=       55    maxsites=       55    wnsites=       0.8
theta:  spmap=         pam    spfuzz=        120
global: substring=     yes    branching=      no    wbranch=        no
em:     prior=        dmix    b=               0    maxiter=      1000
        distance=    1e-07
data:   n=           50685    N=              55    shuffle=        -1

sample: seed=            0    ctfrac=         -1    maxwords=       -1
Dirichlet mixture priors file: prior30.plib
Letter frequencies in dataset:
A 0.064 C 0.015 D 0.045 E 0.059 F 0.060 G 0.049 H 0.019 I 0.066 K 0.059 
L 0.104 M 0.025 N 0.043 P 0.045 Q 0.044 R 0.053 S 0.076 T 0.055 V 0.063 
W 0.017 Y 0.041 
Background letter frequencies (from dataset with add-one prior applied):
A 0.064 C 0.015 D 0.045 E 0.059 F 0.060 G 0.049 H 0.020 I 0.066 K 0.059 
L 0.104 M 0.025 N 0.043 P 0.045 Q 0.044 R 0.053 S 0.076 T 0.055 V 0.063 
W 0.017 Y 0.041 
********************************************************************************

Candidate motifs:
width nsites  ll        signif     consensus
----- ------  --------- ---------- ---------
   50   55.0    -209436 3.847e-423 FXLXXEYLEMIIQFGXILLFSXXFPLLPLLALVXNILEYRVDKYK
                                   LLYXX                                        


********************************************************************************
MOTIF FDLAEEYLEMIIQFGVILLFSAAFPLLPLLALVNNIJEYRVDKYKLLYVS MEME-1	width =  50  sites =  55  llr = 2542  E-value = 3.8e-423
********************************************************************************
p-value = 4.6e-584   E-value = 3.8e-423
********************************************************************************

(best) FEISEEYLEILYRQFIVYLGLPIYPIVTLFGVVCNIVEYYVDRFRLIRIC --> FXLXXEYLEMIIQFGXILLFSXXFPLLPLLALVXNILEYRVDKYKLLYXX
(best) w  50 nsites  55.0 lambda 0.0011461 RE/col  1.334

(best) RE 66.687

--------------------------------------------------------------------------------
	Motif FDLAEEYLEMIIQFGVILLFSAAFPLLPLLALVNNIJEYRVDKYKLLYVS MEME-1 Description
--------------------------------------------------------------------------------
Simplified        A  1::21::1::1:::::1:::2222::311:41:1::1:::::2:1:1:1:
pos.-specific     C  ::::::::::::::1::::::::1::::::::::::::::::::::1:11
probability       D  12::11::1::::::::::::::::::::::::::::1:::6::::::::
matrix            E  :1:112::4::::::::::::::::::::::::::::3::::::::::1:
                  F  5:11::1::::1:312:1:4:213::::131:1122::211::1:2:111
                  G  :2:11:::::::::4::::31:::::::1:2:::::::::::::::::::
                  H  ::::::::::::::::::::::::::::::::::::::1:::::::::::
                  I  1:1::1:::23311:2311::11::221:3:12::22:212::1111:1:
                  K  :1::11:::1:::::::::::::::::::::::1:::1:::1413::1::
                  L  11211::3:22111:1124:1111:53243:4313241111:11143:11
                  M  ::::1::1:31::::1:12::::1:1:::1::1:::1:1::::::11:::
                  N  :1:::2:1:::11:::::::::::::::::1::23:::::::::1::111
                  P  :::1:::1:::::::::::::1::a::41:::::::::::::::::::::
                  Q  :1:::1::1:::33:::::::::1:::::::::::::1:::1::1:::11
                  R  :1::11:11:::1::::::::::::::::::::::::::3:11:1::1::
                  S  :::21::1::::1:1:::1:3111:::::::1:2:1:1::1:1:::::12
                  T  :::11::1::11::21211:::1::::::::::::::1::1:::1:111:
                  V  ::2:::21:11111:22:1:111::11111:13::111114::::1112:
                  W  ::::::::1::::::::2:::::::::::::::::::::1:::2:::1:1
                  Y  1:1:::6::::1:1:2:1:2::1::::1:::::2::::22:1:3::12:1

         bits    6.0                                                   
                 5.4                                                   
                 4.8                                                   
                 4.2                         *                         
Relative         3.6                         *                         
Entropy          3.0                         *                         
(66.7 bits)      2.4       *            *    *                         
                 1.8       *      **  * *    * **  *       *  *        
                 1.2 ***  ** ************** ************** ********** *
                 0.6 **************************************************
                 0.0 --------------------------------------------------

Multilevel           FDLAXEYLEMIIQFGVILLFSAXFPLAPLFALLNNILEYRVDKYKLLYXX
consensus              VS     I   QT VW G     IL  IG V LFI IY  A       
sequence                                Y      I  L  I                 
                                                                       
                                                                       
--------------------------------------------------------------------------------

--------------------------------------------------------------------------------
	Motif FDLAEEYLEMIIQFGVILLFSAAFPLLPLLALVNNIJEYRVDKYKLLYVS MEME-1 sites sorted by position p-value
--------------------------------------------------------------------------------
Sequence name             Start   P-value                                   Site                     
-------------             ----- ---------            --------------------------------------------------
1.A.17.1.4                  661  9.83e-37 QDYHLQPMGK LGLFYEYLEMIIQFGFVTLFVASFPLAPLLALVNNILEIRVDAWKLTTQF RRLVPEKAQD
1.A.17.1.1                  723  3.81e-32 YEVDYNLEPF AGLTPEYMEMIIQFGFVTLFVASFPLAPLFALLNNIIEIRLDAKKFVTEL RRPVAVRAKD
1.A.17.1.2                  658  6.88e-32 QDHDLQVYGH RGLFYEYLETVIQFGFATLFVASFPLAPLFALMNNIMGIRVDAWKLTTQY RRPVAAKAHS
1.A.17.1.3                  740  1.09e-29 WDLDYSLEPY TGLTPEYMEMIIQFGFVTLFVASFPLAPVFALLNNVIEVRLDAKKFVTEL RRPDAVRTKD
1.A.17.1.5                  535  1.25e-29 RNYLLNPVNT FSLFDEFMEMMIQYGFTTIFVAAFPLAPLLALFSNLVEIRLDAIKMVWLQ RRLVPRKAKD
1.A.17.1.7                  906  1.63e-29 DYLLLDAYPR LGLFDDYLEMCMQYGFITLFVASFPLAPFFALINNIFEIRVDASKFIGLW RRPIAERAAG
1.A.17.1.10                 620  3.18e-29 AELESVMSVY ARPLDDFLEMFIQFGYVLLFSPAFPLAAVCALINNLIEIRVDAFKLCNTV QRPFGRRVKD
1.A.17.5.2                  618  1.73e-28 RNVKKHQAYE FQFGAAYAWMMNVFTVVMTYSITCPIIVPFGLMYMLLKHLVDRYNMYYAY LPSKLDKKIH
1.A.17.5.3                  618  4.79e-28 RNVKRHQAYE FQFGAAYAWMMCVFTVVMTYSITCPIIVPFGLMYMLLKHLVDRYNLYYAY LPAKLDKKIH
1.A.17.4.7                  723  4.43e-27 IETTFPEYGE FKVAENVLHIINNQGMIWLGLFFAPLLPAINNIKLIILMYIRGWAVMTCN VPAREIFRAS
1.A.17.2.1                  483  5.00e-27 KKSTESYKPE FEISEEYLEILYRQFIVYLGLPIYPIVTLFGVVCNIVEYYVDRFRLIRIC KKPHRMQGSM
1.A.17.1.6                  978  5.64e-27 RDSKLAETSD EQFAGEFSSKVIQFGYLTMFSAAFPLAPVLAYVNNLVEMRIDIWKFITIY QRPFARRESS
1.A.17.5.12                 594  7.17e-27 VNIRKNQAID FQFGREYAWMMNVFSVVMAYSITCPIIVPFGLLYLCMKHLTDRYNMYYSF APTKLNEQIH
1.A.17.2.2                  577  7.17e-27 KGSDEGVRPD FDVSEEYLEVIYRQYLIYSGMASFPMITLIALVASILELYLDKWRLVKLC KKPPMTNGSV
1.A.17.1.15                 467  2.35e-26 SYRAQSELPP YDSYTDYREMIIQFGYVVMFSPIFPLAPVFFLVNNFFEIRGDMAKITNEM QRPLPSLKDS
1.A.17.4.11                 469  7.53e-26 RFWAWLEREE FLVPKNVLDIVAGQTVTWMGLFYCPLLPLLNSVFLFLTFYIKKYTLLKNS RASSRPFRAS
1.A.17.1.14                 732  8.45e-26 EQAKLVPYES NEAFEDYNEMVIQYGFINLFVVAFPLTPLLALANNVLEVHVDAVKLCFVH RRPFPHPAKD
1.A.17.4.2                  473  1.50e-25 WFWTWLDREE FLVPKNVLDIVAAQTVTWMGLFYCPLLPLLNSVFLFLTFYIKKYTLLRNS RASPRRFRAS
1.A.17.1.18                 498  3.29e-25 RVREECTLEE YDVSGDYREMVMQFGYVAMFSVAWPLAACCFLVNNWVELRSDALKIAISS RRPIPWRTDS
1.A.17.1.8                  684  1.39e-24 ERERLKHPLG DFTLNEYTEKVIQYGFLMLFAASFPLAPLMAILLNLIDIRIDAKRMLWSN RRPIAYIRQD
1.A.17.4.8                  650  1.92e-24 LERTFPEYGE FKVAENVLHLVNNQGMIWLGLFFVPLLPMLNNIKLIILMYIRGWAAMTCN VPASQIFRAS
1.A.17.2.5                  801  2.14e-24 TKSDEENKPE FDVAAEYVELLYRQYIIYLGSSQFPMVALLGAIVSGSEYLVDKYRMLRVC QEPKVVNRTL
1.A.17.1.17                 506  4.54e-24 RVRNEAELED YDVTDDLREMCIQFGYLALFSPVWPLVPVSFLINNWVELRSDFFKICVEC KRPWPQRADT
1.A.17.4.4                  674  2.19e-23 KILHRGNKVD FDMSKNVLDMTYRQTLIWLGCLFCPVLPAIGSISIIITFYIRKFVYLRVS KQPRRFFSAA
1.A.17.1.9                  623  2.43e-23 VREWLKPSAG DFVLWEMNEKIILFGTTMMFASLFPLAPLLALIIGFVDMRIDAHRLIWFN RKPIPIITNG
1.A.17.4.6                  568  6.11e-23 LEYGYPSYTE FDISGNVLALIFNQGMIWMGSFFAPSLPGINILRLHTSMYFQCWAVMCCN VPEARVFKAS
1.A.17.1.11                 495  1.12e-22 YSASIGVELE DGLFDDSLELALQFGMIMMFACAFPLAFALAAVSNVMEIRTNALKLLVTL RRPLPRAAAT
1.A.17.4.10                 587  4.92e-22 KKLKRRRKPE FDIARNVLELIYGQTLTWLGVLFSPLLPAVQIIKLLLVFYVKKTSLLANC QAPRRPWLAS
1.A.17.4.9                 1189  5.98e-22 MEKTFPQYGD FKIAENILTLINNQGQVWMGIFFSPGLVLINLVKLMIMMYFRSWIVLTCN VPHEVVFKAS
1.A.17.4.5                  500  8.80e-22 KVLRFVGEQE FDLPKHVLDIFYSQTVCWLGCFFAPLLPMVAVIGTFLLFYIKKFTCLVNS TPSNKIYRAS
1.A.17.4.1                  612  1.89e-21 LEAGFPSYAE FDISGNVLGLIFNQGMIWMGSFYAPGLVGINVLRLLTSMYFQCWAVMSSN VPHERVFKAS
1.A.17.2.4                  372  5.31e-21 SFDENDIAPQ FEIESEYFEIYFRQFNILIGSTTSPILMLIGALSFAIEYACDKIKLTKFC YQTKKTPGMM
1.A.17.3.8                  946  1.91e-20 EYNEVYSGPE FLIEVRYAQVMTSIFITMIYSSGMPILYLVAMTQFFMMYWVDKFLFIKVY KNPPRYGIEL
1.A.17.3.7                  705  4.69e-20 ELDKRMAPRE IMFAARYVNAIVNMSVAMLYAFQMPLAPLIAVFAVGLQYWVDKRNLLRIH KRPPRIDHRL
1.A.17.7.1                  612  6.68e-20 TRDEETVRLK LEYSMLYCRMASLLTYILSFGYAQPIILPIASLYFFLQNIVGKCKLVYLS KPGKRFSTSL
1.A.17.5.4                  702  6.68e-20 QKAKMWQYPT FDYAGSVAQGLLIYTVTLVYSLMAPLISVFGLCYFIVVYLVDRYQIIYTT RTSWQGGATM
1.A.17.3.9                  777  7.96e-20 DLNEYYTGSD FNVELKYSQILTVICVNFLYSSGMPLLYLTTALFLFITYCCDKYYLLHFC KNPQKVDDSV
1.A.17.1.12                1057  5.75e-19 VELNNLKLNY EGTLGYFMEGIIDLGYITLFAAAFPIGPAIAVVANVAEIRTKLISFLEVY KRPECQRCAG
1.A.17.1.16                 837  8.05e-19 ESQCILQSES NILVMKYSEVMIQLGYVVLFAQAFPLAPLFCILSNMLEMKGAMNLMAFYQ KRTIAQGASG
1.A.17.5.5                  590  8.75e-19 EMIELTAPPA FDYASYYNYFLFYTTVTLCFGCIQPLVIPAAAMYFSLDVFLKKYLLLYIF ITKTESGGMF
1.A.17.3.5                  679  1.44e-18 AMDSHLEGSR FHLSDRYTDTTKTVFACLAYAPVLPIAMWIGLLSLSLSYWSDKWLFVKAW RTPQPPGNSG
1.A.17.7.5                  598  2.00e-18 SHDEEALRLK LEYSMLYCRLASIFTYSLSFGYTQPVILPIACVYFLLQNIVGKCKLVYLS KPGRKFSTSL
1.A.17.1.13                1174  9.24e-18 DPYQDDKEEV DGSVLDYLEISIQFSYLILFGVSFPACYIMAFGQNILKIQVDKLRFLKFV RRPFPEGASS
1.A.17.3.10                 821  5.51e-17 NLNRLYQRPK FTLAERYGQCMTVIFTAIVLFAAAPVLVPVAAFYCFLAYWSDKTMILRHS RYPSLYDHKL
1.A.17.3.3                  556  1.26e-16 KLNSYYSGAY WKLAERYTQITKSVGIALFFKSLLPTGLIITSLSLLVNYWVDKYCLLRKW KTPPRYDGLL
1.A.17.5.8                  579  4.40e-16 KWNRFSGLPS MQWGTIFPVYTNMTVIIFSYAIISPMILLFGAVSFFLLYVAYLYNLTYVF QESPDGRGIY
1.A.17.7.3                  514  8.41e-16 GQNQYDLGGT IRYSSIYVQHLVVFTLTLTFGFEQPYLLLLATLFYVIQFFTLKYVQAKVS RPPPSYNGLC
1.A.17.6.6                  632  1.12e-15 LNKPSLAKDE FRPSAQIIKVLYQQIFLWLSLPHFPFAIFIGFILWFLQFQVDSYILFNYN AKPVRPFDVK
1.A.17.5.7                  664  2.59e-15 QFKRLKTSLF FQLGSIYPIFSVLGCIGIIYSVVAPIILLLCCISFSMVFFSFSYLFKYQY NKENYSETFG
1.A.17.6.4                  657  2.25e-14 ASENLVTKSE FLVPQKMVALLYSCTIALVAIPLAPTTALLALLLHIANFKFDKFILMHLQ RKPANPWGAK
1.A.17.5.11                 623  2.93e-14 QRNELYNPPI FNFGLQLPQPILILIITLIYSVMSTKILTSGLAYFIIGFYVYKYQLIFAT DHLPHSTGKV
1.A.17.5.6                  574  7.23e-14 KWNRYNTLAT PRMGIVYPGIEILVCIYICYSIIAPILLFFSTVMLTLLYVAYLYNLNYVF GFSFDLKGRN
1.A.17.5.10                 564  1.64e-13 DREEAMDPGS IGFNTGEPRIQLYFLLGLVYAPVTPMLLPFILVFFALAYIVYRHQIINVY NQEYESAAAF
1.A.17.7.2                  475  2.11e-13 DKEIARNGTD IRFTSVWTSVLVVFCTVFSFASVQPEIILMFALFCCIYGVSLKVIQRYLC KRPFQINGVA
1.A.17.6.7                  687  1.02e-11 NPFMGQTTSL ANRFRQYLYDTQVIGVAYDILTWLPLIYGLFIIYLVAYLVSQNQKRVWEF EFQKKLKELS
--------------------------------------------------------------------------------

--------------------------------------------------------------------------------
	Motif FDLAEEYLEMIIQFGVILLFSAAFPLLPLLALVNNIJEYRVDKYKLLYVS MEME-1 block diagrams
--------------------------------------------------------------------------------
SEQUENCE NAME            POSITION P-VALUE  MOTIF DIAGRAM
-------------            ----------------  -------------
1.A.17.1.4                        9.8e-37  660_[1]_200
1.A.17.1.1                        3.8e-32  722_[1]_214
1.A.17.1.2                        6.9e-32  657_[1]_197
1.A.17.1.3                        1.1e-29  739_[1]_214
1.A.17.1.5                        1.3e-29  534_[1]_198
1.A.17.1.7                        1.6e-29  905_[1]_198
1.A.17.1.10                       3.2e-29  619_[1]_168
1.A.17.5.2                        1.7e-28  617_[1]_149
1.A.17.5.3                        4.8e-28  617_[1]_165
1.A.17.4.7                        4.4e-27  722_[1]_513
1.A.17.2.1                          5e-27  482_[1]_77
1.A.17.1.6                        5.6e-27  977_[1]_204
1.A.17.5.12                       7.2e-27  593_[1]_163
1.A.17.2.2                        7.2e-27  576_[1]_75
1.A.17.1.15                       2.4e-26  466_[1]_132
1.A.17.4.11                       7.5e-26  468_[1]_208
1.A.17.1.14                       8.4e-26  731_[1]_128
1.A.17.4.2                        1.5e-25  472_[1]_200
1.A.17.1.18                       3.3e-25  497_[1]_188
1.A.17.1.8                        1.4e-24  683_[1]_209
1.A.17.4.8                        1.9e-24  649_[1]_504
1.A.17.2.5                        2.1e-24  800_[1]_64
1.A.17.1.17                       4.5e-24  505_[1]_180
1.A.17.4.4                        2.2e-23  673_[1]_128
1.A.17.1.9                        2.4e-23  622_[1]_150
1.A.17.4.6                        6.1e-23  567_[1]_140
1.A.17.1.11                       1.1e-22  494_[1]_121
1.A.17.4.10                       4.9e-22  586_[1]_169
1.A.17.4.9                          6e-22  1188_[1]_694
1.A.17.4.5                        8.8e-22  499_[1]_154
1.A.17.4.1                        1.9e-21  611_[1]_227
1.A.17.2.4                        5.3e-21  371_[1]_66
1.A.17.3.8                        1.9e-20  945_[1]_226
1.A.17.3.7                        4.7e-20  704_[1]_396
1.A.17.7.1                        6.7e-20  611_[1]_175
1.A.17.5.4                        6.7e-20  701_[1]_227
1.A.17.3.9                          8e-20  776_[1]_200
1.A.17.1.12                       5.8e-19  1056_[1]_504
1.A.17.1.16                         8e-19  836_[1]_381
1.A.17.5.5                        8.7e-19  589_[1]_214
1.A.17.3.5                        1.4e-18  678_[1]_217
1.A.17.7.5                          2e-18  597_[1]_176
1.A.17.1.13                       9.2e-18  1173_[1]_148
1.A.17.3.10                       5.5e-17  820_[1]_210
1.A.17.3.3                        1.3e-16  555_[1]_230
1.A.17.5.8                        4.4e-16  578_[1]_329
1.A.17.7.3                        8.4e-16  513_[1]_155
1.A.17.6.6                        1.1e-15  631_[1]_184
1.A.17.5.7                        2.6e-15  663_[1]_155
1.A.17.6.4                        2.3e-14  656_[1]_206
1.A.17.5.11                       2.9e-14  622_[1]_110
1.A.17.5.6                        7.2e-14  573_[1]_368
1.A.17.5.10                       1.6e-13  563_[1]_158
1.A.17.7.2                        2.1e-13  474_[1]_113
1.A.17.6.7                          1e-11  686_[1]_154
--------------------------------------------------------------------------------

--------------------------------------------------------------------------------
	Motif FDLAEEYLEMIIQFGVILLFSAAFPLLPLLALVNNIJEYRVDKYKLLYVS MEME-1 in BLOCKS format
--------------------------------------------------------------------------------
BL   MOTIF FDLAEEYLEMIIQFGVILLFSAAFPLLPLLALVNNIJEYRVDKYKLLYVS width=50 seqs=55
1.A.17.1.4               (  661) LGLFYEYLEMIIQFGFVTLFVASFPLAPLLALVNNILEIRVDAWKLTTQF  1 
1.A.17.1.1               (  723) AGLTPEYMEMIIQFGFVTLFVASFPLAPLFALLNNIIEIRLDAKKFVTEL  1 
1.A.17.1.2               (  658) RGLFYEYLETVIQFGFATLFVASFPLAPLFALMNNIMGIRVDAWKLTTQY  1 
1.A.17.1.3               (  740) TGLTPEYMEMIIQFGFVTLFVASFPLAPVFALLNNVIEVRLDAKKFVTEL  1 
1.A.17.1.5               (  535) FSLFDEFMEMMIQYGFTTIFVAAFPLAPLLALFSNLVEIRLDAIKMVWLQ  1 
1.A.17.1.7               (  906) LGLFDDYLEMCMQYGFITLFVASFPLAPFFALINNIFEIRVDASKFIGLW  1 
1.A.17.1.10              (  620) ARPLDDFLEMFIQFGYVLLFSPAFPLAAVCALINNLIEIRVDAFKLCNTV  1 
1.A.17.5.2               (  618) FQFGAAYAWMMNVFTVVMTYSITCPIIVPFGLMYMLLKHLVDRYNMYYAY  1 
1.A.17.5.3               (  618) FQFGAAYAWMMCVFTVVMTYSITCPIIVPFGLMYMLLKHLVDRYNLYYAY  1 
1.A.17.4.7               (  723) FKVAENVLHIINNQGMIWLGLFFAPLLPAINNIKLIILMYIRGWAVMTCN  1 
1.A.17.2.1               (  483) FEISEEYLEILYRQFIVYLGLPIYPIVTLFGVVCNIVEYYVDRFRLIRIC  1 
1.A.17.1.6               (  978) EQFAGEFSSKVIQFGYLTMFSAAFPLAPVLAYVNNLVEMRIDIWKFITIY  1 
1.A.17.5.12              (  594) FQFGREYAWMMNVFSVVMAYSITCPIIVPFGLLYLCMKHLTDRYNMYYSF  1 
1.A.17.2.2               (  577) FDVSEEYLEVIYRQYLIYSGMASFPMITLIALVASILELYLDKWRLVKLC  1 
1.A.17.1.15              (  467) YDSYTDYREMIIQFGYVVMFSPIFPLAPVFFLVNNFFEIRGDMAKITNEM  1 
1.A.17.4.11              (  469) FLVPKNVLDIVAGQTVTWMGLFYCPLLPLLNSVFLFLTFYIKKYTLLKNS  1 
1.A.17.1.14              (  732) NEAFEDYNEMVIQYGFINLFVVAFPLTPLLALANNVLEVHVDAVKLCFVH  1 
1.A.17.4.2               (  473) FLVPKNVLDIVAAQTVTWMGLFYCPLLPLLNSVFLFLTFYIKKYTLLRNS  1 
1.A.17.1.18              (  498) YDVSGDYREMVMQFGYVAMFSVAWPLAACCFLVNNWVELRSDALKIAISS  1 
1.A.17.1.8               (  684) DFTLNEYTEKVIQYGFLMLFAASFPLAPLMAILLNLIDIRIDAKRMLWSN  1 
1.A.17.4.8               (  650) FKVAENVLHLVNNQGMIWLGLFFVPLLPMLNNIKLIILMYIRGWAAMTCN  1 
1.A.17.2.5               (  801) FDVAAEYVELLYRQYIIYLGSSQFPMVALLGAIVSGSEYLVDKYRMLRVC  1 
1.A.17.1.17              (  506) YDVTDDLREMCIQFGYLALFSPVWPLVPVSFLINNWVELRSDFFKICVEC  1 
1.A.17.4.4               (  674) FDMSKNVLDMTYRQTLIWLGCLFCPVLPAIGSISIIITFYIRKFVYLRVS  1 
1.A.17.1.9               (  623) DFVLWEMNEKIILFGTTMMFASLFPLAPLLALIIGFVDMRIDAHRLIWFN  1 
1.A.17.4.6               (  568) FDISGNVLALIFNQGMIWMGSFFAPSLPGINILRLHTSMYFQCWAVMCCN  1 
1.A.17.1.11              (  495) DGLFDDSLELALQFGMIMMFACAFPLAFALAAVSNVMEIRTNALKLLVTL  1 
1.A.17.4.10              (  587) FDIARNVLELIYGQTLTWLGVLFSPLLPAVQIIKLLLVFYVKKTSLLANC  1 
1.A.17.4.9               ( 1189) FKIAENILTLINNQGQVWMGIFFSPGLVLINLVKLMIMMYFRSWIVLTCN  1 
1.A.17.4.5               (  500) FDLPKHVLDIFYSQTVCWLGCFFAPLLPMVAVIGTFLLFYIKKFTCLVNS  1 
1.A.17.4.1               (  612) FDISGNVLGLIFNQGMIWMGSFYAPGLVGINVLRLLTSMYFQCWAVMSSN  1 
1.A.17.2.4               (  372) FEIESEYFEIYFRQFNILIGSTTSPILMLIGALSFAIEYACDKIKLTKFC  1 
1.A.17.3.8               (  946) FLIEVRYAQVMTSIFITMIYSSGMPILYLVAMTQFFMMYWVDKFLFIKVY  1 
1.A.17.3.7               (  705) IMFAARYVNAIVNMSVAMLYAFQMPLAPLIAVFAVGLQYWVDKRNLLRIH  1 
1.A.17.7.1               (  612) LEYSMLYCRMASLLTYILSFGYAQPIILPIASLYFFLQNIVGKCKLVYLS  1 
1.A.17.5.4               (  702) FDYAGSVAQGLLIYTVTLVYSLMAPLISVFGLCYFIVVYLVDRYQIIYTT  1 
1.A.17.3.9               (  777) FNVELKYSQILTVICVNFLYSSGMPLLYLTTALFLFITYCCDKYYLLHFC  1 
1.A.17.1.12              ( 1057) EGTLGYFMEGIIDLGYITLFAAAFPIGPAIAVVANVAEIRTKLISFLEVY  1 
1.A.17.1.16              (  837) NILVMKYSEVMIQLGYVVLFAQAFPLAPLFCILSNMLEMKGAMNLMAFYQ  1 
1.A.17.5.5               (  590) FDYASYYNYFLFYTTVTLCFGCIQPLVIPAAAMYFSLDVFLKKYLLLYIF  1 
1.A.17.3.5               (  679) FHLSDRYTDTTKTVFACLAYAPVLPIAMWIGLLSLSLSYWSDKWLFVKAW  1 
1.A.17.7.5               (  598) LEYSMLYCRLASIFTYSLSFGYTQPVILPIACVYFLLQNIVGKCKLVYLS  1 
1.A.17.1.13              ( 1174) DGSVLDYLEISIQFSYLILFGVSFPACYIMAFGQNILKIQVDKLRFLKFV  1 
1.A.17.3.10              (  821) FTLAERYGQCMTVIFTAIVLFAAAPVLVPVAAFYCFLAYWSDKTMILRHS  1 
1.A.17.3.3               (  556) WKLAERYTQITKSVGIALFFKSLLPTGLIITSLSLLVNYWVDKYCLLRKW  1 
1.A.17.5.8               (  579) MQWGTIFPVYTNMTVIIFSYAIISPMILLFGAVSFFLLYVAYLYNLTYVF  1 
1.A.17.7.3               (  514) IRYSSIYVQHLVVFTLTLTFGFEQPYLLLLATLFYVIQFFTLKYVQAKVS  1 
1.A.17.6.6               (  632) FRPSAQIIKVLYQQIFLWLSLPHFPFAIFIGFILWFLQFQVDSYILFNYN  1 
1.A.17.5.7               (  664) FQLGSIYPIFSVLGCIGIIYSVVAPIILLLCCISFSMVFFSFSYLFKYQY  1 
1.A.17.6.4               (  657) FLVPQKMVALLYSCTIALVAIPLAPTTALLALLLHIANFKFDKFILMHLQ  1 
1.A.17.5.11              (  623) FNFGLQLPQPILILIITLIYSVMSTKILTSGLAYFIIGFYVYKYQLIFAT  1 
1.A.17.5.6               (  574) PRMGIVYPGIEILVCIYICYSIIAPILLFFSTVMLTLLYVAYLYNLNYVF  1 
1.A.17.5.10              (  564) IGFNTGEPRIQLYFLLGLVYAPVTPMLLPFILVFFALAYIVYRHQIINVY  1 
1.A.17.7.2               (  475) IRFTSVWTSVLVVFCTVFSFASVQPEIILMFALFCCIYGVSLKVIQRYLC  1 
1.A.17.6.7               (  687) ANRFRQYLYDTQVIGVAYDILTWLPLIYGLFIIYLVAYLVSQNQKRVWEF  1 
//

--------------------------------------------------------------------------------

--------------------------------------------------------------------------------
	Motif FDLAEEYLEMIIQFGVILLFSAAFPLLPLLALVNNIJEYRVDKYKLLYVS MEME-1 position-specific scoring matrix
--------------------------------------------------------------------------------
log-odds matrix: alength= 20 w= 50 n= 47990 bayes= 9.76743 E= 3.8e-423 
   -42   -286     30    -98    319   -427   -351     -5   -405    -59    -44    -55   -154   -403   -171   -378   -156   -250    -16     22 
  -249   -413    213     66    -83    160      4   -180     41    -60    -42     37   -371    125     74   -147   -118   -374   -472   -400 
  -138   -289   -545   -492    119   -436   -376     96   -467    114     64   -447    -37   -443   -150   -101    -49    164      7    106 
   156   -339   -335     -7     96    126   -278   -310   -278    -48   -264   -102     59   -284   -321    129     38    -59   -440   -112 
    51   -413    119    125   -491    104   -221   -180     41    -97    102    -84    -35    -76     10     26      2   -162     -1    -26 
   -56   -413    158    189   -491   -123      4    -38      9   -149   -326    181   -371     39     74   -147   -268    -79   -472    -26 
  -243   -245   -343   -172     90   -359    -47   -103   -341   -147     24   -327   -369   -348   -331   -179   -314    106     -1    371 
    51    119   -541   -488   -150   -137   -375   -119   -464    166    154     26     91   -440     -3    -49     39     35   -413   -384 
   -56   -413     95    262   -491    -41     88   -180    -94   -426   -326    -84   -371    146     10    -81   -118   -162    154    -26 
  -138     28   -136   -491    -67    -46    -12    156    -18     64    336   -446   -131   -442   -454   -403    -49     62   -413   -108 
   -15    120   -545   -168    -67   -436   -376    189   -467     64    230   -447   -485   -125   -455   -101     68    122   -413   -108 
   -63     28   -543   -490     24   -436   -375    207    -73    -38     64    123   -485   -125   -454   -101      1     35   -413    172 
  -128   -356   -107   -260   -434    -43   -259    -27   -250    -52    -33    125   -402    267     71     -5   -121    112   -448    -24 
  -300     28   -545   -493    241   -137   -376     26   -467    -38    -17   -447   -485    250   -455   -404    -49      2   -413    106 
  -301    215   -546   -493     54    304   -377    -54   -468   -178   -221   -447   -486   -444   -456    -48    200   -102   -414    -19 
  -138   -290   -545   -492    136   -436   -376    129   -467    -11    184   -122   -485   -125   -455   -404      1    164   -413    203 
    75    120   -545   -492   -367    -46   -376    189   -467    -11   -220   -122   -485   -443   -455   -184    163    186   -413   -108 
   -63   -290   -545   -492    -14   -437   -376     26   -467    103    248   -122   -485   -443   -455   -404    132    -41    346     75 
   -64    119   -136   -492   -150   -437   -376     53   -467    186    279   -447   -485   -442   -455     20      1     35   -413   -384 
  -172   -490   -698   -692    283    234   -372   -175   -660   -233   -457   -585   -663   -602   -623   -201   -544   -472   -365    253 
   144    120   -545   -492   -150     80   -376    -53   -164     32    -17   -446   -485   -443   -455    199   -309    122   -413   -384 
   158    120   -545   -492    150   -436   -376     53   -467    -71   -220   -446    158   -125   -455     45    -49     62   -413    -19 
   144   -290   -534   -167    100    -46    -12     53   -458    -71     64   -441   -483    -33   -449     85     68     62      7     35 
   130    272   -544   -491    241   -436   -375   -241   -466    -71    116   -446   -485     94   -454     20   -127   -102    103   -108 
  -492   -608   -625   -636   -761   -592   -591   -723   -623   -697   -671   -650    444   -613   -638   -573   -160   -652   -752   -761 
  -148   -299   -543   -175   -153    -55   -380    148   -171    223    148   -454   -480   -433   -448   -194    -58     -6   -415   -117 
   219     27   -570   -519   -393    -46   -405    169   -494    151   -244   -473   -510   -470   -483   -426    -51     36   -441   -411 
    22   -290   -545   -492   -150   -436   -376     -9   -467     64     64   -447    309   -443   -455   -184    -49     85   -413     75 
    51     27   -545   -492    -15      9   -376    -54   -467    193     64   -447    158   -442   -455   -404   -127     85      7   -384 
  -138    120   -546   -493    198   -438   -377    189   -468    124    116   -448   -486   -444   -456   -101   -127     35   -414   -385 
   279    119   -508   -504     50    206   -459   -172   -502   -468   -387    146   -528   -128   -512   -167    -57   -349   -553   -538 
   114    119   -545   -492    -67   -436   -376     53   -467    186    -17    -30   -485   -443   -455     20    -49     62   -413   -108 
   -64     28   -546   -494    -14   -137   -377    179   -469    133    154   -448   -487   -444   -456   -405   -127    206   -414   -385 
   -14     18   -321   -278     76   -131   -235   -152     31    -87    -32    206   -406    -21    -49    100   -286   -134   -402    207 
  -300    120   -545   -492    150   -137    -12   -119   -467    124     64    280   -485   -442   -455   -101   -127   -102      7   -108 
   -63    120   -545   -492    164    -46    -12    179   -467     78     64   -447   -485   -443   -455    -49   -127     85    103   -384 
   -15   -293   -548   -496    -67   -440   -379    179   -471    180    184   -450   -488   -446   -458   -185    -49    122   -416   -387 
   -56   -413     30    234   -491    -41   -221   -443     41    -30     48    -11   -371    102   -253    -36     38    -27   -472    -26 
  -300   -290   -529   -482    151   -138    139    155   -461    -39    247    -31   -480   -439   -449   -399   -312      0   -391    244 
  -138     24   -488   -452     -2   -421     -3    -15    -76    -16   -223   -420   -460    -37    218   -381   -309     29    228    250 
   -63    120   -545   -493     24    -46   -376    129   -467    -11   -220   -447   -485   -443   -455     66     39    245   -413   -384 
  -128   -425    348   -222   -175    -41   -232   -456     91   -149   -340    -86   -385     38     46   -285   -281   -388   -484     69 
   168    113   -318   -272   -164    -43   -267   -152    264    -86     54    -99   -409   -268     96    -41   -285   -287   -446   -395 
  -141     78   -331   -324    120   -352     99    -63    -52   -111   -240   -139   -360   -148   -161   -179    -90    -96    287    315 
    23     17   -299   -253   -440   -356   -254     10    228    -24    -34    125   -398     34     96    -87      2    -66   -451   -113 
  -146     21   -544   -490    129   -446   -379     71   -467    206    203   -453   -482    -39   -155   -413   -319     29   -415   -115 
   -15    175   -545   -492   -150   -436   -376    114   -164    142    184   -122   -485   -443   -150   -404     68    122   -413     35 
  -127      9   -272   -114     -4   -131     90   -176    100   -382   -298     65   -372   -235    109   -155    121    -30    189    231 
    22    213   -381     56     20   -393     -7     18   -137     27   -246     69   -438     28   -356     -7      2    133   -429    -22 
  -295    311   -502   -458     81   -427     83   -248   -439    -74    -20    162   -470     21   -434     99    -51    -44    159    180 
--------------------------------------------------------------------------------

--------------------------------------------------------------------------------
	Motif FDLAEEYLEMIIQFGVILLFSAAFPLLPLLALVNNIJEYRVDKYKLLYVS MEME-1 position-specific probability matrix
--------------------------------------------------------------------------------
letter-probability matrix: alength= 20 w= 50 nsites= 55 E= 3.8e-423 
 0.054545  0.000000  0.072727  0.036364  0.509091  0.000000  0.000000  0.072727  0.000000  0.072727  0.018182  0.036364  0.018182  0.000000  0.018182  0.000000  0.018182  0.000000  0.018182  0.054545 
 0.000000  0.000000  0.218182  0.090909  0.036364  0.163636  0.018182  0.018182  0.072727  0.072727  0.018182  0.054545  0.000000  0.109091  0.090909  0.018182  0.018182  0.000000  0.000000  0.000000 
 0.018182  0.000000  0.000000  0.000000  0.145455  0.000000  0.000000  0.127273  0.000000  0.236364  0.036364  0.000000  0.036364  0.000000  0.018182  0.036364  0.036364  0.200000  0.018182  0.090909 
 0.200000  0.000000  0.000000  0.054545  0.127273  0.127273  0.000000  0.000000  0.000000  0.072727  0.000000  0.018182  0.072727  0.000000  0.000000  0.200000  0.072727  0.036364  0.000000  0.018182 
 0.090909  0.000000  0.109091  0.145455  0.000000  0.109091  0.000000  0.018182  0.072727  0.054545  0.054545  0.018182  0.036364  0.018182  0.054545  0.090909  0.054545  0.018182  0.018182  0.036364 
 0.036364  0.000000  0.145455  0.236364  0.000000  0.018182  0.018182  0.054545  0.054545  0.036364  0.000000  0.163636  0.000000  0.054545  0.090909  0.018182  0.000000  0.036364  0.000000  0.036364 
 0.000000  0.000000  0.000000  0.018182  0.090909  0.000000  0.000000  0.036364  0.000000  0.036364  0.036364  0.000000  0.000000  0.000000  0.000000  0.018182  0.000000  0.181818  0.018182  0.563636 
 0.090909  0.036364  0.000000  0.000000  0.018182  0.018182  0.000000  0.018182  0.000000  0.345455  0.072727  0.054545  0.090909  0.000000  0.054545  0.054545  0.072727  0.072727  0.000000  0.000000 
 0.036364  0.000000  0.090909  0.400000  0.000000  0.036364  0.036364  0.018182  0.018182  0.000000  0.000000  0.018182  0.000000  0.127273  0.054545  0.036364  0.018182  0.018182  0.054545  0.036364 
 0.018182  0.018182  0.018182  0.000000  0.036364  0.036364  0.018182  0.200000  0.054545  0.163636  0.272727  0.000000  0.018182  0.000000  0.000000  0.000000  0.036364  0.090909  0.000000  0.018182 
 0.054545  0.036364  0.000000  0.018182  0.036364  0.000000  0.000000  0.254545  0.000000  0.163636  0.127273  0.000000  0.000000  0.018182  0.000000  0.036364  0.090909  0.145455  0.000000  0.018182 
 0.036364  0.018182  0.000000  0.000000  0.072727  0.000000  0.000000  0.290909  0.036364  0.072727  0.036364  0.109091  0.000000  0.018182  0.000000  0.036364  0.054545  0.072727  0.000000  0.145455 
 0.018182  0.000000  0.018182  0.000000  0.000000  0.036364  0.000000  0.054545  0.000000  0.072727  0.018182  0.109091  0.000000  0.309091  0.090909  0.072727  0.018182  0.145455  0.000000  0.036364 
 0.000000  0.018182  0.000000  0.000000  0.345455  0.018182  0.000000  0.072727  0.000000  0.072727  0.018182  0.000000  0.000000  0.272727  0.000000  0.000000  0.036364  0.054545  0.000000  0.090909 
 0.000000  0.072727  0.000000  0.000000  0.090909  0.436364  0.000000  0.036364  0.000000  0.018182  0.000000  0.000000  0.000000  0.000000  0.000000  0.054545  0.236364  0.018182  0.000000  0.036364 
 0.018182  0.000000  0.000000  0.000000  0.163636  0.000000  0.000000  0.163636  0.000000  0.090909  0.090909  0.018182  0.000000  0.018182  0.000000  0.000000  0.054545  0.200000  0.000000  0.181818 
 0.109091  0.036364  0.000000  0.000000  0.000000  0.036364  0.000000  0.254545  0.000000  0.090909  0.000000  0.018182  0.000000  0.000000  0.000000  0.018182  0.181818  0.236364  0.000000  0.018182 
 0.036364  0.000000  0.000000  0.000000  0.054545  0.000000  0.000000  0.072727  0.000000  0.218182  0.145455  0.018182  0.000000  0.000000  0.000000  0.000000  0.145455  0.036364  0.200000  0.072727 
 0.036364  0.036364  0.018182  0.000000  0.018182  0.000000  0.000000  0.090909  0.000000  0.400000  0.181818  0.000000  0.000000  0.000000  0.000000  0.090909  0.054545  0.072727  0.000000  0.000000 
 0.018182  0.000000  0.000000  0.000000  0.436364  0.254545  0.000000  0.018182  0.000000  0.018182  0.000000  0.000000  0.000000  0.000000  0.000000  0.018182  0.000000  0.000000  0.000000  0.236364 
 0.181818  0.036364  0.000000  0.000000  0.018182  0.090909  0.000000  0.036364  0.018182  0.127273  0.018182  0.000000  0.000000  0.000000  0.000000  0.327273  0.000000  0.145455  0.000000  0.000000 
 0.200000  0.036364  0.000000  0.000000  0.181818  0.000000  0.000000  0.090909  0.000000  0.054545  0.000000  0.000000  0.145455  0.018182  0.000000  0.109091  0.036364  0.090909  0.000000  0.036364 
 0.181818  0.000000  0.000000  0.018182  0.127273  0.036364  0.018182  0.090909  0.000000  0.054545  0.036364  0.000000  0.000000  0.036364  0.000000  0.145455  0.090909  0.090909  0.018182  0.054545 
 0.163636  0.109091  0.000000  0.000000  0.345455  0.000000  0.000000  0.000000  0.000000  0.054545  0.054545  0.000000  0.000000  0.090909  0.000000  0.090909  0.018182  0.018182  0.036364  0.018182 
 0.000000  0.000000  0.000000  0.000000  0.000000  0.000000  0.000000  0.000000  0.000000  0.000000  0.000000  0.000000  0.981818  0.000000  0.000000  0.000000  0.018182  0.000000  0.000000  0.000000 
 0.018182  0.000000  0.000000  0.018182  0.018182  0.036364  0.000000  0.200000  0.018182  0.490909  0.072727  0.000000  0.000000  0.000000  0.000000  0.018182  0.036364  0.054545  0.000000  0.018182 
 0.309091  0.018182  0.000000  0.000000  0.000000  0.036364  0.000000  0.218182  0.000000  0.309091  0.000000  0.000000  0.000000  0.000000  0.000000  0.000000  0.036364  0.072727  0.000000  0.000000 
 0.072727  0.000000  0.000000  0.000000  0.018182  0.000000  0.000000  0.054545  0.000000  0.163636  0.036364  0.000000  0.418182  0.000000  0.000000  0.018182  0.036364  0.109091  0.000000  0.072727 
 0.090909  0.018182  0.000000  0.000000  0.054545  0.054545  0.000000  0.036364  0.000000  0.418182  0.036364  0.000000  0.145455  0.000000  0.000000  0.000000  0.018182  0.109091  0.018182  0.000000 
 0.018182  0.036364  0.000000  0.000000  0.254545  0.000000  0.000000  0.254545  0.000000  0.254545  0.054545  0.000000  0.000000  0.000000  0.000000  0.036364  0.018182  0.072727  0.000000  0.000000 
 0.436364  0.036364  0.000000  0.000000  0.090909  0.218182  0.000000  0.018182  0.000000  0.000000  0.000000  0.127273  0.000000  0.018182  0.000000  0.018182  0.036364  0.000000  0.000000  0.000000 
 0.145455  0.036364  0.000000  0.000000  0.036364  0.000000  0.000000  0.090909  0.000000  0.400000  0.018182  0.036364  0.000000  0.000000  0.000000  0.090909  0.036364  0.090909  0.000000  0.018182 
 0.036364  0.018182  0.000000  0.000000  0.054545  0.018182  0.000000  0.236364  0.000000  0.272727  0.072727  0.000000  0.000000  0.000000  0.000000  0.000000  0.018182  0.272727  0.000000  0.000000 
 0.054545  0.018182  0.000000  0.000000  0.109091  0.018182  0.000000  0.018182  0.072727  0.054545  0.018182  0.200000  0.000000  0.036364  0.036364  0.163636  0.000000  0.018182  0.000000  0.181818 
 0.000000  0.036364  0.000000  0.000000  0.181818  0.018182  0.018182  0.018182  0.000000  0.254545  0.036364  0.327273  0.000000  0.000000  0.000000  0.036364  0.018182  0.018182  0.018182  0.018182 
 0.036364  0.036364  0.000000  0.000000  0.200000  0.036364  0.018182  0.236364  0.000000  0.181818  0.036364  0.000000  0.000000  0.000000  0.000000  0.054545  0.018182  0.109091  0.036364  0.000000 
 0.054545  0.000000  0.000000  0.000000  0.036364  0.000000  0.000000  0.236364  0.000000  0.381818  0.090909  0.000000  0.000000  0.000000  0.000000  0.018182  0.036364  0.145455  0.000000  0.000000 
 0.036364  0.000000  0.054545  0.327273  0.000000  0.036364  0.000000  0.000000  0.072727  0.090909  0.036364  0.036364  0.000000  0.090909  0.000000  0.054545  0.072727  0.054545  0.000000  0.036364 
 0.000000  0.000000  0.000000  0.000000  0.181818  0.018182  0.054545  0.200000  0.000000  0.072727  0.145455  0.036364  0.000000  0.000000  0.000000  0.000000  0.000000  0.054545  0.000000  0.236364 
 0.018182  0.018182  0.000000  0.000000  0.054545  0.000000  0.018182  0.054545  0.036364  0.090909  0.000000  0.000000  0.000000  0.036364  0.272727  0.000000  0.000000  0.072727  0.090909  0.236364 
 0.036364  0.036364  0.000000  0.000000  0.072727  0.036364  0.000000  0.163636  0.000000  0.090909  0.000000  0.000000  0.000000  0.000000  0.000000  0.127273  0.072727  0.363636  0.000000  0.000000 
 0.018182  0.000000  0.563636  0.000000  0.018182  0.036364  0.000000  0.000000  0.109091  0.036364  0.000000  0.018182  0.000000  0.054545  0.072727  0.000000  0.000000  0.000000  0.000000  0.072727 
 0.218182  0.036364  0.000000  0.000000  0.018182  0.036364  0.000000  0.018182  0.400000  0.054545  0.036364  0.018182  0.000000  0.000000  0.109091  0.054545  0.000000  0.000000  0.000000  0.000000 
 0.018182  0.036364  0.000000  0.000000  0.127273  0.000000  0.036364  0.054545  0.054545  0.054545  0.000000  0.018182  0.000000  0.018182  0.018182  0.018182  0.036364  0.036364  0.181818  0.290909 
 0.072727  0.018182  0.000000  0.000000  0.000000  0.000000  0.000000  0.072727  0.309091  0.090909  0.018182  0.109091  0.000000  0.054545  0.109091  0.036364  0.054545  0.036364  0.000000  0.018182 
 0.018182  0.018182  0.000000  0.000000  0.163636  0.000000  0.000000  0.109091  0.000000  0.436364  0.109091  0.000000  0.000000  0.036364  0.018182  0.000000  0.000000  0.072727  0.000000  0.018182 
 0.054545  0.054545  0.000000  0.000000  0.018182  0.000000  0.000000  0.145455  0.018182  0.290909  0.090909  0.018182  0.000000  0.000000  0.018182  0.000000  0.090909  0.145455  0.000000  0.054545 
 0.018182  0.018182  0.000000  0.018182  0.054545  0.018182  0.036364  0.018182  0.127273  0.000000  0.000000  0.072727  0.000000  0.000000  0.127273  0.018182  0.145455  0.054545  0.072727  0.200000 
 0.072727  0.072727  0.000000  0.090909  0.072727  0.000000  0.018182  0.072727  0.018182  0.127273  0.000000  0.072727  0.000000  0.054545  0.000000  0.072727  0.054545  0.163636  0.000000  0.036364 
 0.000000  0.145455  0.000000  0.000000  0.109091  0.000000  0.036364  0.000000  0.000000  0.054545  0.018182  0.145455  0.000000  0.054545  0.000000  0.163636  0.036364  0.036364  0.054545  0.145455 
--------------------------------------------------------------------------------

--------------------------------------------------------------------------------
	Motif FDLAEEYLEMIIQFGVILLFSAAFPLLPLLALVNNIJEYRVDKYKLLYVS MEME-1 regular expression
--------------------------------------------------------------------------------
FD[LV][AS]XEYLE[MI]IIQ[FQ][GT]V[IV][LW]L[FGY]SAXFP[LI][ALI]PL[FIL][AG]L[LVI]N[NL][IF][LI]E[YI][RY]VD[KA]YKLLYXX
--------------------------------------------------------------------------------


Time  6.60 secs.

********************************************************************************

Candidate motifs:
width nsites  ll        signif     consensus
----- ------  --------- ---------- ---------
   50   55.0    -209768 6.200e-338 IVIXLLNXVLPXIAXKLTXLENHXTXSEYEXSLIXKXFLFQFVNV
                                   FLSIF                                        


********************************************************************************
MOTIF IVIIJLBFVLPXIARKLTKLENHKTRSEYERSLILKLFLFQFVNVFLSIF MEME-2	width =  50  sites =  55  llr = 2310  E-value = 6.2e-338
********************************************************************************
p-value = 7.4e-499   E-value = 6.2e-338
********************************************************************************

(best) VVIGLVNFLWKKICISLTNFEKHHTWSGYRSHNTFKYLFFKLFNVFFMGF --> IVIXLLNXVLPXIAXKLTXLENHXTXSEYEXSLIXKXFLFQFVNVFLSIF
(best) w  50 nsites  55.0 lambda 0.0011461 RE/col  1.212

(best) RE 60.596

--------------------------------------------------------------------------------
	Motif IVIIJLBFVLPXIARKLTKLENHKTRSEYERSLILKLFLFQFVNVFLSIF MEME-2 Description
--------------------------------------------------------------------------------
Simplified        A  11:1:::1::1::3:1:21::1::::12::111:::1:11:11:1111:1
pos.-specific     C  ::::1:::::::::::::::::::::::::::::::1:::::::::::1:
probability       D  ::::::2:::::::1:::1::::1::11:11:::::::::::::::::::
matrix            E  :::::::1::1:::1:::1:8::::11214::::::::::::::::::::
                  F  :::::1:111::12:11:13::1:::::1:::::1:1615:42::21:13
                  G  ::::::1::11::::::1:::1:::::1:::::1:::::::1::111:::
                  H  ::::::::::::::::::::::42::::1::1::1:::::::::::::::
                  I  315122::31:1311111:1:::::::::::::2111:2:122:111121
                  K  :::::::1:::1::12::1::1:2:1:1:11::::6::::1:::::::::
                  L  212134:123:131:15:13::1:::::111:511:21412211123221
                  M  ::11:1:1:::1::::1::1:::::::::::::1::1:::::11:1:1::
                  N  ::::::3::::1:::::21::3:::::::11:::1:1:::1:15::::::
                  P  ::::::::::41::::::::::111::::::::::::::::::::::11:
                  Q  :1:::::::::1::::::1:1::::11::::1:11:::::2::1::::::
                  R  ::::::::::2:::21::1::1:2:2::11111:12::::1:::1:::::
                  S  :1:1:11::::1:11:111:::::1:31::13::::::::::1:2:13:2
                  T  :1111:11:::1::1::2::::::512:1::1121:::1::::1111::1
                  V  341121:131:13111:11::::1:1::1::1121:1111:12:21:21:
                  W  :::1:::::::::::1:::1::11::::::1:::::::::::::::::::
                  Y  :::::::::3:1::11:::1::2::1::3:::::1:22:1::::12::11

         bits    6.0                                                   
                 5.4                                                   
                 4.8                                                   
                 4.2                                                   
Relative         3.6                                                   
Entropy          3.0                     *                             
(60.6 bits)      2.4                     * *            *              
                 1.8   *   *     *   *   * * *          * *     *      
                 1.2 *** *** *** ** *** ****** * **  ** ***** *** * ***
                 0.6 **************************************************
                 0.0 --------------------------------------------------

Multilevel           IVIXLLNXILPXIARKLTXFENHHTXSEYEXSLIXKLFLFQFVNVFLSIF
consensus            V L I   VYR LF   A L   K                  F  Y VL 
sequence             L       L   V                                L    
                                                                       
                                                                       
--------------------------------------------------------------------------------

--------------------------------------------------------------------------------
	Motif IVIIJLBFVLPXIARKLTKLENHKTRSEYERSLILKLFLFQFVNVFLSIF MEME-2 sites sorted by position p-value
--------------------------------------------------------------------------------
Sequence name             Start   P-value                                   Site                     
-------------             ----- ---------            --------------------------------------------------
1.A.17.1.14                 599  3.93e-35 LTFGVTVINA IQILVLNTVYRNVARKLNEFENHRTDAEYENYLVIKVFLFQFCNSFASFF YIAFVKRAAE
1.A.17.1.7                  761  4.61e-34 ASGTAAVINL ILIITLSFFYRYLAVWLTDWENHKTTSKYEQHLTIKIFTFQFFNSFGSLF YIAFFQHQDI
1.A.17.1.2                  515  7.82e-32 TALSGSCLNC IVILILNFFYEKISAWITKMEIPRTHQEYESSLTLKMFLFQFVNYYSSCF YVAFFKGKFV
1.A.17.1.4                  518  1.30e-31 TSITASIISF IIIMILNTIYEKVAIMITNFELPRTQTDYENSLTMKMFLFQFVNYYSSCF YIAFFKGKFV
1.A.17.1.16                 707  5.76e-31 YSVGSSVINA IVIIILGTIYRVLARVLANWENHKYAEDWENSLITKIFAFQFVNAYISLF SIAFVDQEFN
1.A.17.1.8                  522  3.96e-30 STLLSAVLNA VSILLLGKLYEILAFKLTEWENHRTQTLYDDALVTKMFAFQFVNSYASCF YIAFFRGRFD
1.A.17.1.1                  574  1.18e-27 VTATAVIINL VVIILLDEVYGCIARWLTKIEVPKTEKSFEERLIFKAFLLKFVNSYTPIF YVAFFKGRFV
1.A.17.7.1                  427  1.23e-25 MSLALSGSMY LVILLFDYMGRSLMTKIVQLERHHTTSAYETSYMLRYFIYIFINRLTPLY SRTILEYLNN
1.A.17.1.3                  591  1.60e-25 VTATAVIINL VVILILDEIYGAVAKWLTKIEVPKTEQTFEERLILKAFLLKFVNAYSPIF YVAFFKGRFV
1.A.17.1.9                  473  5.12e-25 AAFLPSILNT LSAMGLGAIYSNLVSRLNSWENHRTESEHNNSLIVKIFAFQMVNTYTSLF YVAFIRPESH
1.A.17.2.2                  469  5.81e-25 YLTLISIAIS VVIGLVNFLWKKICISLTNFEKHHTWSGYRSHNTFKYLFFKLFNVFFMGF TKGLFNVPCV
1.A.17.1.10                 403  1.24e-24 LCYFPMIFYA LMIVISDKIYRRLALILNDLENYRTDDEYEDFLITKIVLFQFVTAFGSLF YIAFVLRDMK
1.A.17.7.5                  414  2.62e-24 TSLALSGSMY LVILLSDYLGRVLMTKIVQLERHHTTSAYETSYLLRYFIYIFINRLTPLY SRTILEYLTN
1.A.17.5.3                  482  2.62e-24 NPIITQFFPT LLLWCFSALLPTIVYYSAFFEAHWTRSGENRTTMHKCYTFLIFMVLLLPS LGLSSLDLFF
1.A.17.5.2                  482  2.62e-24 NPIVTQFFPT LLLWCFSALLPTIVYYSAFFEAHWTRSGENRTTMHKCYTFLIFMVLLLPS LGLSSLDLFF
1.A.17.1.6                  819  3.36e-24 ASFSVAIFAV IQILVIDPVYTYVARYLNDWDNYKTVSEYEDNLVLKGFLLSFLNNFSLII HTAVIKALFR
1.A.17.1.13                1026  4.20e-23 SQTLPGIMMS AQINIFTTVYANVAKIFNFLENHKILQSFENSLVVKNFIFRFVNNFNSFF LVSFLSGFFP
1.A.17.2.1                  363  1.69e-22 NILTTSFISA CIIRVINVIYDQISIYLTMFEKHPTWTKFKIQNTLKLFVFKIVNVIILYI LRDRIFENIT
1.A.17.1.17                 330  2.37e-22 LVFIPTILVS ALIPTMSAVLLTVATKLNDYENYETQDAYKVALTQKIFVVNFITSYLPII LTAFVYVPFA
1.A.17.1.12                 883  9.11e-22 ITTGLNIIQG VGIFILNLVYNHIVMFFAQYENHKYQEDYEQSIIYKNSAFTLLNSYLCIF YAAFVNNKSF
1.A.17.7.2                  339  7.14e-21 GGYFVYIGIF VVMMLLDLIFRPVLYWANYFEQHVSYGEKERSWMVRLFIYSLLNKLSMIF SRNFVALLNL
1.A.17.5.12                 458  9.81e-21 NPIVTQFFPS VMLWGFTVILPLIVYFSAFLEAHWTRSSQNLVMVHKCYIFLVFMVVILPS MGLTSLDVFL
1.A.17.3.8                  804  1.49e-20 ITNAMIYSTA VLITILNVVITEVLIRLSRFQKFHTKTEEKASSTIKMFLIQFINTGLVIL LVNAKVTEVT
1.A.17.3.9                  634  1.66e-20 KIVGWPFLIV VVIILINQVIQLIFTKFAEFEAHRSKSKQLSSRLLKVFVVQYINTALVIL IINIKFTSEL
1.A.17.7.3                  381  1.84e-20 NQTAGLCLGL IQMIIGDWTLRSILFWAIQYEGHTTYSSKEKSWIVKFYIFNLFNRLSVVY YKNFTLYFSD
1.A.17.1.5                  388  2.79e-20 VVVTGALVHY VTIIIMTKINRCVALKLCDFEMPRTFSERESRFTIRFFTLQFFTHFSSLI YIAFILGRIN
1.A.17.3.7                  576  1.73e-19 GGVGSKVINA LVVTFVNWVLATVVTALGRWERHHTYSGFQNTALAKLLLAGYVNSGYSIL AAYLIVSEWG
1.A.17.1.15                 312  1.73e-19 LTLLPTVAFQ ACTIPFFMIYRVAAKKLTDLENRRTEKEYAMSFSRKVFLFNFMVSYTALF LTAYVYGPFS
1.A.17.4.1                  456  1.91e-19 VSWYERNEVE IVMSLLGMFCPPLFETIAALENYHPRTGLKWQLGRIFALFLGNLYTFLLA LMDDVHLKLS
1.A.17.4.2                  346  4.21e-19 LFLVLQYLPP GVISLVNFLGPQLFTVLIQLENYPPGTEVNLTLIWCVVLKLASLGMFSFS LGQTVLCIGR
1.A.17.3.5                  566  1.47e-18 LEAIGVVATA LVITVVDVVLPPLVRLICSVEKHHNSVSHDLSVMNKLTLARWANLAGIPF WLNDRLGTLT
1.A.17.4.11                 342  1.78e-18 LFLLLQYLPP GVIALVNFLGPLLFTFLVQLENYPPNTEVNLTLIWCVVLKLASLGMFSVS LGQTILCIGR
1.A.17.1.18                 338  1.04e-17 LGFLPTIFLV IGTPTISGVLMGAAEKLNAMENYATVDAHDAALIQKQFVLNFMTSYMALF FTAFVYIPFG
1.A.17.4.9                  464  1.25e-17 DNWLSRNAVN VTMTLLSFFLPMIFEALGLFENWHPRQQLRLQLARIMILNMLNLYSLMFS FIYKINSKEK
1.A.17.5.11                 494  1.97e-17 ANIVTGLLPT YLFTLLNFGIPYFYEYLTSYQGLVSYSEEEISLVSKNFFYIFVNLFLVFT LAGTASNYWA
1.A.17.5.5                  448  3.08e-17 WSIVQGVASP AVTSLVYLVLPIIFRRMLVKAGDRTKTARERHVTGKLYTFFVFNYLLVFS IFSTVWTFVS
1.A.17.4.7                  397  3.37e-17 GNLFTKNQVP SVVSTITHVFPMIFDLIGKMENYHPRTALRAHLGRVLILYTVNYITLIFA LFEKMTALRD
1.A.17.6.4                  458  6.83e-17 FAPYASSIVP AVVTVINAILPKLISLLTALEKWDDVGFAIKAMVTRLYLAKILNVLIQMF SFALLLDPFL
1.A.17.4.8                  409  7.45e-17 EHFFAQNATA ITISLITLVFPNIFDLLGKIEKLHPRNALRFQLGRVLVLYILNYYTLIYS LMLQLEHLQK
1.A.17.2.4                  247  1.03e-15 LFSFYDILVS VLLFVFYQILRIVAQLVSLIERHKKYIGYVKDRTIKYFIGKIFLVMSIYI TNRIVKVDVG
1.A.17.5.10                 432  1.32e-15 KSVIQGFLPG IALKLFLAFLPSILMIMSKFEGFTSISSLERRAAFRYYIFNLVNVFLASV IAGAAFEQLN
1.A.17.4.6                  405  1.83e-15 LGWWEKNEMN MVMSLLGMFCPTLFDLFAELEDYHPLIALKWLLGRIFALLLGNLYVFILA LMDEINNKIE
1.A.17.5.7                  532  1.99e-15 REVAKNLIPI VTLIIIIEIVPYFFRWLSYLRGLKTGAQIEADVQNWYFVFVFIHLFVVVT ISSGFSIIIE
1.A.17.3.10                 689  2.97e-15 LIFGFEVGRL SVVALTSMLLLWTSGKFALFERHKTVSATERTTSRFAFFTLITNALILPL LVNIEIKGFS
1.A.17.5.8                  447  4.09e-15 LGLLTSLAPT VALAVLMSFLPVFIRAMAVAQGSPSKQNVEHFTQQAYFAFQVIQVFLVIT ISSAATSVVT
1.A.17.3.3                  443  4.80e-15 KRRGRLFILA CTLAVTDLFGCRILSYVDRLEQHQTKEREQLSTLNKLLLFRGFNGAVVLY LLMDFTDILS
1.A.17.4.5                  376  6.09e-15 LNLFFEFLPY ICIVILNVAVPFLFRYLVALEHYNPSYVVEVTLYRTMFFRFASLAVLLTS LHALVAGKIP
1.A.17.5.6                  442  2.65e-14 MGVITGLLPT IALVVLMSLVPPFIVMLGKLSGCVTRQETDLYSQAWYYAFAVIQIFLVVT ATSSASSTVD
1.A.17.4.4                  564  5.64e-14 DDGAIQLVAP ASISAMNILVPWIFTKMLEVEKWSSQDVELRVTVYRSFFVRLAAVIAVIV SIWQTRQSNL
1.A.17.1.11                 360  8.18e-14 IKYVLTAIYL LIIQYLTRLGGKVSVKLINREINESVEYRANSLIYKVFGLYFMQTYIGIF YHVLLHRNFM
1.A.17.4.10                 477  1.10e-13 GQEAVLLVLP LVVGLLNLGAPYLCRVLAALEPHDSPVLEVYVAICRNLILKLAILGTLCY HWLGRRVGVL
1.A.17.2.5                  694  1.97e-13 TLRLMDWGIS MALTMINFASAFVINQLTVFDRFKTRDHTWKAAIIKLFLFRVIGVIAFYQ AIYQADPCSG
1.A.17.6.7                  446  2.11e-13 IKFISEIING LIIACISKMVYMIIIPLNKFEGLANQDSRTKLLYLKKFFSEIFPILASIL MSYSVILEND
1.A.17.6.6                  508  6.15e-13 TGQLLALVPN IIPSAVNGIMPQVVDFCVDFEEWDDPAFVLKMRVSRLYAAKILNALIQVA LVFILFHGAD
1.A.17.5.4                  570  2.12e-11 VSVVEGFAPA IFLVLSLVLAKHIIRWIIHRSYEWAKSTVEWKTMTTYWSFLIIHVVFVST FGGTLSKILS
--------------------------------------------------------------------------------

--------------------------------------------------------------------------------
	Motif IVIIJLBFVLPXIARKLTKLENHKTRSEYERSLILKLFLFQFVNVFLSIF MEME-2 block diagrams
--------------------------------------------------------------------------------
SEQUENCE NAME            POSITION P-VALUE  MOTIF DIAGRAM
-------------            ----------------  -------------
1.A.17.1.14                       3.9e-35  598_[2]_261
1.A.17.1.7                        4.6e-34  760_[2]_343
1.A.17.1.2                        7.8e-32  514_[2]_340
1.A.17.1.4                        1.3e-31  517_[2]_343
1.A.17.1.16                       5.8e-31  706_[2]_511
1.A.17.1.8                          4e-30  521_[2]_371
1.A.17.1.1                        1.2e-27  573_[2]_363
1.A.17.7.1                        1.2e-25  426_[2]_360
1.A.17.1.3                        1.6e-25  590_[2]_363
1.A.17.1.9                        5.1e-25  472_[2]_300
1.A.17.2.2                        5.8e-25  468_[2]_183
1.A.17.1.10                       1.2e-24  402_[2]_385
1.A.17.7.5                        2.6e-24  413_[2]_360
1.A.17.5.3                        2.6e-24  481_[2]_301
1.A.17.5.2                        2.6e-24  481_[2]_285
1.A.17.1.6                        3.4e-24  818_[2]_363
1.A.17.1.13                       4.2e-23  1025_[2]_296
1.A.17.2.1                        1.7e-22  362_[2]_197
1.A.17.1.17                       2.4e-22  329_[2]_356
1.A.17.1.12                       9.1e-22  882_[2]_678
1.A.17.7.2                        7.1e-21  338_[2]_249
1.A.17.5.12                       9.8e-21  457_[2]_299
1.A.17.3.8                        1.5e-20  803_[2]_368
1.A.17.3.9                        1.7e-20  633_[2]_343
1.A.17.7.3                        1.8e-20  380_[2]_288
1.A.17.1.5                        2.8e-20  387_[2]_345
1.A.17.3.7                        1.7e-19  575_[2]_525
1.A.17.1.15                       1.7e-19  311_[2]_287
1.A.17.4.1                        1.9e-19  455_[2]_383
1.A.17.4.2                        4.2e-19  345_[2]_327
1.A.17.3.5                        1.5e-18  565_[2]_330
1.A.17.4.11                       1.8e-18  341_[2]_335
1.A.17.1.18                         1e-17  337_[2]_348
1.A.17.4.9                        1.3e-17  463_[2]_1419
1.A.17.5.11                         2e-17  493_[2]_239
1.A.17.5.5                        3.1e-17  447_[2]_356
1.A.17.4.7                        3.4e-17  396_[2]_839
1.A.17.6.4                        6.8e-17  457_[2]_405
1.A.17.4.8                        7.5e-17  408_[2]_745
1.A.17.2.4                          1e-15  246_[2]_191
1.A.17.5.10                       1.3e-15  431_[2]_290
1.A.17.4.6                        1.8e-15  404_[2]_303
1.A.17.5.7                          2e-15  531_[2]_287
1.A.17.3.10                         3e-15  688_[2]_342
1.A.17.5.8                        4.1e-15  446_[2]_461
1.A.17.3.3                        4.8e-15  442_[2]_343
1.A.17.4.5                        6.1e-15  375_[2]_278
1.A.17.5.6                        2.7e-14  441_[2]_500
1.A.17.4.4                        5.6e-14  563_[2]_238
1.A.17.1.11                       8.2e-14  359_[2]_256
1.A.17.4.10                       1.1e-13  476_[2]_279
1.A.17.2.5                          2e-13  693_[2]_171
1.A.17.6.7                        2.1e-13  445_[2]_395
1.A.17.6.6                        6.1e-13  507_[2]_308
1.A.17.5.4                        2.1e-11  569_[2]_359
--------------------------------------------------------------------------------

--------------------------------------------------------------------------------
	Motif IVIIJLBFVLPXIARKLTKLENHKTRSEYERSLILKLFLFQFVNVFLSIF MEME-2 in BLOCKS format
--------------------------------------------------------------------------------
BL   MOTIF IVIIJLBFVLPXIARKLTKLENHKTRSEYERSLILKLFLFQFVNVFLSIF width=50 seqs=55
1.A.17.1.14              (  599) IQILVLNTVYRNVARKLNEFENHRTDAEYENYLVIKVFLFQFCNSFASFF  1 
1.A.17.1.7               (  761) ILIITLSFFYRYLAVWLTDWENHKTTSKYEQHLTIKIFTFQFFNSFGSLF  1 
1.A.17.1.2               (  515) IVILILNFFYEKISAWITKMEIPRTHQEYESSLTLKMFLFQFVNYYSSCF  1 
1.A.17.1.4               (  518) IIIMILNTIYEKVAIMITNFELPRTQTDYENSLTMKMFLFQFVNYYSSCF  1 
1.A.17.1.16              (  707) IVIIILGTIYRVLARVLANWENHKYAEDWENSLITKIFAFQFVNAYISLF  1 
1.A.17.1.8               (  522) VSILLLGKLYEILAFKLTEWENHRTQTLYDDALVTKMFAFQFVNSYASCF  1 
1.A.17.1.1               (  574) VVIILLDEVYGCIARWLTKIEVPKTEKSFEERLIFKAFLLKFVNSYTPIF  1 
1.A.17.7.1               (  427) LVILLFDYMGRSLMTKIVQLERHHTTSAYETSYMLRYFIYIFINRLTPLY  1 
1.A.17.1.3               (  591) VVILILDEIYGAVAKWLTKIEVPKTEQTFEERLILKAFLLKFVNAYSPIF  1 
1.A.17.1.9               (  473) LSAMGLGAIYSNLVSRLNSWENHRTESEHNNSLIVKIFAFQMVNTYTSLF  1 
1.A.17.2.2               (  469) VVIGLVNFLWKKICISLTNFEKHHTWSGYRSHNTFKYLFFKLFNVFFMGF  1 
1.A.17.1.10              (  403) LMIVISDKIYRRLALILNDLENYRTDDEYEDFLITKIVLFQFVTAFGSLF  1 
1.A.17.7.5               (  414) LVILLSDYLGRVLMTKIVQLERHHTTSAYETSYLLRYFIYIFINRLTPLY  1 
1.A.17.5.3               (  482) LLLWCFSALLPTIVYYSAFFEAHWTRSGENRTTMHKCYTFLIFMVLLLPS  1 
1.A.17.5.2               (  482) LLLWCFSALLPTIVYYSAFFEAHWTRSGENRTTMHKCYTFLIFMVLLLPS  1 
1.A.17.1.6               (  819) IQILVIDPVYTYVARYLNDWDNYKTVSEYEDNLVLKGFLLSFLNNFSLII  1 
1.A.17.1.13              ( 1026) AQINIFTTVYANVAKIFNFLENHKILQSFENSLVVKNFIFRFVNNFNSFF  1 
1.A.17.2.1               (  363) CIIRVINVIYDQISIYLTMFEKHPTWTKFKIQNTLKLFVFKIVNVIILYI  1 
1.A.17.1.17              (  330) ALIPTMSAVLLTVATKLNDYENYETQDAYKVALTQKIFVVNFITSYLPII  1 
1.A.17.1.12              (  883) VGIFILNLVYNHIVMFFAQYENHKYQEDYEQSIIYKNSAFTLLNSYLCIF  1 
1.A.17.7.2               (  339) VVMMLLDLIFRPVLYWANYFEQHVSYGEKERSWMVRLFIYSLLNKLSMIF  1 
1.A.17.5.12              (  458) VMLWGFTVILPLIVYFSAFLEAHWTRSSQNLVMVHKCYIFLVFMVVILPS  1 
1.A.17.3.8               (  804) VLITILNVVITEVLIRLSRFQKFHTKTEEKASSTIKMFLIQFINTGLVIL  1 
1.A.17.3.9               (  634) VVIILINQVIQLIFTKFAEFEAHRSKSKQLSSRLLKVFVVQYINTALVIL  1 
1.A.17.7.3               (  381) IQMIIGDWTLRSILFWAIQYEGHTTYSSKEKSWIVKFYIFNLFNRLSVVY  1 
1.A.17.1.5               (  388) VTIIIMTKINRCVALKLCDFEMPRTFSERESRFTIRFFTLQFFTHFSSLI  1 
1.A.17.3.7               (  576) LVVTFVNWVLATVVTALGRWERHHTYSGFQNTALAKLLLAGYVNSGYSIL  1 
1.A.17.1.15              (  312) ACTIPFFMIYRVAAKKLTDLENRRTEKEYAMSFSRKVFLFNFMVSYTALF  1 
1.A.17.4.1               (  456) IVMSLLGMFCPPLFETIAALENYHPRTGLKWQLGRIFALFLGNLYTFLLA  1 
1.A.17.4.2               (  346) GVISLVNFLGPQLFTVLIQLENYPPGTEVNLTLIWCVVLKLASLGMFSFS  1 
1.A.17.3.5               (  566) LVITVVDVVLPPLVRLICSVEKHHNSVSHDLSVMNKLTLARWANLAGIPF  1 
1.A.17.4.11              (  342) GVIALVNFLGPLLFTFLVQLENYPPNTEVNLTLIWCVVLKLASLGMFSVS  1 
1.A.17.1.18              (  338) IGTPTISGVLMGAAEKLNAMENYATVDAHDAALIQKQFVLNFMTSYMALF  1 
1.A.17.4.9               (  464) VTMTLLSFFLPMIFEALGLFENWHPRQQLRLQLARIMILNMLNLYSLMFS  1 
1.A.17.5.11              (  494) YLFTLLNFGIPYFYEYLTSYQGLVSYSEEEISLVSKNFFYIFVNLFLVFT  1 
1.A.17.5.5               (  448) AVTSLVYLVLPIIFRRMLVKAGDRTKTARERHVTGKLYTFFVFNYLLVFS  1 
1.A.17.4.7               (  397) SVVSTITHVFPMIFDLIGKMENYHPRTALRAHLGRVLILYTVNYITLIFA  1 
1.A.17.6.4               (  458) AVVTVINAILPKLISLLTALEKWDDVGFAIKAMVTRLYLAKILNVLIQMF  1 
1.A.17.4.8               (  409) ITISLITLVFPNIFDLLGKIEKLHPRNALRFQLGRVLVLYILNYYTLIYS  1 
1.A.17.2.4               (  247) VLLFVFYQILRIVAQLVSLIERHKKYIGYVKDRTIKYFIGKIFLVMSIYI  1 
1.A.17.5.10              (  432) IALKLFLAFLPSILMIMSKFEGFTSISSLERRAAFRYYIFNLVNVFLASV  1 
1.A.17.4.6               (  405) MVMSLLGMFCPTLFDLFAELEDYHPLIALKWLLGRIFALLLGNLYVFILA  1 
1.A.17.5.7               (  532) VTLIIIIEIVPYFFRWLSYLRGLKTGAQIEADVQNWYFVFVFIHLFVVVT  1 
1.A.17.3.10              (  689) SVVALTSMLLLWTSGKFALFERHKTVSATERTTSRFAFFTLITNALILPL  1 
1.A.17.5.8               (  447) VALAVLMSFLPVFIRAMAVAQGSPSKQNVEHFTQQAYFAFQVIQVFLVIT  1 
1.A.17.3.3               (  443) CTLAVTDLFGCRILSYVDRLEQHQTKEREQLSTLNKLLLFRGFNGAVVLY  1 
1.A.17.4.5               (  376) ICIVILNVAVPFLFRYLVALEHYNPSYVVEVTLYRTMFFRFASLAVLLTS  1 
1.A.17.5.6               (  442) IALVVLMSLVPPFIVMLGKLSGCVTRQETDLYSQAWYYAFAVIQIFLVVT  1 
1.A.17.4.4               (  564) ASISAMNILVPWIFTKMLEVEKWSSQDVELRVTVYRSFFVRLAAVIAVIV  1 
1.A.17.1.11              (  360) LIIQYLTRLGGKVSVKLINREINESVEYRANSLIYKVFGLYFMQTYIGIF  1 
1.A.17.4.10              (  477) LVVGLLNLGAPYLCRVLAALEPHDSPVLEVYVAICRNLILKLAILGTLCY  1 
1.A.17.2.5               (  694) MALTMINFASAFVINQLTVFDRFKTRDHTWKAAIIKLFLFRVIGVIAFYQ  1 
1.A.17.6.7               (  446) LIIACISKMVYMIIIPLNKFEGLANQDSRTKLLYLKKFFSEIFPILASIL  1 
1.A.17.6.6               (  508) IIPSAVNGIMPQVVDFCVDFEEWDDPAFVLKMRVSRLYAAKILNALIQVA  1 
1.A.17.5.4               (  570) IFLVLSLVLAKHIIRWIIHRSYEWAKSTVEWKTMTTYWSFLIIHVVFVST  1 
//

--------------------------------------------------------------------------------

--------------------------------------------------------------------------------
	Motif IVIIJLBFVLPXIARKLTKLENHKTRSEYERSLILKLFLFQFVNVFLSIF MEME-2 position-specific scoring matrix
--------------------------------------------------------------------------------
log-odds matrix: alength= 20 w= 50 n= 47990 bayes= 9.76743 E= 6.2e-338 
    75    120   -545   -492   -368    -46   -376    199   -467     91     64   -447   -485   -443   -455   -101   -309    196   -413   -108 
    22    119   -545   -492   -150    -46   -376     53   -467     32     64   -447   -485     63   -455    -49     68    245   -413   -384 
  -183   -309   -458   -458   -192   -441   -398    309   -425     56    136   -411   -184   -434   -445   -403    -51     83   -422   -380 
    51   -295   -490   -440    -68    -46   -357    113   -158     31    115   -119    -37   -121   -147     85    114     34    160   -385 
   -63    175   -545   -492   -150    -46   -376    168   -467    166    -17   -447   -131   -443   -455   -404     39    137   -413   -108 
  -303   -292   -547   -495    119   -137   -378    143   -470    180    116   -449   -487   -445   -457    -49    -49    104   -415   -386 
  -286   -328    189   -331   -159     80   -305   -139   -320   -127     58    280   -439   -323   -357     86     92   -256   -437    -22 
    74   -374   -284      0    112    -42      0   -164     37     -1    145   -267   -123    -13   -117    -85     38     71     98    -24 
   -64   -295   -551   -498    119    -46   -382    189   -473    103     64   -453   -491   -449   -461   -410   -128    196   -419   -390 
   -64    119   -538   -488    -13    105   -356     -9   -464    133    -18   -122   -482   -441   -452   -184   -309     62      7    262 
   -11     12    -93      5   -491     11   -221   -443    -34   -149    -42    -85    298    -76    179   -147    -46   -375   -473   -116 
  -124    109   -262   -103    -81   -124     88    -36     67    -96    103     73     58     38    -39    -37     66     13     96    101 
   -76   -410   -700   -658     25   -607   -563    237   -640    136   -335   -616   -646   -619   -635   -583   -149    202   -585   -552 
   201    120   -545   -493    176   -437   -376     76   -467    -11     64   -447   -485   -443   -455    -10   -309    122   -413   -108 
  -123   -411     66     39    -83   -123   -221     33      9   -148     48    -84   -371    -76    179    -36    129    -27   -471     68 
   -14   -292   -515   -464     24   -431   -365    -10    177     11     63   -431   -130   -123     -3   -183   -127      1    300    153 
   -90      4   -546   -489     35   -475   -392     94   -470    246    140   -472   -477   -424   -443    -72   -349    -62   -422   -408 
   157    119   -134   -463   -374     80   -368     24   -441   -117   -226    181   -480   -423   -440     -9    189     61   -418   -388 
    51   -413    140     66     12   -331      4   -443    127    -97    -42     73   -371    125     10    -36   -268    -27   -472    -26 
  -138   -290   -546   -493    217   -437   -377     25   -164    142    116   -447   -486   -443    -59   -405   -310    -41    259     75 
  -169   -775    -11    379   -829   -521   -475   -664   -404   -659   -570   -464   -530     27   -161   -114   -504   -569   -791   -709 
    23   -413    -93    -99   -491    144      4    -92    110   -229    -42    269   -121     -7     97   -272   -268    -79   -472   -116 
  -389    -27   -147   -192    -59   -404    476   -486   -433   -104   -318    -77     38   -143   -139   -203   -344   -416    148    166 
   -56   -413     30    -37   -491   -331    319   -443    169   -426   -326    -84     58    -76    166   -147    -46    -27    195   -401 
  -170   -342    -54   -508   -562   -495   -421   -186   -175   -534   -360    -34    140   -423   -449     86    337   -366   -540    -46 
  -123   -413    -19     39   -175    -41      4   -180     91   -149   -326    -84    -35    125    151    -81      2     41     96     99 
   -11   -413    119     39   -491    -41   -221    -92    -34   -426   -326    -84   -371    125   -253    189    145    -79   -472   -116 
   127   -413     30    189    -83    104      4   -443      9   -149   -326    -84   -371     -7   -108     69    -46    -79   -472   -116 
  -140   -247   -333     63     90   -355    137   -175    -95    -28   -242   -318   -365    -63      3   -291    -38     38     -1    301 
   -57   -413     66    274   -491   -331   -221   -180     68    -97   -327    126   -371     -7     45   -272   -118    -79     -1   -401 
    23   -413     29    -37   -175   -331      4    -92     91     16    -42    147   -371     -7    118     -2    -46    -79    154   -116 
    51   -411    -19   -209    -83   -331    179   -440    -94   -148    -42    -84   -371     74     45    189    111    -27   -471    -26 
    21   -291   -544   -491    -67   -437   -376   -119   -466    205     64    -31   -484   -441     -4   -102    113      2    102    -20 
   -63   -290   -545   -492   -367     49   -376    179   -467    -38    208   -446   -485     23   -455   -101    163    137   -413    -19 
   -63     27   -524   -472    -15   -136    139     76   -449     49    -18     26   -481     23    134   -101     68     35    103     35 
  -145    117   -526   -462   -158   -447   -365    -16    326   -322   -251   -432   -495   -399    152   -415    -53    -51    101   -409 
   -15    175   -544   -491     24   -137   -375     53   -164     91    208     66   -485   -125   -454   -184   -309     85   -413    188 
  -109   -272   -496   -483    339   -449   -379    -98   -479    -69   -235   -454   -458   -472   -478   -220   -179    -13    -29    150 
    96   -290   -546   -493     79   -137   -377    129   -468    180   -221   -448   -486   -444   -456   -184     68     62   -414   -385 
    21   -290   -525   -475    286   -137   -359   -120    -73     48   -222   -122   -480   -432   -150   -184   -128      1   -407    133 
  -123   -405   -258   -101    -82   -123   -224      3    127     51    -41    102   -374    218     73    -82    -46   -159   -469   -116 
   -15   -291   -547   -494    255      9   -378    129   -469     65    -17   -449   -487   -445   -457   -406   -311     85      7    -19 
   -15     28   -545   -492    164   -436   -376    143   -467    -11    116     98   -485   -443   -455    -49   -127    186   -413   -384 
  -136   -299   -463   -415   -377   -135     83   -125   -397     30    114    348   -130     24   -411   -380     38   -108   -418    -20 
    75   -317   -387   -340   -395     10     -7    -17   -139    -44   -245    -24   -440   -328      1    102     38    172   -428    151 
   -15   -289   -542   -490    176      9   -368     -9   -466     91    115   -445   -484   -442   -454   -184      1     35   -410    230 
    51   -290   -545   -492     79      9   -376     96   -467    133    -17   -122   -485   -443   -455     85     93    -40   -413   -108 
   -15     28   -545   -492   -150   -137   -376     53   -467     64    116   -446     91    -33   -455    164   -309    164   -413   -384 
  -300    215   -545   -492    101   -137   -376    179   -467    103    -17   -447     91   -443   -455   -101   -127     62   -413     75 
    22   -290   -545   -492    241   -436   -376     53   -467    -11   -220   -446   -485   -125   -455    101     68    -40   -413    106 
--------------------------------------------------------------------------------

--------------------------------------------------------------------------------
	Motif IVIIJLBFVLPXIARKLTKLENHKTRSEYERSLILKLFLFQFVNVFLSIF MEME-2 position-specific probability matrix
--------------------------------------------------------------------------------
letter-probability matrix: alength= 20 w= 50 nsites= 55 E= 6.2e-338 
 0.109091  0.036364  0.000000  0.000000  0.000000  0.036364  0.000000  0.272727  0.000000  0.200000  0.036364  0.000000  0.000000  0.000000  0.000000  0.036364  0.000000  0.254545  0.000000  0.018182 
 0.072727  0.036364  0.000000  0.000000  0.018182  0.036364  0.000000  0.090909  0.000000  0.127273  0.036364  0.000000  0.000000  0.072727  0.000000  0.054545  0.090909  0.363636  0.000000  0.000000 
 0.018182  0.000000  0.000000  0.000000  0.018182  0.000000  0.000000  0.509091  0.000000  0.200000  0.090909  0.000000  0.018182  0.000000  0.000000  0.000000  0.054545  0.090909  0.000000  0.000000 
 0.090909  0.000000  0.000000  0.000000  0.036364  0.036364  0.000000  0.145455  0.018182  0.127273  0.054545  0.018182  0.036364  0.018182  0.018182  0.145455  0.127273  0.072727  0.054545  0.000000 
 0.036364  0.054545  0.000000  0.000000  0.018182  0.036364  0.000000  0.218182  0.000000  0.345455  0.018182  0.000000  0.018182  0.000000  0.000000  0.000000  0.072727  0.163636  0.000000  0.018182 
 0.000000  0.000000  0.000000  0.000000  0.145455  0.018182  0.000000  0.181818  0.000000  0.381818  0.054545  0.000000  0.000000  0.000000  0.000000  0.054545  0.036364  0.127273  0.000000  0.000000 
 0.000000  0.000000  0.181818  0.000000  0.018182  0.090909  0.000000  0.018182  0.000000  0.036364  0.036364  0.327273  0.000000  0.000000  0.000000  0.145455  0.109091  0.000000  0.000000  0.036364 
 0.109091  0.000000  0.000000  0.054545  0.145455  0.036364  0.018182  0.018182  0.072727  0.109091  0.072727  0.000000  0.018182  0.036364  0.018182  0.036364  0.072727  0.109091  0.036364  0.036364 
 0.036364  0.000000  0.000000  0.000000  0.145455  0.036364  0.000000  0.254545  0.000000  0.218182  0.036364  0.000000  0.000000  0.000000  0.000000  0.000000  0.018182  0.254545  0.000000  0.000000 
 0.036364  0.036364  0.000000  0.000000  0.054545  0.109091  0.000000  0.054545  0.000000  0.272727  0.018182  0.018182  0.000000  0.000000  0.000000  0.018182  0.000000  0.090909  0.018182  0.272727 
 0.054545  0.018182  0.018182  0.054545  0.000000  0.054545  0.000000  0.000000  0.036364  0.036364  0.018182  0.018182  0.400000  0.018182  0.200000  0.018182  0.036364  0.000000  0.000000  0.018182 
 0.018182  0.036364  0.000000  0.018182  0.036364  0.018182  0.036364  0.054545  0.090909  0.054545  0.054545  0.072727  0.072727  0.054545  0.036364  0.054545  0.090909  0.072727  0.036364  0.090909 
 0.036364  0.000000  0.000000  0.000000  0.072727  0.000000  0.000000  0.345455  0.000000  0.272727  0.000000  0.000000  0.000000  0.000000  0.000000  0.000000  0.018182  0.254545  0.000000  0.000000 
 0.272727  0.036364  0.000000  0.000000  0.218182  0.000000  0.000000  0.109091  0.000000  0.090909  0.036364  0.000000  0.000000  0.000000  0.000000  0.072727  0.000000  0.145455  0.000000  0.018182 
 0.018182  0.000000  0.072727  0.072727  0.036364  0.018182  0.000000  0.090909  0.054545  0.036364  0.036364  0.018182  0.000000  0.018182  0.200000  0.054545  0.145455  0.054545  0.000000  0.072727 
 0.054545  0.000000  0.000000  0.000000  0.072727  0.000000  0.000000  0.054545  0.218182  0.109091  0.036364  0.000000  0.018182  0.018182  0.054545  0.018182  0.018182  0.054545  0.145455  0.127273 
 0.036364  0.018182  0.000000  0.000000  0.090909  0.000000  0.000000  0.145455  0.000000  0.545455  0.072727  0.000000  0.000000  0.000000  0.000000  0.054545  0.000000  0.036364  0.000000  0.000000 
 0.200000  0.036364  0.018182  0.000000  0.000000  0.090909  0.000000  0.072727  0.000000  0.036364  0.000000  0.163636  0.000000  0.000000  0.000000  0.072727  0.218182  0.090909  0.000000  0.000000 
 0.090909  0.000000  0.127273  0.090909  0.072727  0.000000  0.018182  0.000000  0.145455  0.054545  0.018182  0.072727  0.000000  0.109091  0.054545  0.054545  0.000000  0.054545  0.000000  0.036364 
 0.018182  0.000000  0.000000  0.000000  0.290909  0.000000  0.000000  0.072727  0.018182  0.290909  0.054545  0.000000  0.000000  0.000000  0.036364  0.000000  0.000000  0.036364  0.109091  0.072727 
 0.018182  0.000000  0.036364  0.836364  0.000000  0.000000  0.000000  0.000000  0.000000  0.000000  0.000000  0.000000  0.000000  0.054545  0.018182  0.036364  0.000000  0.000000  0.000000  0.000000 
 0.072727  0.000000  0.018182  0.018182  0.000000  0.145455  0.018182  0.036364  0.127273  0.018182  0.018182  0.309091  0.018182  0.036364  0.109091  0.000000  0.000000  0.036364  0.000000  0.018182 
 0.000000  0.018182  0.018182  0.018182  0.054545  0.000000  0.418182  0.000000  0.000000  0.072727  0.000000  0.018182  0.090909  0.000000  0.018182  0.018182  0.000000  0.000000  0.072727  0.181818 
 0.036364  0.000000  0.054545  0.036364  0.000000  0.000000  0.200000  0.000000  0.200000  0.000000  0.000000  0.018182  0.072727  0.018182  0.181818  0.018182  0.036364  0.054545  0.072727  0.000000 
 0.018182  0.000000  0.036364  0.000000  0.000000  0.000000  0.000000  0.018182  0.018182  0.000000  0.000000  0.036364  0.145455  0.000000  0.000000  0.145455  0.545455  0.000000  0.000000  0.036364 
 0.018182  0.000000  0.036364  0.072727  0.018182  0.036364  0.018182  0.018182  0.109091  0.036364  0.000000  0.018182  0.036364  0.109091  0.163636  0.036364  0.054545  0.090909  0.036364  0.090909 
 0.054545  0.000000  0.109091  0.072727  0.000000  0.036364  0.000000  0.036364  0.036364  0.000000  0.000000  0.018182  0.000000  0.109091  0.000000  0.309091  0.163636  0.036364  0.000000  0.018182 
 0.163636  0.000000  0.054545  0.236364  0.036364  0.109091  0.018182  0.000000  0.054545  0.036364  0.000000  0.018182  0.000000  0.036364  0.018182  0.127273  0.036364  0.036364  0.000000  0.018182 
 0.018182  0.000000  0.000000  0.127273  0.090909  0.000000  0.054545  0.018182  0.036364  0.109091  0.000000  0.000000  0.000000  0.036364  0.072727  0.000000  0.054545  0.109091  0.018182  0.254545 
 0.036364  0.000000  0.072727  0.436364  0.000000  0.000000  0.000000  0.018182  0.090909  0.054545  0.000000  0.109091  0.000000  0.036364  0.072727  0.000000  0.018182  0.036364  0.018182  0.000000 
 0.072727  0.000000  0.054545  0.036364  0.018182  0.000000  0.018182  0.036364  0.109091  0.127273  0.018182  0.127273  0.000000  0.036364  0.127273  0.072727  0.036364  0.036364  0.054545  0.018182 
 0.090909  0.000000  0.036364  0.000000  0.036364  0.000000  0.072727  0.000000  0.018182  0.036364  0.018182  0.018182  0.000000  0.072727  0.072727  0.309091  0.127273  0.054545  0.000000  0.036364 
 0.072727  0.000000  0.000000  0.000000  0.036364  0.000000  0.000000  0.018182  0.000000  0.454545  0.036364  0.036364  0.000000  0.000000  0.054545  0.036364  0.127273  0.054545  0.036364  0.036364 
 0.036364  0.000000  0.000000  0.000000  0.000000  0.072727  0.000000  0.236364  0.000000  0.072727  0.109091  0.000000  0.000000  0.054545  0.000000  0.036364  0.181818  0.163636  0.000000  0.036364 
 0.036364  0.018182  0.000000  0.000000  0.054545  0.018182  0.054545  0.109091  0.000000  0.145455  0.018182  0.054545  0.000000  0.054545  0.145455  0.036364  0.090909  0.072727  0.036364  0.054545 
 0.018182  0.036364  0.000000  0.000000  0.018182  0.000000  0.000000  0.054545  0.600000  0.000000  0.000000  0.000000  0.000000  0.000000  0.163636  0.000000  0.036364  0.036364  0.036364  0.000000 
 0.054545  0.054545  0.000000  0.000000  0.072727  0.018182  0.000000  0.090909  0.018182  0.200000  0.109091  0.072727  0.000000  0.018182  0.000000  0.018182  0.000000  0.109091  0.000000  0.163636 
 0.036364  0.000000  0.000000  0.000000  0.563636  0.000000  0.000000  0.036364  0.000000  0.072727  0.000000  0.000000  0.000000  0.000000  0.000000  0.018182  0.018182  0.072727  0.018182  0.163636 
 0.127273  0.000000  0.000000  0.000000  0.109091  0.018182  0.000000  0.163636  0.000000  0.381818  0.000000  0.000000  0.000000  0.000000  0.000000  0.018182  0.090909  0.090909  0.000000  0.000000 
 0.072727  0.000000  0.000000  0.000000  0.472727  0.018182  0.000000  0.018182  0.036364  0.145455  0.000000  0.018182  0.000000  0.000000  0.018182  0.018182  0.018182  0.054545  0.000000  0.109091 
 0.018182  0.000000  0.000000  0.018182  0.036364  0.018182  0.000000  0.072727  0.145455  0.163636  0.018182  0.090909  0.000000  0.218182  0.090909  0.036364  0.036364  0.018182  0.000000  0.018182 
 0.054545  0.000000  0.000000  0.000000  0.381818  0.054545  0.000000  0.163636  0.000000  0.163636  0.018182  0.000000  0.000000  0.000000  0.000000  0.000000  0.000000  0.109091  0.018182  0.036364 
 0.054545  0.018182  0.000000  0.000000  0.200000  0.000000  0.000000  0.181818  0.000000  0.090909  0.054545  0.090909  0.000000  0.000000  0.000000  0.054545  0.018182  0.236364  0.000000  0.000000 
 0.018182  0.000000  0.000000  0.000000  0.000000  0.018182  0.036364  0.018182  0.000000  0.127273  0.054545  0.527273  0.018182  0.054545  0.000000  0.000000  0.072727  0.018182  0.000000  0.036364 
 0.109091  0.000000  0.000000  0.000000  0.000000  0.054545  0.018182  0.054545  0.018182  0.072727  0.000000  0.036364  0.000000  0.000000  0.054545  0.163636  0.072727  0.218182  0.000000  0.127273 
 0.054545  0.000000  0.000000  0.000000  0.218182  0.054545  0.000000  0.054545  0.000000  0.200000  0.054545  0.000000  0.000000  0.000000  0.000000  0.018182  0.054545  0.072727  0.000000  0.218182 
 0.090909  0.000000  0.000000  0.000000  0.109091  0.054545  0.000000  0.127273  0.000000  0.272727  0.018182  0.018182  0.000000  0.000000  0.000000  0.145455  0.109091  0.036364  0.000000  0.018182 
 0.054545  0.018182  0.000000  0.000000  0.018182  0.018182  0.000000  0.090909  0.000000  0.163636  0.054545  0.000000  0.090909  0.036364  0.000000  0.254545  0.000000  0.200000  0.000000  0.000000 
 0.000000  0.072727  0.000000  0.000000  0.127273  0.018182  0.000000  0.236364  0.000000  0.218182  0.018182  0.000000  0.090909  0.000000  0.000000  0.036364  0.018182  0.090909  0.000000  0.072727 
 0.072727  0.000000  0.000000  0.000000  0.345455  0.000000  0.000000  0.090909  0.000000  0.090909  0.000000  0.000000  0.000000  0.018182  0.000000  0.163636  0.090909  0.036364  0.000000  0.090909 
--------------------------------------------------------------------------------

--------------------------------------------------------------------------------
	Motif IVIIJLBFVLPXIARKLTKLENHKTRSEYERSLILKLFLFQFVNVFLSIF MEME-2 regular expression
--------------------------------------------------------------------------------
[IVL]V[IL]X[LI]LNX[IVL][LY][PR]X[ILV][AF]RKL[TA]X[FL]ENH[HK]TXSEYEXSLIXKLFLFQF[VF]NV[FYL]L[SV][IL]F
--------------------------------------------------------------------------------


Time 12.51 secs.

********************************************************************************

Candidate motifs:
width nsites  ll        signif     consensus
----- ------  --------- ---------- ---------
   50   55.0    -209968 3.726e-296 XXXXXXXXPXXQPIXXIRXYFGEGVALYFAFLRFYTXLLLXLALL
                                   GVXXX                                        


********************************************************************************
MOTIF NSASWLLVPWEQPJKEIRSYFGEGVALYFAFLRFYTLLLLVLALLGVAFF MEME-3	width =  50  sites =  55  llr = 2176  E-value = 3.7e-296
********************************************************************************
p-value = 4.4e-457   E-value = 3.7e-296
********************************************************************************

(best) DSAFNLRVPWHVPIQTYRDYFGEKVAIYFLFLTFYTKQLWYLSVVGVIFQ --> XXXXXXXXPXXQPIXXIRXYFGEGVALYFAFLRFYTXLLLXLALLGVXXX
(best) w  50 nsites  55.0 lambda 0.0011461 RE/col  1.141

(best) RE 57.074

--------------------------------------------------------------------------------
	Motif NSASWLLVPWEQPJKEIRSYFGEGVALYFAFLRFYTLLLLVLALLGVAFF MEME-3 Description
--------------------------------------------------------------------------------
Simplified        A  ::21::::::::1::1:11:::1:131::3::::::11:::131:1121:
pos.-specific     C  ::1:::1:1:::::::::::1:::::::::::::1:::1:::::::::1:
probability       D  111:::::::::11211:1::::2::::::::::::::::::::::::::
matrix            E  11:::1:1::2::1:2:21:::3:::::::::::::::::::::::::::
                  F  :11:::11:111::::::::6:::::11815::2:1:1111:111:2122
                  G  1:::11:1::11:::::11::9:2:2::::::3:::1::::11::4:1::
                  H  ::::::::::::::1::1:1:::::::::::::1::::::::::::::::
                  I  ::1::1:11::1:3::51::::::4:1:1::1::2211:221:2112112
                  K  1::1111::11:2:21:111:::2::::::::1:::1:::::::::::::
                  L  1111:21121:1:2:111111:111:2:1115112222422213312111
                  M  :::::::1:::1::::::::::::::1::::1:11::1:111::::::::
                  N  11:11:11::1:::1:::1:::::::::::::::::::3:::::::::1:
                  P  ::::::1:2:::3:::::::::::::::::::::::::::12::1::1::
                  Q  ::1::::::::2::11::11:::::::::::1:1::1::::::::::::1
                  R  :::1111::11:::11:3:1:::::1:::1::3:::::::::::::::::
                  S  11:21::11:1111:1::2::121:12::1::1::111:1::2::11111
                  T  1::11:1:::111:::::::::1::::1:1:::1:311:::11::1::1:
                  V  :::::111:::::1::1::1:::1411::1:1:1:1:1:121:22:2122
                  W  :11:211::2::::1:::::::::::::::2::2:::1:1:::::::::1
                  Y  ::::::1:111:::::1::31:::::18::::1131::::11::::::::

         bits    6.0                                                   
                 5.4                                                   
                 4.8                                                   
                 4.2                                                   
Relative         3.6                      *                            
Entropy          3.0                      *     **                     
(57.1 bits)      2.4                     **     ** *                   
                 1.8                 *   **  *  ** *   *   *           
                 1.2             * * ********** ** ****** **** ****** *
                 0.6 ***** ********************************************
                 0.0 --------------------------------------------------

Multilevel           XXXXWXXXPWXQPIDXIRXYFGEGIALYFAFLRFYTXLLLVLALLGVXFF
consensus                    L    LK        KV S   W GWIL  N   SI  L   
sequence                                               L        V      
                                                                       
                                                                       
--------------------------------------------------------------------------------

--------------------------------------------------------------------------------
	Motif NSASWLLVPWEQPJKEIRSYFGEGVALYFAFLRFYTLLLLVLALLGVAFF MEME-3 sites sorted by position p-value
--------------------------------------------------------------------------------
Sequence name             Start   P-value                                   Site                     
-------------             ----- ---------            --------------------------------------------------
1.A.17.1.5                  163  4.47e-36 LHKGEGRLKK TWARWRHMFREQPVDEIRNYFGEKVALYFVWLGWYTYMLVPAALTGLLVF LSGFSLFEAS
1.A.17.1.1                  304  1.38e-33 EFNDRKLLYE EWARYGVFYKYQPIDLVRKYFGEKIGLYFAWLGVYTQMLIPASIVGIIVF LYGCATMDEN
1.A.17.1.11                 172  2.88e-32 DELKRKELLQ NWALNWWNCTNQPIDQIYSYFGAKIGVYFSFLGMYTQWLIFPALLGFIVQ MVDFGSLQFL
1.A.17.1.4                  271  3.81e-32 CPNERYLLYR EWAHPRSIYKKQPLDLIRKYYGEKIGIYFAWLGYYTQMLLLAAVVGVACF LYGYLNQDNC
1.A.17.1.3                  336  3.81e-32 DMNDRKLLYQ EWARYGVFYKFQPIDLIRKYFGEKIGLYFAWLGLYTSFLIPSSVIGVIVF LYGCATIEED
1.A.17.1.2                  267  8.80e-32 RPNERYNLCK NWARFSYFYKEQPFHLIRNYFGEKIGIYFVFLGYYTEMLLFAALVGLACF IYGLLSMENN
1.A.17.1.8                  319  3.77e-29 EELETDPRKS LNDTWTVFYKFQPLWKIRNYFGEMIALYFAWVGEMTTSLWIPMLLGFAIF LYGLKVRLKY
1.A.17.1.10                 202  1.02e-28 ALHNTEFLKH LQQKWVFSIDEQPIDQVKDYFGTEIAMYFAWLGHMTTALWFPSLLGILMW FLGGFKYKNS
1.A.17.1.7                  531  1.88e-28 AYGLRAILLE TWGRFWCVLRAQPLGLVREYFGEKVAFYFAWLGFYTTWLIIPSVVGFLTL FYGVAQFQGR
1.A.17.4.1                  207  2.13e-28 KKWVKFKRDF DNFKTQCIPWEMKIKDIESHFGSSVASYFIFLRWMYGVNLVLFGLIFGLV IIPEVLMGMP
1.A.17.1.14                 403  4.39e-28 HDAKALHDLR HSWALHWTMLYQPLHKIRYYFGEKIALYFAWLEFYTKMLVFPAVAGIITF VYIEARQAVT
1.A.17.4.6                  155  7.99e-28 KKWAKFLRDF ENFKAACVPWENKIKAIESQFGSSVASYFLFLRWMYGVNMVLFVLTFSLI MLPEYLWGLP
1.A.17.4.9                  217  1.83e-27 ARWRHWKRET ASFLTVLIPWELRIKEIESHFGSGVASYFTFLRWLMWVNIMIAIPLVAFV IGPEYFATKH
1.A.17.1.9                  239  6.55e-27 SEIELDPRRS LSLNWERWYKFQPLNKIRDYFGEQIAYYFAWQGTFLTLLWPAVIFGLVVF IYGFIDSISS
1.A.17.4.7                  143  1.30e-26 KRARLMKRSF SNFKTYLIPWESKIKRIESHFGSVVSSYFTFLRWIVFVNIMITLIALVFV VLPETLADSV
1.A.17.1.13                 843  1.20e-25 TDYDCKSVKE DSAFNLRVPWHVPIQTYRDYFGEKVAIYFLFLTFYTKQLWYLSVVGVIFQ GLQSLATPGL
1.A.17.1.18                 161  7.99e-24 HSHSFNKEWI KKWSSKYTLEQTDIDNIRDKFGESVAFYFAFLRSYFRFLVIPSAFGFGAW LLLGQFSYLY
1.A.17.1.16                 520  1.19e-23 WKEYRVGLFF GMVTGNYGKYMQPLNFIANYYGEKMSFYFAWLLFYTSWLMLPALPGIALF IYQMVNLYDQ
1.A.17.4.8                  157  2.65e-23 RRLTQASRWL DNLKIYLIPWEAKIRKIESHFGSVVSSYFTFHRWVLGVNITITFIMCMFV VIPEWLADSR
1.A.17.6.4                  222  2.92e-23 GIRLKWKKLR LFIRRKLYPFTTDIRQIEAQFGSSVASYFRFFGWIIMTFMVMSIPCFVFL VLHILYLIHQ
1.A.17.1.17                 153  5.80e-23 HDEETNRQCM REWSKKTFLSTEDLDRIRNTFGEHVGFYFAFLQSYFRFLMFPAAFGFSCW LLLGSFSIIY
1.A.17.5.2                  124  9.41e-23 SSVDFDQRDN GLCSWLTAIFRIKDDEIREKCGEDAVHYLSFQRHIIGLLVVVGVLSVGIV LPVNFSGDQL
1.A.17.1.6                  593  1.84e-22 VRAELYQSLK DSYSIRYLFSYLPVNQLREYFGERIGFYFAWLGYYTIWCQSAAFFGIVTF VYGIYRSVSL
1.A.17.5.3                  124  2.95e-22 SSVDFDQRDN GFCSWLTAIFRIKDDEIRDKCGGDAVHYLSFQRHIIGLLVVVGVLSVGIV LPVNFSGDLL
1.A.17.4.2                   86  2.26e-21 VARQHLREAE QRLARGFGLWEGALYEIGGLFGTGIQSYFTFLRFLLLLNLLTMLLTACFV LLPLVWLRPP
1.A.17.4.11                  82  1.12e-20 TVERRLREAA QRLARGLGLWEGALYEIGGLFGTGIRSYFTFLRFLLLLNLLSLLLTASFV LLPLVWLRPP
1.A.17.3.8                  234  8.13e-20 KTRYEKHPFC KTKTGWNCCCRSQRHTDFAQYGSGIALYFQFLKHITLVLFIMSVLSIPSY IFYYSGNTAE
1.A.17.4.10                 221  2.40e-19 LALHSLGLAL LSALQALMPWRYALKRIGGQFGSSVLSYFLFLKTLLAFNALLLLLLVAFI MGPQVAFPPA
1.A.17.2.2                  256  6.40e-19 LGLDEIKEVQ NEFSSIRLRFCCKWKEIEDHFGLGVRLYFDFGRLIIILNALLLFFQLINF IPHLVIDSIY
1.A.17.1.12                 703  1.22e-18 YLPTPINQIS EYLMEGENQNFSSITILRLYFGEKISFYFAWKSYITCALMVLAIPGAAIQ IYILVTGDYF
1.A.17.2.1                  172  2.48e-18 RETNEDFMAA NEHAKLKLPINCDNKDIERVYGTGVYLYFNFISFCIGVNVLLFLCVLINM IPHYYFGAKY
1.A.17.4.5                  111  1.08e-17 KAWQQFRIRM KEAYSKMELWNDSLKKIGGNFGMGIVAYFLFIKWLMYLNLLLFAIIYLLI VLPVIVLEVP
1.A.17.2.5                  505  5.18e-17 DPTRLADQAA NEHVRELVPLMVTEQELKERYGVGIQRYYKFIRFIVGANLFLALFGLVVW LPHVMASETS
1.A.17.2.4                   36  1.44e-15 QPVENISDCS KIDKNKPMSLFSTNFVLRQRFGLGIALYFDFLYYVLVSDLVIGAGIVFVW SIQSEFASVT
1.A.17.5.12                 105  2.17e-15 TSLEMERRDK GFCSWFFNSITMKDEDLINKCGDDARIYIVFQYHLIIFVLIICIPSLGII LPINYTGSVL
1.A.17.1.15                 135  2.49e-15 VVWEWALGAR LIRTLSKSLHPITKHNVKAHLGSEVSLYFAFMQFYFLNLVVPSAWGVFCY YFLGDYSFIF
1.A.17.3.9                   70  6.32e-15 EKLYDCTNCY NVDVGFNCCCSTEFQSDINQYGAGITIYFRFLKQIILYFLLFALLSIPQL IFSLSCVKDT
1.A.17.6.6                  277  6.75e-15 KLLRIRLRAF KTSLRQHDILYRQSRAAESRFGSGVSLYFWFYRWILQTTMWTVILLWLFV FIFHFIRYLS
1.A.17.5.11                  82  2.31e-14 NLRLPSWNQS SLFGWLTVLYKIRDEQILEYAGLDAYVFLSFFKMCIKLLSIFCFFSVCVI SPVRYHFTGK
1.A.17.3.5                  194  2.31e-14 KTRARLPPGQ ENRNAVPYGVWSTSWAQMGDFGLDVGMYFVTLAQLVGAVLVYAALCVVAM VHFSSENYSG
1.A.17.4.4                  327  5.97e-14 YLKHRYQRKK VLQKDPVPIFRHSIKVIEGRLGTAVASFFVFTRWLFLLNIGLSIIWLSLT TFPQLSQTTG
1.A.17.5.4                   34  9.82e-14 NNPLLLSFWK SLVAWIPQAFIYSDKRIWKEKGADAIMHIRFLRICLLLCGMMALFGSAVI IPINIHGTTT
1.A.17.3.3                   56  2.31e-13 GAFRLVDMGE DAPGSELFPVFGTSLSDLSVFGIGLGLYFRMLLQLSLLLFVLACVSTPSI IYFLSSSYSG
1.A.17.7.3                   39  7.16e-13 CRYLHYKMHE TPIEEIRRSKSINARQLHSYFGIDVSMLFQLDLFMALWFIVVFICYLPFI ISFASFDWGG
1.A.17.5.10                  71  2.15e-12 FVNLDFRSYM KFLNWMPEALKMPEPELIDHAGLDSVVYLRIYWLGLKIFTPIAVLAWAVL VPVNWTNNTL
1.A.17.5.7                  455  3.59e-12 NLKVIIGPNV NDIIWRNILDSSPLWKSAKYFSANILRIFVIIGWILPVAFLGLISQIPNI SSLIPFTKII
1.A.17.5.5                   85  1.09e-11 DKHAPPPMGK GPLAWLGPVLKTKETELVNLIGLDATIFLRVLRMFRNMFLCITVVGCGIL IPINMTKGQF
1.A.17.7.1                   34  1.95e-10 AVKRRCNSLF FGITTVWNNYGFDVMMYHLLCNELLVYTFFLMGVYSAICSIYGIIDLSSP RTLLSSNSFT
1.A.17.3.10                 187  1.95e-10 ARLENLESAV LDKEGNQLPLWKSTSDDLDVLGPGISLWFAQLKTLGKTFVYITMLASVAL SHYVYIANKS
1.A.17.7.2                    7  5.81e-10     MINIKI EMTTNLKSLRFFPSNQVIQQTFGLDISLFNQQMFYLILLSIGFYMMILAI PVLYAYQDIH
1.A.17.5.8                  132  1.45e-09 LLALNASGEG TSQTGLNELAYQNVKHRGRYFGHVFCGWIFFWGFLYIIYRELYFYTSMKH AVLASPRYAK
1.A.17.7.5                   18  1.83e-09 GVKNRCNALF INMATIWNTYGFDVMMYHLLCNEILVYTFFLMSIYSAIYTIYGIIDFSSS QALLTSNLFT
1.A.17.3.7                 1005  5.36e-08 QTLVQAFSGR TADTVLSSPRRLTVDRIAAAFSPSVAATSSSVNLNTSSISTTSSVSGGSS YINVSSGSGG
1.A.17.6.7                  214  8.82e-08 KADNFNKALH NDQSKVREVGNTILFIFNQLFFALSNNYFLSKYVYQIANSYGAKSEVFFS KNAFLFNNYL
1.A.17.5.6                  361  1.08e-07 LGKKNFGKRL IGYSPEDVNWGSMRLSSKERHSRRAVANTIMVLLIIFWAFPVAVVGIISN VNFLTDKVPF
--------------------------------------------------------------------------------

--------------------------------------------------------------------------------
	Motif NSASWLLVPWEQPJKEIRSYFGEGVALYFAFLRFYTLLLLVLALLGVAFF MEME-3 block diagrams
--------------------------------------------------------------------------------
SEQUENCE NAME            POSITION P-VALUE  MOTIF DIAGRAM
-------------            ----------------  -------------
1.A.17.1.5                        4.5e-36  162_[3]_570
1.A.17.1.1                        1.4e-33  303_[3]_633
1.A.17.1.11                       2.9e-32  171_[3]_444
1.A.17.1.4                        3.8e-32  270_[3]_590
1.A.17.1.3                        3.8e-32  335_[3]_618
1.A.17.1.2                        8.8e-32  266_[3]_588
1.A.17.1.8                        3.8e-29  318_[3]_574
1.A.17.1.10                         1e-28  201_[3]_586
1.A.17.1.7                        1.9e-28  530_[3]_573
1.A.17.4.1                        2.1e-28  206_[3]_632
1.A.17.1.14                       4.4e-28  402_[3]_457
1.A.17.4.6                          8e-28  154_[3]_553
1.A.17.4.9                        1.8e-27  216_[3]_1666
1.A.17.1.9                        6.6e-27  238_[3]_534
1.A.17.4.7                        1.3e-26  142_[3]_1093
1.A.17.1.13                       1.2e-25  842_[3]_479
1.A.17.1.18                         8e-24  160_[3]_525
1.A.17.1.16                       1.2e-23  519_[3]_698
1.A.17.4.8                        2.6e-23  156_[3]_997
1.A.17.6.4                        2.9e-23  221_[3]_641
1.A.17.1.17                       5.8e-23  152_[3]_533
1.A.17.5.2                        9.4e-23  123_[3]_643
1.A.17.1.6                        1.8e-22  592_[3]_589
1.A.17.5.3                          3e-22  123_[3]_659
1.A.17.4.2                        2.3e-21  85_[3]_587
1.A.17.4.11                       1.1e-20  81_[3]_595
1.A.17.3.8                        8.1e-20  233_[3]_938
1.A.17.4.10                       2.4e-19  220_[3]_535
1.A.17.2.2                        6.4e-19  255_[3]_396
1.A.17.1.12                       1.2e-18  702_[3]_858
1.A.17.2.1                        2.5e-18  171_[3]_388
1.A.17.4.5                        1.1e-17  110_[3]_543
1.A.17.2.5                        5.2e-17  504_[3]_360
1.A.17.2.4                        1.4e-15  35_[3]_402
1.A.17.5.12                       2.2e-15  104_[3]_652
1.A.17.1.15                       2.5e-15  134_[3]_464
1.A.17.3.9                        6.3e-15  69_[3]_907
1.A.17.6.6                        6.7e-15  276_[3]_539
1.A.17.5.11                       2.3e-14  81_[3]_651
1.A.17.3.5                        2.3e-14  193_[3]_702
1.A.17.4.4                          6e-14  326_[3]_475
1.A.17.5.4                        9.8e-14  33_[3]_895
1.A.17.3.3                        2.3e-13  55_[3]_730
1.A.17.7.3                        7.2e-13  38_[3]_630
1.A.17.5.10                       2.2e-12  70_[3]_651
1.A.17.5.7                        3.6e-12  454_[3]_364
1.A.17.5.5                        1.1e-11  84_[3]_719
1.A.17.7.1                          2e-10  33_[3]_753
1.A.17.3.10                         2e-10  186_[3]_844
1.A.17.7.2                        5.8e-10  6_[3]_581
1.A.17.5.8                        1.4e-09  131_[3]_776
1.A.17.7.5                        1.8e-09  17_[3]_756
1.A.17.3.7                        5.4e-08  1004_[3]_96
1.A.17.6.7                        8.8e-08  213_[3]_627
1.A.17.5.6                        1.1e-07  360_[3]_581
--------------------------------------------------------------------------------

--------------------------------------------------------------------------------
	Motif NSASWLLVPWEQPJKEIRSYFGEGVALYFAFLRFYTLLLLVLALLGVAFF MEME-3 in BLOCKS format
--------------------------------------------------------------------------------
BL   MOTIF NSASWLLVPWEQPJKEIRSYFGEGVALYFAFLRFYTLLLLVLALLGVAFF width=50 seqs=55
1.A.17.1.5               (  163) TWARWRHMFREQPVDEIRNYFGEKVALYFVWLGWYTYMLVPAALTGLLVF  1 
1.A.17.1.1               (  304) EWARYGVFYKYQPIDLVRKYFGEKIGLYFAWLGVYTQMLIPASIVGIIVF  1 
1.A.17.1.11              (  172) NWALNWWNCTNQPIDQIYSYFGAKIGVYFSFLGMYTQWLIFPALLGFIVQ  1 
1.A.17.1.4               (  271) EWAHPRSIYKKQPLDLIRKYYGEKIGIYFAWLGYYTQMLLLAAVVGVACF  1 
1.A.17.1.3               (  336) EWARYGVFYKFQPIDLIRKYFGEKIGLYFAWLGLYTSFLIPSSVIGVIVF  1 
1.A.17.1.2               (  267) NWARFSYFYKEQPFHLIRNYFGEKIGIYFVFLGYYTEMLLFAALVGLACF  1 
1.A.17.1.8               (  319) LNDTWTVFYKFQPLWKIRNYFGEMIALYFAWVGEMTTSLWIPMLLGFAIF  1 
1.A.17.1.10              (  202) LQQKWVFSIDEQPIDQVKDYFGTEIAMYFAWLGHMTTALWFPSLLGILMW  1 
1.A.17.1.7               (  531) TWGRFWCVLRAQPLGLVREYFGEKVAFYFAWLGFYTTWLIIPSVVGFLTL  1 
1.A.17.4.1               (  207) DNFKTQCIPWEMKIKDIESHFGSSVASYFIFLRWMYGVNLVLFGLIFGLV  1 
1.A.17.1.14              (  403) HSWALHWTMLYQPLHKIRYYFGEKIALYFAWLEFYTKMLVFPAVAGIITF  1 
1.A.17.4.6               (  155) ENFKAACVPWENKIKAIESQFGSSVASYFLFLRWMYGVNMVLFVLTFSLI  1 
1.A.17.4.9               (  217) ASFLTVLIPWELRIKEIESHFGSGVASYFTFLRWLMWVNIMIAIPLVAFV  1 
1.A.17.1.9               (  239) LSLNWERWYKFQPLNKIRDYFGEQIAYYFAWQGTFLTLLWPAVIFGLVVF  1 
1.A.17.4.7               (  143) SNFKTYLIPWESKIKRIESHFGSVVSSYFTFLRWIVFVNIMITLIALVFV  1 
1.A.17.1.13              (  843) DSAFNLRVPWHVPIQTYRDYFGEKVAIYFLFLTFYTKQLWYLSVVGVIFQ  1 
1.A.17.1.18              (  161) KKWSSKYTLEQTDIDNIRDKFGESVAFYFAFLRSYFRFLVIPSAFGFGAW  1 
1.A.17.1.16              (  520) GMVTGNYGKYMQPLNFIANYYGEKMSFYFAWLLFYTSWLMLPALPGIALF  1 
1.A.17.4.8               (  157) DNLKIYLIPWEAKIRKIESHFGSVVSSYFTFHRWVLGVNITITFIMCMFV  1 
1.A.17.6.4               (  222) LFIRRKLYPFTTDIRQIEAQFGSSVASYFRFFGWIIMTFMVMSIPCFVFL  1 
1.A.17.1.17              (  153) REWSKKTFLSTEDLDRIRNTFGEHVGFYFAFLQSYFRFLMFPAAFGFSCW  1 
1.A.17.5.2               (  124) GLCSWLTAIFRIKDDEIREKCGEDAVHYLSFQRHIIGLLVVVGVLSVGIV  1 
1.A.17.1.6               (  593) DSYSIRYLFSYLPVNQLREYFGERIGFYFAWLGYYTIWCQSAAFFGIVTF  1 
1.A.17.5.3               (  124) GFCSWLTAIFRIKDDEIRDKCGGDAVHYLSFQRHIIGLLVVVGVLSVGIV  1 
1.A.17.4.2               (   86) QRLARGFGLWEGALYEIGGLFGTGIQSYFTFLRFLLLLNLLTMLLTACFV  1 
1.A.17.4.11              (   82) QRLARGLGLWEGALYEIGGLFGTGIRSYFTFLRFLLLLNLLSLLLTASFV  1 
1.A.17.3.8               (  234) KTKTGWNCCCRSQRHTDFAQYGSGIALYFQFLKHITLVLFIMSVLSIPSY  1 
1.A.17.4.10              (  221) LSALQALMPWRYALKRIGGQFGSSVLSYFLFLKTLLAFNALLLLLLVAFI  1 
1.A.17.2.2               (  256) NEFSSIRLRFCCKWKEIEDHFGLGVRLYFDFGRLIIILNALLLFFQLINF  1 
1.A.17.1.12              (  703) EYLMEGENQNFSSITILRLYFGEKISFYFAWKSYITCALMVLAIPGAAIQ  1 
1.A.17.2.1               (  172) NEHAKLKLPINCDNKDIERVYGTGVYLYFNFISFCIGVNVLLFLCVLINM  1 
1.A.17.4.5               (  111) KEAYSKMELWNDSLKKIGGNFGMGIVAYFLFIKWLMYLNLLLFAIIYLLI  1 
1.A.17.2.5               (  505) NEHVRELVPLMVTEQELKERYGVGIQRYYKFIRFIVGANLFLALFGLVVW  1 
1.A.17.2.4               (   36) KIDKNKPMSLFSTNFVLRQRFGLGIALYFDFLYYVLVSDLVIGAGIVFVW  1 
1.A.17.5.12              (  105) GFCSWFFNSITMKDEDLINKCGDDARIYIVFQYHLIIFVLIICIPSLGII  1 
1.A.17.1.15              (  135) LIRTLSKSLHPITKHNVKAHLGSEVSLYFAFMQFYFLNLVVPSAWGVFCY  1 
1.A.17.3.9               (   70) NVDVGFNCCCSTEFQSDINQYGAGITIYFRFLKQIILYFLLFALLSIPQL  1 
1.A.17.6.6               (  277) KTSLRQHDILYRQSRAAESRFGSGVSLYFWFYRWILQTTMWTVILLWLFV  1 
1.A.17.5.11              (   82) SLFGWLTVLYKIRDEQILEYAGLDAYVFLSFFKMCIKLLSIFCFFSVCVI  1 
1.A.17.3.5               (  194) ENRNAVPYGVWSTSWAQMGDFGLDVGMYFVTLAQLVGAVLVYAALCVVAM  1 
1.A.17.4.4               (  327) VLQKDPVPIFRHSIKVIEGRLGTAVASFFVFTRWLFLLNIGLSIIWLSLT  1 
1.A.17.5.4               (   34) SLVAWIPQAFIYSDKRIWKEKGADAIMHIRFLRICLLLCGMMALFGSAVI  1 
1.A.17.3.3               (   56) DAPGSELFPVFGTSLSDLSVFGIGLGLYFRMLLQLSLLLFVLACVSTPSI  1 
1.A.17.7.3               (   39) TPIEEIRRSKSINARQLHSYFGIDVSMLFQLDLFMALWFIVVFICYLPFI  1 
1.A.17.5.10              (   71) KFLNWMPEALKMPEPELIDHAGLDSVVYLRIYWLGLKIFTPIAVLAWAVL  1 
1.A.17.5.7               (  455) NDIIWRNILDSSPLWKSAKYFSANILRIFVIIGWILPVAFLGLISQIPNI  1 
1.A.17.5.5               (   85) GPLAWLGPVLKTKETELVNLIGLDATIFLRVLRMFRNMFLCITVVGCGIL  1 
1.A.17.7.1               (   34) FGITTVWNNYGFDVMMYHLLCNELLVYTFFLMGVYSAICSIYGIIDLSSP  1 
1.A.17.3.10              (  187) LDKEGNQLPLWKSTSDDLDVLGPGISLWFAQLKTLGKTFVYITMLASVAL  1 
1.A.17.7.2               (    7) EMTTNLKSLRFFPSNQVIQQTFGLDISLFNQQMFYLILLSIGFYMMILAI  1 
1.A.17.5.8               (  132) TSQTGLNELAYQNVKHRGRYFGHVFCGWIFFWGFLYIIYRELYFYTSMKH  1 
1.A.17.7.5               (   18) INMATIWNTYGFDVMMYHLLCNEILVYTFFLMSIYSAIYTIYGIIDFSSS  1 
1.A.17.3.7               ( 1005) TADTVLSSPRRLTVDRIAAAFSPSVAATSSSVNLNTSSISTTSSVSGGSS  1 
1.A.17.6.7               (  214) NDQSKVREVGNTILFIFNQLFFALSNNYFLSKYVYQIANSYGAKSEVFFS  1 
1.A.17.5.6               (  361) IGYSPEDVNWGSMRLSSKERHSRRAVANTIMVLLIIFWAFPVAVVGIISN  1 
//

--------------------------------------------------------------------------------

--------------------------------------------------------------------------------
	Motif NSASWLLVPWEQPJKEIRSYFGEGVALYFAFLRFYTLLLLVLALLGVAFF MEME-3 position-specific scoring matrix
--------------------------------------------------------------------------------
log-odds matrix: alength= 20 w= 50 n= 47990 bayes= 9.76743 E= 3.7e-296 
  -123   -413     95    108   -175     79      4    -92     91     16   -326    165   -371     -7   -108    -36     66   -162   -472   -400 
   -56   -412     29     66     13    -41   -221    -92    -94    -60     48    147    -35    -76    -38     69    -46   -162    275   -116 
   129    170     62   -287     74   -129     85     14    -52     24    -29   -307   -126     68    -48   -164   -122    -59    157    -22 
    94   -409   -255    -38   -174    -41      4   -178    110    -59    -42     37   -372   -213     97    102    129    -79   -470   -116 
   -56   -413    -93    -37    -83     79   -221    -92      9   -149   -326     73    -35    -76     74     -2     66   -162    352    -26 
   -57   -407   -257     38    -83     79      3      2     68     51    -41    -12   -122     -8     45    -82   -118     42    154    -26 
  -249    166    -93    -99    -27   -123     88   -440      9     35    -42     73     58    -76     73    -81     38     11    195     69 
   -60    115   -115     29     75     10   -286     68   -290    -47    110    100    -36   -101   -130     -6    -48     77      4    -22 
   -63    175   -509   -458    -67   -136   -364     52   -160     91    -18    -29    227   -122   -148    -48   -126    -42   -415    131 
  -125    110    -22   -106     71   -125      3    -87    109     18   -308    -89   -380   -226     44    -84   -119    -74    340     72 
  -123     13   -253    154     91     11      4   -180     41   -426     48     73   -121    -76     97    -36      2   -374     96    100 
  -123    109    -95   -101    -27     11      3     33    -96    -96    103    -86   -374    229   -110     69     66    -78   -469    -26 
   -11   -413    119    -99   -491   -331   -221   -180    142   -426    -42    -11    261     -7    -38     26     90   -375   -472   -401 
  -133   -321     91    -11    -72   -391   -303    185   -136    110   -248    -23   -436   -319    -51     -7   -124     79      4   -389 
  -249   -413    201    -37    -83   -123    179   -443    169   -149     48     73   -121     39     45   -147    -46   -374    154    -26 
   -11   -413     66    154   -175   -331      4    -92     91    -30     48    -11   -371    146     74    -36    -46    -79   -472   -400 
  -195   -307    -21   -443   -205   -434   -396    317   -410     13   -128   -397   -471   -194   -217   -170   -300     88   -417    -42 
   -12   -386   -273    154   -171     79    140      5     39    -93    -38    -89   -383   -229    239   -285   -273   -151      0   -115 
    23   -413    158     88   -491    104   -221   -444     68    -97   -327    165   -371     39    -38    102   -268   -375   -472   -116 
  -123   -412    -94   -100   -472   -332    256   -443     41     -5   -327    -85   -372    125     74   -273   -119    -27   -468    289 
  -163    142   -468   -479    366   -461   -113   -206   -260   -124   -248   -463   -439   -503   -503   -393   -242   -306   -266     57 
  -288   -413   -343   -431   -132    416   -394   -571   -422   -611   -481    -63   -484   -476   -419    -89   -452   -496   -501   -533 
    51   -404    -95    234   -482    -41      3    -90   -204     -4    -41   -245    -35   -216   -110    116     66   -158   -468   -400 
  -123   -413    174    -37   -491    212      4   -180    169    -97    -42    -84   -371    -76    -38     49   -268    -27   -472   -400 
    95   -295   -137   -498   -151   -443   -383    239   -473    -72    -18   -452   -491   -449   -461   -102   -314    245   -419   -390 
   213     25   -447   -400   -382    161   -342    -61   -384   -121   -233   -118   -463    -31     -3     84    -50    101   -420    -22 
   -15   -290   -543   -490     79   -137     82     76   -465    114    154   -122   -485   -441    -59    130   -309      2   -413     35 
  -261   -262   -354   -348     52   -375     41   -180   -354   -151   -262   -136   -382   -362   -344   -311    -36   -304     83    405 
  -365   -257   -465   -478    379   -462   -404   -115   -493    -85   -249   -463   -437   -507   -506   -263   -250   -312   -262    -86 
   198   -369    -24   -244    -24   -351   -248    -81   -109    -25   -290    -16   -393    -14     96     24     67     71      1   -396 
  -308   -297   -553   -500    307   -445   -383    -55   -475    -71     64   -455   -493    -33   -463   -102   -129   -105    359   -388 
  -365   -334   -172   -478    -92   -177    -49     -2   -108    252     97   -478   -465     58   -429   -458   -171    -33    -29    -57 
  -123   -413   -254    -99   -491    232   -221   -443     91    -60    -42    -84   -372     -7    231    -36   -118   -375     -1     29 
  -299   -289   -538   -168    176   -435    210    -54   -463    -11    115   -444   -483     22   -452   -101      1      2    346    108 
  -302    175   -547   -494    -67   -137   -377    168   -469     91    184   -122   -487   -444   -457   -406   -311    -41   -414    287 
  -138   -290   -545   -492     24   -137   -376    129   -467     91     64   -446   -485   -125   -150    -49    229      2   -413     35 
   -12     16   -280   -110    -80    144   -241     62     65     54    -37    -91   -123     72    -42    -38     38   -148      1    -25 
    51   -289   -545   -492     54   -436   -376     26   -467    103    208   -122   -485   -125   -455    -49      1    122    259   -108 
   -63    175   -136   -492     79   -437   -376   -119   -467    192   -220    244   -485   -442   -455   -404   -127    -41   -413    -19 
   -63   -289   -545   -492     24   -137   -376    129   -467    103    208   -447   -485   -125   -150     20    -49    122    201   -384 
  -300     28   -545   -168     79   -137   -376    129   -467     78    116   -447    117   -443   -455   -184    -49    164      7     35 
    75   -289   -545   -492    -67      9   -376    114   -467    103    116   -447    175   -443   -455   -101      1     36   -413     35 
   229    118   -537   -487     77     79   -376   -245   -464    -40     62   -444   -485   -441   -452    128     37    -42   -414   -110 
    75     28   -545   -492     54   -137   -376    168   -164    124    -17   -447   -485   -443   -455   -184   -309    175   -413   -108 
  -138    120   -545   -492    119   -137   -376     96   -467    142    -17   -447     91   -443   -455   -101   -127    137      7   -108 
   -14    118    -36   -153   -383    290   -332    -14   -368    -76     61   -380   -456    -28   -391     85     38   -111      6   -110 
   -15    120   -545   -492    136   -137   -376    143   -467     91   -220   -447   -485   -443   -455    -49   -127    175    103   -108 
   130    120   -545   -492    -14    128   -376    114   -467     12     64   -447     91   -443   -455     45   -309    105   -413   -384 
    22    215   -544   -491    164   -436   -375     76   -164    -11    -17     26   -485   -125   -454     45      1    151   -413   -384 
  -300   -290   -545   -492    164   -436    -12    143   -467     12     64   -122   -131     23   -455    -49   -127    137    233    -19 
--------------------------------------------------------------------------------

--------------------------------------------------------------------------------
	Motif NSASWLLVPWEQPJKEIRSYFGEGVALYFAFLRFYTLLLLVLALLGVAFF MEME-3 position-specific probability matrix
--------------------------------------------------------------------------------
letter-probability matrix: alength= 20 w= 50 nsites= 55 E= 3.7e-296 
 0.018182  0.000000  0.090909  0.127273  0.018182  0.090909  0.018182  0.036364  0.109091  0.127273  0.000000  0.145455  0.000000  0.036364  0.018182  0.054545  0.090909  0.018182  0.000000  0.000000 
 0.036364  0.000000  0.054545  0.090909  0.072727  0.036364  0.000000  0.036364  0.018182  0.072727  0.036364  0.127273  0.036364  0.018182  0.036364  0.127273  0.036364  0.018182  0.127273  0.018182 
 0.163636  0.054545  0.072727  0.000000  0.109091  0.018182  0.036364  0.072727  0.036364  0.127273  0.018182  0.000000  0.018182  0.072727  0.036364  0.018182  0.018182  0.036364  0.054545  0.036364 
 0.127273  0.000000  0.000000  0.036364  0.018182  0.036364  0.018182  0.018182  0.127273  0.072727  0.018182  0.054545  0.000000  0.000000  0.109091  0.163636  0.145455  0.036364  0.000000  0.018182 
 0.036364  0.000000  0.018182  0.036364  0.036364  0.090909  0.000000  0.036364  0.054545  0.036364  0.000000  0.072727  0.036364  0.018182  0.090909  0.072727  0.090909  0.018182  0.218182  0.036364 
 0.036364  0.000000  0.000000  0.072727  0.036364  0.090909  0.018182  0.072727  0.090909  0.163636  0.018182  0.036364  0.018182  0.036364  0.072727  0.036364  0.018182  0.090909  0.054545  0.036364 
 0.000000  0.054545  0.018182  0.018182  0.054545  0.018182  0.036364  0.000000  0.054545  0.145455  0.018182  0.072727  0.072727  0.018182  0.090909  0.036364  0.072727  0.072727  0.072727  0.072727 
 0.036364  0.036364  0.018182  0.072727  0.109091  0.054545  0.000000  0.109091  0.000000  0.072727  0.054545  0.090909  0.036364  0.018182  0.018182  0.072727  0.036364  0.109091  0.018182  0.036364 
 0.036364  0.054545  0.000000  0.000000  0.036364  0.018182  0.000000  0.090909  0.018182  0.200000  0.018182  0.036364  0.236364  0.018182  0.018182  0.054545  0.018182  0.036364  0.000000  0.109091 
 0.018182  0.036364  0.036364  0.018182  0.109091  0.018182  0.018182  0.036364  0.127273  0.127273  0.000000  0.018182  0.000000  0.000000  0.072727  0.036364  0.018182  0.036364  0.200000  0.072727 
 0.018182  0.018182  0.000000  0.181818  0.127273  0.054545  0.018182  0.018182  0.072727  0.000000  0.036364  0.072727  0.018182  0.018182  0.109091  0.054545  0.054545  0.000000  0.036364  0.090909 
 0.018182  0.036364  0.018182  0.018182  0.054545  0.054545  0.018182  0.090909  0.018182  0.054545  0.054545  0.018182  0.000000  0.236364  0.018182  0.127273  0.090909  0.036364  0.000000  0.036364 
 0.054545  0.000000  0.109091  0.018182  0.000000  0.000000  0.000000  0.018182  0.163636  0.000000  0.018182  0.036364  0.309091  0.036364  0.036364  0.090909  0.109091  0.000000  0.000000  0.000000 
 0.018182  0.000000  0.090909  0.054545  0.036364  0.000000  0.000000  0.254545  0.018182  0.236364  0.000000  0.036364  0.000000  0.000000  0.036364  0.072727  0.018182  0.109091  0.018182  0.000000 
 0.000000  0.000000  0.200000  0.036364  0.036364  0.018182  0.072727  0.000000  0.200000  0.036364  0.036364  0.072727  0.018182  0.054545  0.072727  0.018182  0.036364  0.000000  0.054545  0.036364 
 0.054545  0.000000  0.072727  0.181818  0.018182  0.000000  0.018182  0.036364  0.109091  0.090909  0.036364  0.036364  0.000000  0.127273  0.090909  0.054545  0.036364  0.036364  0.000000  0.000000 
 0.018182  0.000000  0.072727  0.000000  0.018182  0.000000  0.000000  0.527273  0.000000  0.145455  0.000000  0.000000  0.000000  0.018182  0.018182  0.036364  0.000000  0.090909  0.000000  0.054545 
 0.054545  0.000000  0.000000  0.181818  0.018182  0.090909  0.054545  0.072727  0.072727  0.054545  0.018182  0.018182  0.000000  0.000000  0.309091  0.000000  0.000000  0.018182  0.018182  0.018182 
 0.072727  0.000000  0.145455  0.109091  0.000000  0.109091  0.000000  0.000000  0.090909  0.054545  0.000000  0.145455  0.000000  0.054545  0.036364  0.163636  0.000000  0.000000  0.000000  0.018182 
 0.018182  0.000000  0.018182  0.018182  0.000000  0.000000  0.127273  0.000000  0.072727  0.109091  0.000000  0.018182  0.000000  0.109091  0.090909  0.000000  0.018182  0.054545  0.000000  0.345455 
 0.036364  0.090909  0.000000  0.000000  0.636364  0.000000  0.018182  0.018182  0.018182  0.054545  0.000000  0.000000  0.000000  0.000000  0.000000  0.000000  0.018182  0.000000  0.000000  0.109091 
 0.000000  0.000000  0.000000  0.000000  0.036364  0.872727  0.000000  0.000000  0.000000  0.000000  0.000000  0.036364  0.000000  0.000000  0.000000  0.054545  0.000000  0.000000  0.000000  0.000000 
 0.090909  0.000000  0.018182  0.327273  0.000000  0.036364  0.018182  0.036364  0.000000  0.109091  0.018182  0.000000  0.036364  0.000000  0.018182  0.181818  0.090909  0.018182  0.000000  0.000000 
 0.018182  0.000000  0.163636  0.036364  0.000000  0.236364  0.018182  0.018182  0.200000  0.054545  0.018182  0.018182  0.000000  0.018182  0.036364  0.109091  0.000000  0.054545  0.000000  0.000000 
 0.127273  0.000000  0.018182  0.000000  0.018182  0.000000  0.000000  0.363636  0.000000  0.054545  0.018182  0.000000  0.000000  0.000000  0.000000  0.036364  0.000000  0.363636  0.000000  0.000000 
 0.290909  0.018182  0.000000  0.000000  0.000000  0.163636  0.000000  0.036364  0.000000  0.036364  0.000000  0.018182  0.000000  0.036364  0.054545  0.145455  0.036364  0.127273  0.000000  0.036364 
 0.054545  0.000000  0.000000  0.000000  0.109091  0.018182  0.036364  0.109091  0.000000  0.236364  0.072727  0.018182  0.000000  0.000000  0.036364  0.200000  0.000000  0.054545  0.000000  0.054545 
 0.000000  0.000000  0.000000  0.000000  0.054545  0.000000  0.018182  0.018182  0.000000  0.036364  0.000000  0.018182  0.000000  0.000000  0.000000  0.000000  0.054545  0.000000  0.036364  0.763636 
 0.000000  0.000000  0.000000  0.000000  0.800000  0.000000  0.000000  0.054545  0.000000  0.090909  0.000000  0.000000  0.000000  0.000000  0.000000  0.018182  0.018182  0.000000  0.000000  0.018182 
 0.272727  0.000000  0.036364  0.000000  0.054545  0.000000  0.000000  0.036364  0.018182  0.090909  0.000000  0.036364  0.000000  0.036364  0.109091  0.090909  0.090909  0.109091  0.018182  0.000000 
 0.000000  0.000000  0.000000  0.000000  0.545455  0.000000  0.000000  0.036364  0.000000  0.054545  0.036364  0.000000  0.000000  0.036364  0.000000  0.036364  0.018182  0.018182  0.218182  0.000000 
 0.000000  0.000000  0.018182  0.000000  0.036364  0.018182  0.018182  0.072727  0.036364  0.527273  0.054545  0.000000  0.000000  0.090909  0.000000  0.000000  0.018182  0.054545  0.018182  0.036364 
 0.018182  0.000000  0.000000  0.018182  0.000000  0.272727  0.000000  0.000000  0.109091  0.072727  0.018182  0.018182  0.000000  0.036364  0.290909  0.054545  0.018182  0.000000  0.018182  0.054545 
 0.000000  0.000000  0.000000  0.018182  0.218182  0.000000  0.090909  0.036364  0.000000  0.090909  0.054545  0.000000  0.000000  0.054545  0.000000  0.036364  0.054545  0.054545  0.200000  0.090909 
 0.000000  0.054545  0.000000  0.000000  0.036364  0.018182  0.000000  0.218182  0.000000  0.200000  0.090909  0.018182  0.000000  0.000000  0.000000  0.000000  0.000000  0.036364  0.000000  0.327273 
 0.018182  0.000000  0.000000  0.000000  0.072727  0.018182  0.000000  0.163636  0.000000  0.200000  0.036364  0.000000  0.000000  0.018182  0.018182  0.054545  0.290909  0.054545  0.000000  0.054545 
 0.054545  0.018182  0.000000  0.018182  0.036364  0.145455  0.000000  0.109091  0.090909  0.163636  0.018182  0.018182  0.018182  0.072727  0.036364  0.054545  0.072727  0.018182  0.018182  0.036364 
 0.090909  0.000000  0.000000  0.000000  0.090909  0.000000  0.000000  0.072727  0.000000  0.218182  0.109091  0.018182  0.000000  0.018182  0.000000  0.054545  0.054545  0.145455  0.109091  0.018182 
 0.036364  0.054545  0.018182  0.000000  0.109091  0.000000  0.000000  0.018182  0.000000  0.418182  0.000000  0.254545  0.000000  0.000000  0.000000  0.000000  0.018182  0.036364  0.000000  0.036364 
 0.036364  0.000000  0.000000  0.000000  0.072727  0.018182  0.000000  0.163636  0.000000  0.218182  0.109091  0.000000  0.000000  0.018182  0.018182  0.090909  0.036364  0.145455  0.072727  0.000000 
 0.000000  0.018182  0.000000  0.018182  0.109091  0.018182  0.000000  0.163636  0.000000  0.181818  0.054545  0.000000  0.109091  0.000000  0.000000  0.018182  0.036364  0.200000  0.018182  0.054545 
 0.109091  0.000000  0.000000  0.000000  0.036364  0.054545  0.000000  0.145455  0.000000  0.218182  0.054545  0.000000  0.163636  0.000000  0.000000  0.036364  0.054545  0.072727  0.000000  0.054545 
 0.327273  0.036364  0.000000  0.000000  0.109091  0.090909  0.000000  0.000000  0.000000  0.072727  0.036364  0.000000  0.000000  0.000000  0.000000  0.200000  0.072727  0.036364  0.000000  0.018182 
 0.109091  0.018182  0.000000  0.000000  0.090909  0.018182  0.000000  0.218182  0.018182  0.254545  0.018182  0.000000  0.000000  0.000000  0.000000  0.018182  0.000000  0.218182  0.000000  0.018182 
 0.018182  0.036364  0.000000  0.000000  0.145455  0.018182  0.000000  0.127273  0.000000  0.290909  0.018182  0.000000  0.090909  0.000000  0.000000  0.036364  0.018182  0.163636  0.018182  0.018182 
 0.054545  0.036364  0.036364  0.018182  0.000000  0.400000  0.000000  0.054545  0.000000  0.054545  0.036364  0.000000  0.000000  0.036364  0.000000  0.145455  0.072727  0.018182  0.018182  0.018182 
 0.054545  0.036364  0.000000  0.000000  0.163636  0.018182  0.000000  0.181818  0.000000  0.200000  0.000000  0.000000  0.000000  0.000000  0.000000  0.054545  0.018182  0.218182  0.036364  0.018182 
 0.163636  0.036364  0.000000  0.000000  0.054545  0.127273  0.000000  0.145455  0.000000  0.109091  0.036364  0.000000  0.090909  0.000000  0.000000  0.109091  0.000000  0.127273  0.000000  0.000000 
 0.072727  0.072727  0.000000  0.000000  0.200000  0.000000  0.000000  0.109091  0.018182  0.090909  0.018182  0.054545  0.000000  0.018182  0.000000  0.109091  0.054545  0.181818  0.000000  0.000000 
 0.000000  0.000000  0.000000  0.000000  0.200000  0.000000  0.018182  0.181818  0.000000  0.109091  0.036364  0.018182  0.018182  0.054545  0.000000  0.054545  0.018182  0.163636  0.090909  0.036364 
--------------------------------------------------------------------------------

--------------------------------------------------------------------------------
	Motif NSASWLLVPWEQPJKEIRSYFGEGVALYFAFLRFYTLLLLVLALLGVAFF MEME-3 regular expression
--------------------------------------------------------------------------------
XXXXWXXX[PL]WXQP[IL][DK]XIRXYFGE[GK][IV]A[LS]YFA[FW]L[RG][FW][YIL][TL]XL[LN]LVL[AS][LIV]LG[VL]XFF
--------------------------------------------------------------------------------


Time 18.14 secs.

********************************************************************************


********************************************************************************
SUMMARY OF MOTIFS
********************************************************************************

--------------------------------------------------------------------------------
	Combined block diagrams: non-overlapping sites with p-value < 0.0001
--------------------------------------------------------------------------------
SEQUENCE NAME            COMBINED P-VALUE  MOTIF DIAGRAM
-------------            ----------------  -------------
1.A.17.1.1                       9.32e-79  303_[3(1.38e-33)]_220_[2(1.18e-27)]_\
    99_[1(3.81e-32)]_214
1.A.17.1.10                      2.72e-68  201_[3(1.02e-28)]_151_[2(1.24e-24)]_\
    167_[1(3.18e-29)]_168
1.A.17.1.11                      5.61e-55  171_[3(2.88e-32)]_138_[2(8.18e-14)]_\
    85_[1(1.12e-22)]_121
1.A.17.1.12                      1.48e-44  702_[3(1.22e-18)]_54_[2(4.58e-05)]_\
    26_[2(9.11e-22)]_124_[1(5.75e-19)]_504
1.A.17.1.13                      8.75e-52  842_[3(1.20e-25)]_133_[2(4.20e-23)]_\
    98_[1(9.24e-18)]_148
1.A.17.1.14                      1.51e-74  402_[3(4.39e-28)]_146_[2(3.93e-35)]_\
    83_[1(8.45e-26)]_128
1.A.17.1.15                      1.51e-47  134_[3(2.49e-15)]_127_[2(1.73e-19)]_\
    105_[1(2.35e-26)]_24_[3(9.68e-05)]_58
1.A.17.1.16                      1.03e-58  519_[3(1.19e-23)]_137_[2(5.76e-31)]_\
    80_[1(8.05e-19)]_381
1.A.17.1.17                      1.87e-55  152_[3(5.80e-23)]_48_[3(2.46e-05)]_\
    29_[2(2.37e-22)]_126_[1(4.54e-24)]_180
1.A.17.1.18                      7.50e-53  160_[3(7.99e-24)]_127_[2(1.04e-17)]_\
    110_[1(3.29e-25)]_188
1.A.17.1.2                       5.67e-81  266_[3(8.80e-32)]_143_[2(3.10e-05)]_\
    5_[2(7.82e-32)]_93_[1(6.88e-32)]_197
1.A.17.1.3                       9.04e-73  335_[3(3.81e-32)]_205_[2(1.60e-25)]_\
    99_[1(1.09e-29)]_214
1.A.17.1.4                       6.66e-86  270_[3(3.81e-32)]_197_[2(1.30e-31)]_\
    93_[1(9.83e-37)]_200
1.A.17.1.5                       9.31e-72  162_[3(4.47e-36)]_103_[1(1.38e-05)]_\
    22_[2(2.79e-20)]_97_[1(1.25e-29)]_198
1.A.17.1.6                       5.99e-59  592_[3(1.84e-22)]_116_[2(5.46e-05)]_\
    10_[2(3.36e-24)]_109_[1(5.64e-27)]_204
1.A.17.1.7                       3.33e-77  530_[3(1.88e-28)]_90_[3(8.86e-05)]_\
    40_[2(4.61e-34)]_95_[1(1.63e-29)]_198
1.A.17.1.8                       2.10e-69  318_[3(3.77e-29)]_78_[3(3.81e-05)]_\
    25_[2(3.96e-30)]_112_[1(1.39e-24)]_209
1.A.17.1.9                       4.20e-61  238_[3(6.55e-27)]_184_[2(5.12e-25)]_\
    100_[1(2.43e-23)]_150
1.A.17.2.1                       3.25e-54  171_[3(2.48e-18)]_87_[1(1.85e-05)]_\
    4_[2(1.69e-22)]_70_[1(5.00e-27)]_77
1.A.17.2.2                       7.19e-57  255_[3(6.40e-19)]_86_[3(4.36e-06)]_\
    27_[2(5.81e-25)]_58_[1(7.17e-27)]_75
1.A.17.2.4                       3.20e-39  35_[3(1.44e-15)]_161_[2(1.03e-15)]_\
    75_[1(5.31e-21)]_66
1.A.17.2.5                       7.33e-41  504_[3(5.18e-17)]_139_[2(1.97e-13)]_\
    57_[1(2.14e-24)]_64
1.A.17.3.10                      9.44e-29  186_[3(1.95e-10)]_452_[2(2.97e-15)]_\
    82_[1(5.51e-17)]_210
1.A.17.3.3                       2.15e-31  55_[3(2.31e-13)]_337_[2(4.80e-15)]_\
    63_[1(1.26e-16)]_230
1.A.17.3.5                       1.57e-37  193_[3(2.31e-14)]_322_[2(1.47e-18)]_\
    63_[1(1.44e-18)]_217
1.A.17.3.7                       2.07e-33  575_[2(1.73e-19)]_79_[1(4.69e-20)]_\
    30_[3(8.86e-05)]_170_[3(5.36e-08)]_96
1.A.17.3.8                       2.47e-46  233_[3(8.13e-20)]_379_[3(1.17e-05)]_\
    91_[2(1.49e-20)]_92_[1(1.91e-20)]_226
1.A.17.3.9                       4.09e-41  69_[3(6.32e-15)]_382_[3(7.65e-05)]_\
    82_[2(1.66e-20)]_2_[3(8.61e-05)]_41_[1(7.96e-20)]_200
1.A.17.4.1                       4.16e-55  206_[3(2.13e-28)]_199_[2(1.91e-19)]_\
    106_[1(1.89e-21)]_227
1.A.17.4.10                      2.97e-41  220_[3(2.40e-19)]_206_[2(1.10e-13)]_\
    60_[1(4.92e-22)]_67_[1(6.87e-05)]_52
1.A.17.4.11                      3.72e-51  81_[3(1.12e-20)]_210_[2(1.78e-18)]_\
    77_[1(7.53e-26)]_208
1.A.17.4.2                       3.57e-52  85_[3(2.26e-21)]_210_[2(4.21e-19)]_\
    77_[1(1.50e-25)]_200
1.A.17.4.4                       1.69e-37  326_[3(5.97e-14)]_187_[2(5.64e-14)]_\
    60_[1(2.19e-23)]_58_[1(2.72e-05)]_20
1.A.17.4.5                       8.36e-41  110_[3(1.08e-17)]_37_[3(2.23e-05)]_\
    48_[3(4.87e-05)]_30_[2(6.09e-15)]_74_[1(8.80e-22)]_154
1.A.17.4.6                       2.63e-52  154_[3(7.99e-28)]_122_[3(2.62e-05)]_\
    28_[2(1.83e-15)]_113_[1(6.11e-23)]_58_[3(7.21e-05)]_32
1.A.17.4.7                       3.48e-56  142_[3(1.30e-26)]_128_[2(2.49e-05)]_\
    26_[2(3.37e-17)]_276_[1(4.43e-27)]_513
1.A.17.4.8                       4.45e-50  156_[3(2.65e-23)]_202_[2(7.45e-17)]_\
    191_[1(1.92e-24)]_56_[3(4.72e-05)]_398
1.A.17.4.9                       7.46e-52  216_[3(1.83e-27)]_35_[1(4.09e-05)]_\
    112_[2(1.25e-17)]_675_[1(5.98e-22)]_694
1.A.17.5.10                      4.54e-28  70_[3(2.15e-12)]_311_[2(1.32e-15)]_\
    3_[3(2.16e-05)]_29_[1(1.64e-13)]_158
1.A.17.5.11                      1.78e-32  81_[3(2.31e-14)]_362_[2(1.97e-17)]_\
    79_[1(2.93e-14)]_110
1.A.17.5.12                      4.86e-49  104_[3(2.17e-15)]_303_[2(9.81e-21)]_\
    86_[1(7.17e-27)]_22_[1(6.47e-05)]_91
1.A.17.5.2                       2.17e-61  123_[3(9.41e-23)]_308_[2(2.62e-24)]_\
    86_[1(1.73e-28)]_149
1.A.17.5.3                       1.94e-60  123_[3(2.95e-22)]_308_[2(2.62e-24)]_\
    86_[1(4.79e-28)]_165
1.A.17.5.4                       3.50e-31  33_[3(9.82e-14)]_486_[2(2.12e-11)]_\
    82_[1(6.68e-20)]_227
1.A.17.5.5                       5.61e-34  84_[3(1.09e-11)]_313_[2(3.08e-17)]_\
    92_[1(8.75e-19)]_214
1.A.17.5.6                       2.92e-22  61_[3(3.47e-05)]_249_[3(1.08e-07)]_\
    31_[2(2.65e-14)]_82_[1(7.23e-14)]_368
1.A.17.5.7                       2.83e-29  94_[3(7.96e-09)]_310_[3(3.59e-12)]_\
    27_[2(1.99e-15)]_82_[1(2.59e-15)]_155
1.A.17.5.8                       4.70e-27  72_[3(4.87e-07)]_9_[3(1.45e-09)]_\
    184_[3(1.47e-05)]_31_[2(4.09e-15)]_82_[1(4.40e-16)]_329
1.A.17.6.4                       1.48e-40  221_[3(2.92e-23)]_186_[2(6.83e-17)]_\
    149_[1(2.25e-14)]_110_[2(8.51e-05)]_46
1.A.17.6.6                       7.29e-30  276_[3(6.75e-15)]_181_[2(6.15e-13)]_\
    74_[1(1.12e-15)]_184
1.A.17.6.7                       1.51e-19  213_[3(8.82e-08)]_104_[2(3.45e-05)]_\
    28_[2(2.11e-13)]_106_[2(7.19e-05)]_35_[1(1.02e-11)]_154
1.A.17.7.1                       4.31e-42  33_[3(1.95e-10)]_1_[1(8.05e-06)]_\
    292_[2(1.23e-25)]_135_[1(6.68e-20)]_175
1.A.17.7.2                       5.51e-31  6_[3(5.81e-10)]_202_[3(2.97e-05)]_\
    30_[2(7.14e-21)]_86_[1(2.11e-13)]_113
1.A.17.7.3                       1.33e-35  38_[3(7.16e-13)]_292_[2(1.84e-20)]_\
    83_[1(8.41e-16)]_18_[1(6.87e-05)]_87
1.A.17.7.5                       2.06e-38  17_[3(1.83e-09)]_1_[1(5.07e-05)]_\
    295_[2(2.62e-24)]_134_[1(2.00e-18)]_16_[1(2.72e-05)]_110
--------------------------------------------------------------------------------

********************************************************************************


********************************************************************************
Stopped because motif E-value > 1.00e-50.
********************************************************************************

CPU: biofa-144-37.ucsd.edu

********************************************************************************
