# Supplementary material for: Bioinformatic characterization of the Anoctamin Superfamily of Ca2+-activated ion channels and lipid scramblases
Source: PLoS One. 2018 Mar 26;13(3):e0192851. doi: 10.1371/journal.pone.0192851 (PMC5868767; doi:10.1371/journal.pone.0192851)
Supplement: S3 File — The file contains the output of MEME and MAST for the entire Anoctamin Superfamily. (ZIP) [file pone.0192851.s011.zip › meme_5m_w50/meme.xml]

<?xml version='1.0' encoding='UTF-8' standalone='yes'?>
<!-- Document definition -->
<!DOCTYPE MEME[
<!ELEMENT MEME (
  training_set,
  model, 
  motifs, 
  scanned_sites_summary?
)>
<!ATTLIST MEME 
  version CDATA #REQUIRED
  release CDATA #REQUIRED
>
<!-- Training-set elements -->
<!ELEMENT training_set (alphabet, ambigs, sequence*, letter_frequencies)>
<!ATTLIST training_set datafile CDATA #REQUIRED length CDATA #REQUIRED>
<!ELEMENT alphabet (letter*)>
<!ATTLIST alphabet name CDATA #REQUIRED>
<!ELEMENT ambigs (letter*)>
<!ELEMENT letter EMPTY>
<!ATTLIST letter id ID #REQUIRED>
<!ATTLIST letter symbol CDATA #REQUIRED>
<!ATTLIST letter equals CDATA #IMPLIED>
<!ATTLIST letter aliases CDATA #IMPLIED>
<!ATTLIST letter complement CDATA #IMPLIED>
<!ATTLIST letter name CDATA #IMPLIED>
<!ATTLIST letter colour CDATA #IMPLIED>
<!ELEMENT sequence EMPTY>
<!ATTLIST sequence id ID #REQUIRED
                   name CDATA #REQUIRED
                   length CDATA #REQUIRED
                   weight CDATA #REQUIRED
>
<!ELEMENT letter_frequencies (alphabet_array)>

<!-- Model elements -->
<!ELEMENT model (
  command_line,
  host,
  type,
  nmotifs,
  evalue_threshold,
  object_function,
  spfun,
  min_width,
  max_width,
  wg,
  ws,
  endgaps,
  minsites,
  maxsites,
  wnsites,
  spmap,
  spfuzz,
  prior,
  beta,
  maxiter,
  distance,
  num_sequences,
  num_positions,
  seed,
  hsfrac,
  maxwords,
  maxsize,
  csites,
  strands,
  priors_file,
  reason_for_stopping,
  back_order,
  background_frequencies
)>
<!ELEMENT command_line (#PCDATA)*>
<!ELEMENT host (#PCDATA)*>
<!ELEMENT type (#PCDATA)*>
<!ELEMENT nmotifs (#PCDATA)*>
<!ELEMENT evalue_threshold (#PCDATA)*>
<!ELEMENT object_function (#PCDATA)*>
<!ELEMENT spfun (#PCDATA)*>
<!ELEMENT min_width (#PCDATA)*>
<!ELEMENT max_width (#PCDATA)*>
<!ELEMENT wg (#PCDATA)*>
<!ELEMENT ws (#PCDATA)*>
<!ELEMENT endgaps (#PCDATA)*>
<!ELEMENT minsites (#PCDATA)*>
<!ELEMENT maxsites (#PCDATA)*>
<!ELEMENT wnsites (#PCDATA)*>
<!ELEMENT spmap (#PCDATA)*>
<!ELEMENT spfuzz (#PCDATA)*>
<!ELEMENT prior (#PCDATA)*>
<!ELEMENT beta (#PCDATA)*>
<!ELEMENT maxiter (#PCDATA)*>
<!ELEMENT distance (#PCDATA)*>
<!ELEMENT num_sequences (#PCDATA)*>
<!ELEMENT num_positions (#PCDATA)*>
<!ELEMENT seed (#PCDATA)*>
<!ELEMENT hsfrac (#PCDATA)*>
<!ELEMENT maxwords (#PCDATA)*>
<!ELEMENT maxsites (#PCDATA)*>
<!ELEMENT csites (#PCDATA)*>
<!ELEMENT strands (#PCDATA)*>
<!ELEMENT priors_file (#PCDATA)*>
<!ELEMENT reason_for_stopping (#PCDATA)*>
<!ELEMENT back_order (#PCDATA)*>
<!ELEMENT background_frequencies (alphabet_array)>
<!ATTLIST background_frequencies source CDATA #REQUIRED>

<!-- Motif elements -->
<!ELEMENT motifs (motif*)>
<!ELEMENT motif (scores, probabilities, regular_expression?, contributing_sites)>
<!ATTLIST motif id ID #REQUIRED
                name CDATA #REQUIRED
                alt CDATA ""
                width CDATA #REQUIRED
                sites CDATA #REQUIRED
                llr CDATA #REQUIRED
                ic CDATA #REQUIRED
                re CDATA #REQUIRED
                bayes_threshold CDATA #REQUIRED
                e_value CDATA #REQUIRED
                elapsed_time CDATA #REQUIRED
                url CDATA ""
>
<!ELEMENT scores (alphabet_matrix)>
<!ELEMENT probabilities (alphabet_matrix)>
<!ELEMENT regular_expression (#PCDATA)*>

<!-- Contributing site elements -->
<!-- Contributing sites are motif occurences found during the motif discovery phase -->
<!ELEMENT contributing_sites (contributing_site*)>
<!ELEMENT contributing_site (left_flank, site, right_flank)>
<!ATTLIST contributing_site sequence_id IDREF #REQUIRED
                          position CDATA #REQUIRED
                          strand (plus|minus|none) 'none'
                          pvalue CDATA #REQUIRED
>
<!-- The left_flank contains the sequence for 10 bases to the left of the motif start -->
<!ELEMENT left_flank (#PCDATA)>
<!-- The site contains the sequence for the motif instance -->
<!ELEMENT site (letter_ref*)>
<!-- The right_flank contains the sequence for 10 bases to the right of the motif end -->
<!ELEMENT right_flank (#PCDATA)>

<!-- Scanned site elements -->
<!-- Scanned sites are motif occurences found during the sequence scan phase -->
<!ELEMENT scanned_sites_summary (scanned_sites*)>
<!ATTLIST scanned_sites_summary p_thresh CDATA #REQUIRED>
<!ELEMENT scanned_sites (scanned_site*)>
<!ATTLIST scanned_sites sequence_id IDREF #REQUIRED
                        pvalue CDATA #REQUIRED
                        num_sites CDATA #REQUIRED>
<!ELEMENT scanned_site EMPTY>
<!ATTLIST scanned_site  motif_id IDREF #REQUIRED
                        strand (plus|minus|none) 'none'
                        position CDATA #REQUIRED
                        pvalue CDATA #REQUIRED>

<!-- Utility elements -->
<!-- A reference to a letter in the alphabet -->
<!ELEMENT letter_ref EMPTY>
<!ATTLIST letter_ref letter_id IDREF #REQUIRED>
<!-- A alphabet-array contains one floating point value for each letter in an alphabet -->
<!ELEMENT alphabet_array (value*)>
<!ELEMENT value (#PCDATA)>
<!ATTLIST value letter_id IDREF #REQUIRED>

<!-- A alphabet_matrix contains one alphabet_array for each position in a motif -->
<!ELEMENT alphabet_matrix (alphabet_array*)>

]>
<!-- Begin document body -->
<MEME version="4.11.4" release="Thu May 18 17:37:13 2017 -0700">
<training_set datafile="1.A.17_clean.faa" length="55">
<alphabet name="Protein" like="protein">
<letter id="A" symbol="A" name="Alanine" colour="0000CC"/>
<letter id="C" symbol="C" name="Cysteine" colour="0000CC"/>
<letter id="D" symbol="D" name="Aspartic acid" colour="FF00FF"/>
<letter id="E" symbol="E" name="Glutamic acid" colour="FF00FF"/>
<letter id="F" symbol="F" name="Phenylalanine" colour="0000CC"/>
<letter id="G" symbol="G" name="Glycine" colour="FFB300"/>
<letter id="H" symbol="H" name="Histidine" colour="FFCCCC"/>
<letter id="I" symbol="I" name="Isoleucine" colour="0000CC"/>
<letter id="K" symbol="K" name="Lysine" colour="CC0000"/>
<letter id="L" symbol="L" name="Leucine" colour="0000CC"/>
<letter id="M" symbol="M" name="Methionine" colour="0000CC"/>
<letter id="N" symbol="N" name="Asparagine" colour="008000"/>
<letter id="P" symbol="P" name="Proline" colour="FFFF00"/>
<letter id="Q" symbol="Q" name="Glutamine" colour="008000"/>
<letter id="R" symbol="R" name="Arginine" colour="CC0000"/>
<letter id="S" symbol="S" name="Serine" colour="008000"/>
<letter id="T" symbol="T" name="Threonine" colour="008000"/>
<letter id="V" symbol="V" name="Valine" colour="0000CC"/>
<letter id="W" symbol="W" name="Tryptophan" colour="0000CC"/>
<letter id="Y" symbol="Y" name="Tyrosine" colour="33E6CC"/>
<letter id="X" symbol="X" aliases="*." equals="ACDEFGHIKLMNPQRSTVWY" name="Any amino acid"/>
<letter id="B" symbol="B" equals="DN" name="Asparagine or Aspartic acid"/>
<letter id="Z" symbol="Z" equals="EQ" name="Glutamine or Glutamic acid"/>
<letter id="J" symbol="J" equals="IL" name="Leucine or Isoleucine"/>
</alphabet>
<sequence id="sequence_0" name="1.A.17.1.1" length="986" weight="1.000000" />
<sequence id="sequence_1" name="1.A.17.1.10" length="837" weight="1.000000" />
<sequence id="sequence_2" name="1.A.17.1.11" length="665" weight="1.000000" />
<sequence id="sequence_3" name="1.A.17.1.12" length="1610" weight="1.000000" />
<sequence id="sequence_4" name="1.A.17.1.13" length="1371" weight="1.000000" />
<sequence id="sequence_5" name="1.A.17.1.14" length="909" weight="1.000000" />
<sequence id="sequence_6" name="1.A.17.1.15" length="648" weight="1.000000" />
<sequence id="sequence_7" name="1.A.17.1.16" length="1267" weight="1.000000" />
<sequence id="sequence_8" name="1.A.17.1.17" length="735" weight="1.000000" />
<sequence id="sequence_9" name="1.A.17.1.18" length="735" weight="1.000000" />
<sequence id="sequence_10" name="1.A.17.1.2" length="904" weight="1.000000" />
<sequence id="sequence_11" name="1.A.17.1.3" length="1003" weight="1.000000" />
<sequence id="sequence_12" name="1.A.17.1.4" length="910" weight="1.000000" />
<sequence id="sequence_13" name="1.A.17.1.5" length="782" weight="1.000000" />
<sequence id="sequence_14" name="1.A.17.1.6" length="1231" weight="1.000000" />
<sequence id="sequence_15" name="1.A.17.1.7" length="1153" weight="1.000000" />
<sequence id="sequence_16" name="1.A.17.1.8" length="942" weight="1.000000" />
<sequence id="sequence_17" name="1.A.17.1.9" length="822" weight="1.000000" />
<sequence id="sequence_18" name="1.A.17.2.1" length="609" weight="1.000000" />
<sequence id="sequence_19" name="1.A.17.2.2" length="701" weight="1.000000" />
<sequence id="sequence_20" name="1.A.17.2.4" length="487" weight="1.000000" />
<sequence id="sequence_21" name="1.A.17.2.5" length="914" weight="1.000000" />
<sequence id="sequence_22" name="1.A.17.3.10" length="1080" weight="1.000000" />
<sequence id="sequence_23" name="1.A.17.3.3" length="835" weight="1.000000" />
<sequence id="sequence_24" name="1.A.17.3.5" length="945" weight="1.000000" />
<sequence id="sequence_25" name="1.A.17.3.7" length="1150" weight="1.000000" />
<sequence id="sequence_26" name="1.A.17.3.8" length="1221" weight="1.000000" />
<sequence id="sequence_27" name="1.A.17.3.9" length="1026" weight="1.000000" />
<sequence id="sequence_28" name="1.A.17.4.1" length="888" weight="1.000000" />
<sequence id="sequence_29" name="1.A.17.4.10" length="805" weight="1.000000" />
<sequence id="sequence_30" name="1.A.17.4.11" length="726" weight="1.000000" />
<sequence id="sequence_31" name="1.A.17.4.2" length="722" weight="1.000000" />
<sequence id="sequence_32" name="1.A.17.4.4" length="851" weight="1.000000" />
<sequence id="sequence_33" name="1.A.17.4.5" length="703" weight="1.000000" />
<sequence id="sequence_34" name="1.A.17.4.6" length="757" weight="1.000000" />
<sequence id="sequence_35" name="1.A.17.4.7" length="1285" weight="1.000000" />
<sequence id="sequence_36" name="1.A.17.4.8" length="1203" weight="1.000000" />
<sequence id="sequence_37" name="1.A.17.4.9" length="1932" weight="1.000000" />
<sequence id="sequence_38" name="1.A.17.5.10" length="771" weight="1.000000" />
<sequence id="sequence_39" name="1.A.17.5.11" length="782" weight="1.000000" />
<sequence id="sequence_40" name="1.A.17.5.12" length="806" weight="1.000000" />
<sequence id="sequence_41" name="1.A.17.5.2" length="816" weight="1.000000" />
<sequence id="sequence_42" name="1.A.17.5.3" length="832" weight="1.000000" />
<sequence id="sequence_43" name="1.A.17.5.4" length="978" weight="1.000000" />
<sequence id="sequence_44" name="1.A.17.5.5" length="853" weight="1.000000" />
<sequence id="sequence_45" name="1.A.17.5.6" length="991" weight="1.000000" />
<sequence id="sequence_46" name="1.A.17.5.7" length="868" weight="1.000000" />
<sequence id="sequence_47" name="1.A.17.5.8" length="957" weight="1.000000" />
<sequence id="sequence_48" name="1.A.17.6.4" length="912" weight="1.000000" />
<sequence id="sequence_49" name="1.A.17.6.6" length="865" weight="1.000000" />
<sequence id="sequence_50" name="1.A.17.6.7" length="890" weight="1.000000" />
<sequence id="sequence_51" name="1.A.17.7.1" length="836" weight="1.000000" />
<sequence id="sequence_52" name="1.A.17.7.2" length="637" weight="1.000000" />
<sequence id="sequence_53" name="1.A.17.7.3" length="718" weight="1.000000" />
<sequence id="sequence_54" name="1.A.17.7.5" length="823" weight="1.000000" />
<letter_frequencies>
<alphabet_array>
<value letter_id="A">0.064</value>
<value letter_id="C">0.015</value>
<value letter_id="D">0.045</value>
<value letter_id="E">0.059</value>
<value letter_id="F">0.060</value>
<value letter_id="G">0.049</value>
<value letter_id="H">0.019</value>
<value letter_id="I">0.066</value>
<value letter_id="K">0.059</value>
<value letter_id="L">0.104</value>
<value letter_id="M">0.025</value>
<value letter_id="N">0.043</value>
<value letter_id="P">0.045</value>
<value letter_id="Q">0.044</value>
<value letter_id="R">0.053</value>
<value letter_id="S">0.076</value>
<value letter_id="T">0.055</value>
<value letter_id="V">0.063</value>
<value letter_id="W">0.017</value>
<value letter_id="Y">0.041</value>
</alphabet_array>
</letter_frequencies>
</training_set>
<model>
<command_line>meme 1.A.17_clean.faa -oc model_oops_5m_w50 -protein -mod oops -maxiter 1000 -distance 1e-7 -nmotifs 5 -minw 50 -maxw 50 -evt 1e-50 -V </command_line>
<host>cronopio.wlu.ca</host>
<type>oops</type>
<nmotifs>5</nmotifs>
<evalue_threshold>1e-50</evalue_threshold>
<object_function>E-value of product of p-values</object_function>
<use_llr>0</use_llr>
<min_width>50</min_width>
<max_width>50</max_width>
<wg>11</wg>
<ws>1</ws>
<endgaps>yes</endgaps>
<substring>yes</substring>
<minsites>55</minsites>
<maxsites>55</maxsites>
<wnsites>0.8</wnsites>
<spmap>pam</spmap>
<spfuzz>120</spfuzz>
<prior>dmix</prior>
<beta>0</beta>
<maxiter>1000</maxiter>
<distance>1e-07</distance>
<num_sequences>55</num_sequences>
<num_positions>50685</num_positions>
<seed>0</seed>
<ctfrac>-1</ctfrac>
<maxwords>-1</maxwords>
<strands>none</strands>
<priors_file>prior30.plib</priors_file>
<reason_for_stopping>Stopped because motif E-value > 1.00e-50.</reason_for_stopping>
<background_frequencies source="dataset with add-one prior applied">
<alphabet_array>
<value letter_id="A">0.064</value>
<value letter_id="C">0.015</value>
<value letter_id="D">0.045</value>
<value letter_id="E">0.059</value>
<value letter_id="F">0.060</value>
<value letter_id="G">0.049</value>
<value letter_id="H">0.020</value>
<value letter_id="I">0.066</value>
<value letter_id="K">0.059</value>
<value letter_id="L">0.104</value>
<value letter_id="M">0.025</value>
<value letter_id="N">0.043</value>
<value letter_id="P">0.045</value>
<value letter_id="Q">0.044</value>
<value letter_id="R">0.053</value>
<value letter_id="S">0.076</value>
<value letter_id="T">0.055</value>
<value letter_id="V">0.063</value>
<value letter_id="W">0.017</value>
<value letter_id="Y">0.041</value>
</alphabet_array>
</background_frequencies>
</model>
<motifs>
<motif id="motif_1" name="FDLAEEYLEMIIQFGVILLFSAAFPLLPLLALVNNIJEYRVDKYKLLYVS" alt="MEME-1" width="50" sites="55" ic="74.3" re="66.7" llr="2542" e_value="3.8e-423" bayes_threshold="9.76743" elapsed_time="6.602981">
<scores>
<alphabet_matrix>
<alphabet_array>
<value letter_id="A">-42</value>
<value letter_id="C">-286</value>
<value letter_id="D">30</value>
<value letter_id="E">-98</value>
<value letter_id="F">319</value>
<value letter_id="G">-427</value>
<value letter_id="H">-351</value>
<value letter_id="I">-5</value>
<value letter_id="K">-405</value>
<value letter_id="L">-59</value>
<value letter_id="M">-44</value>
<value letter_id="N">-55</value>
<value letter_id="P">-154</value>
<value letter_id="Q">-403</value>
<value letter_id="R">-171</value>
<value letter_id="S">-378</value>
<value letter_id="T">-156</value>
<value letter_id="V">-250</value>
<value letter_id="W">-16</value>
<value letter_id="Y">22</value>
</alphabet_array>
<alphabet_array>
<value letter_id="A">-249</value>
<value letter_id="C">-413</value>
<value letter_id="D">213</value>
<value letter_id="E">66</value>
<value letter_id="F">-83</value>
<value letter_id="G">160</value>
<value letter_id="H">4</value>
<value letter_id="I">-180</value>
<value letter_id="K">41</value>
<value letter_id="L">-60</value>
<value letter_id="M">-42</value>
<value letter_id="N">37</value>
<value letter_id="P">-371</value>
<value letter_id="Q">125</value>
<value letter_id="R">74</value>
<value letter_id="S">-147</value>
<value letter_id="T">-118</value>
<value letter_id="V">-374</value>
<value letter_id="W">-472</value>
<value letter_id="Y">-400</value>
</alphabet_array>
<alphabet_array>
<value letter_id="A">-138</value>
<value letter_id="C">-289</value>
<value letter_id="D">-545</value>
<value letter_id="E">-492</value>
<value letter_id="F">119</value>
<value letter_id="G">-436</value>
<value letter_id="H">-376</value>
<value letter_id="I">96</value>
<value letter_id="K">-467</value>
<value letter_id="L">114</value>
<value letter_id="M">64</value>
<value letter_id="N">-447</value>
<value letter_id="P">-37</value>
<value letter_id="Q">-443</value>
<value letter_id="R">-150</value>
<value letter_id="S">-101</value>
<value letter_id="T">-49</value>
<value letter_id="V">164</value>
<value letter_id="W">7</value>
<value letter_id="Y">106</value>
</alphabet_array>
<alphabet_array>
<value letter_id="A">156</value>
<value letter_id="C">-339</value>
<value letter_id="D">-335</value>
<value letter_id="E">-7</value>
<value letter_id="F">96</value>
<value letter_id="G">126</value>
<value letter_id="H">-278</value>
<value letter_id="I">-310</value>
<value letter_id="K">-278</value>
<value letter_id="L">-48</value>
<value letter_id="M">-264</value>
<value letter_id="N">-102</value>
<value letter_id="P">59</value>
<value letter_id="Q">-284</value>
<value letter_id="R">-321</value>
<value letter_id="S">129</value>
<value letter_id="T">38</value>
<value letter_id="V">-59</value>
<value letter_id="W">-440</value>
<value letter_id="Y">-112</value>
</alphabet_array>
<alphabet_array>
<value letter_id="A">51</value>
<value letter_id="C">-413</value>
<value letter_id="D">119</value>
<value letter_id="E">125</value>
<value letter_id="F">-491</value>
<value letter_id="G">104</value>
<value letter_id="H">-221</value>
<value letter_id="I">-180</value>
<value letter_id="K">41</value>
<value letter_id="L">-97</value>
<value letter_id="M">102</value>
<value letter_id="N">-84</value>
<value letter_id="P">-35</value>
<value letter_id="Q">-76</value>
<value letter_id="R">10</value>
<value letter_id="S">26</value>
<value letter_id="T">2</value>
<value letter_id="V">-162</value>
<value letter_id="W">-1</value>
<value letter_id="Y">-26</value>
</alphabet_array>
<alphabet_array>
<value letter_id="A">-56</value>
<value letter_id="C">-413</value>
<value letter_id="D">158</value>
<value letter_id="E">189</value>
<value letter_id="F">-491</value>
<value letter_id="G">-123</value>
<value letter_id="H">4</value>
<value letter_id="I">-38</value>
<value letter_id="K">9</value>
<value letter_id="L">-149</value>
<value letter_id="M">-326</value>
<value letter_id="N">181</value>
<value letter_id="P">-371</value>
<value letter_id="Q">39</value>
<value letter_id="R">74</value>
<value letter_id="S">-147</value>
<value letter_id="T">-268</value>
<value letter_id="V">-79</value>
<value letter_id="W">-472</value>
<value letter_id="Y">-26</value>
</alphabet_array>
<alphabet_array>
<value letter_id="A">-243</value>
<value letter_id="C">-245</value>
<value letter_id="D">-343</value>
<value letter_id="E">-172</value>
<value letter_id="F">90</value>
<value letter_id="G">-359</value>
<value letter_id="H">-47</value>
<value letter_id="I">-103</value>
<value letter_id="K">-341</value>
<value letter_id="L">-147</value>
<value letter_id="M">24</value>
<value letter_id="N">-327</value>
<value letter_id="P">-369</value>
<value letter_id="Q">-348</value>
<value letter_id="R">-331</value>
<value letter_id="S">-179</value>
<value letter_id="T">-314</value>
<value letter_id="V">106</value>
<value letter_id="W">-1</value>
<value letter_id="Y">371</value>
</alphabet_array>
<alphabet_array>
<value letter_id="A">51</value>
<value letter_id="C">119</value>
<value letter_id="D">-541</value>
<value letter_id="E">-488</value>
<value letter_id="F">-150</value>
<value letter_id="G">-137</value>
<value letter_id="H">-375</value>
<value letter_id="I">-119</value>
<value letter_id="K">-464</value>
<value letter_id="L">166</value>
<value letter_id="M">154</value>
<value letter_id="N">26</value>
<value letter_id="P">91</value>
<value letter_id="Q">-440</value>
<value letter_id="R">-3</value>
<value letter_id="S">-49</value>
<value letter_id="T">39</value>
<value letter_id="V">35</value>
<value letter_id="W">-413</value>
<value letter_id="Y">-384</value>
</alphabet_array>
<alphabet_array>
<value letter_id="A">-56</value>
<value letter_id="C">-413</value>
<value letter_id="D">95</value>
<value letter_id="E">262</value>
<value letter_id="F">-491</value>
<value letter_id="G">-41</value>
<value letter_id="H">88</value>
<value letter_id="I">-180</value>
<value letter_id="K">-94</value>
<value letter_id="L">-426</value>
<value letter_id="M">-326</value>
<value letter_id="N">-84</value>
<value letter_id="P">-371</value>
<value letter_id="Q">146</value>
<value letter_id="R">10</value>
<value letter_id="S">-81</value>
<value letter_id="T">-118</value>
<value letter_id="V">-162</value>
<value letter_id="W">154</value>
<value letter_id="Y">-26</value>
</alphabet_array>
<alphabet_array>
<value letter_id="A">-138</value>
<value letter_id="C">28</value>
<value letter_id="D">-136</value>
<value letter_id="E">-491</value>
<value letter_id="F">-67</value>
<value letter_id="G">-46</value>
<value letter_id="H">-12</value>
<value letter_id="I">156</value>
<value letter_id="K">-18</value>
<value letter_id="L">64</value>
<value letter_id="M">336</value>
<value letter_id="N">-446</value>
<value letter_id="P">-131</value>
<value letter_id="Q">-442</value>
<value letter_id="R">-454</value>
<value letter_id="S">-403</value>
<value letter_id="T">-49</value>
<value letter_id="V">62</value>
<value letter_id="W">-413</value>
<value letter_id="Y">-108</value>
</alphabet_array>
<alphabet_array>
<value letter_id="A">-15</value>
<value letter_id="C">120</value>
<value letter_id="D">-545</value>
<value letter_id="E">-168</value>
<value letter_id="F">-67</value>
<value letter_id="G">-436</value>
<value letter_id="H">-376</value>
<value letter_id="I">189</value>
<value letter_id="K">-467</value>
<value letter_id="L">64</value>
<value letter_id="M">230</value>
<value letter_id="N">-447</value>
<value letter_id="P">-485</value>
<value letter_id="Q">-125</value>
<value letter_id="R">-455</value>
<value letter_id="S">-101</value>
<value letter_id="T">68</value>
<value letter_id="V">122</value>
<value letter_id="W">-413</value>
<value letter_id="Y">-108</value>
</alphabet_array>
<alphabet_array>
<value letter_id="A">-63</value>
<value letter_id="C">28</value>
<value letter_id="D">-543</value>
<value letter_id="E">-490</value>
<value letter_id="F">24</value>
<value letter_id="G">-436</value>
<value letter_id="H">-375</value>
<value letter_id="I">207</value>
<value letter_id="K">-73</value>
<value letter_id="L">-38</value>
<value letter_id="M">64</value>
<value letter_id="N">123</value>
<value letter_id="P">-485</value>
<value letter_id="Q">-125</value>
<value letter_id="R">-454</value>
<value letter_id="S">-101</value>
<value letter_id="T">1</value>
<value letter_id="V">35</value>
<value letter_id="W">-413</value>
<value letter_id="Y">172</value>
</alphabet_array>
<alphabet_array>
<value letter_id="A">-128</value>
<value letter_id="C">-356</value>
<value letter_id="D">-107</value>
<value letter_id="E">-260</value>
<value letter_id="F">-434</value>
<value letter_id="G">-43</value>
<value letter_id="H">-259</value>
<value letter_id="I">-27</value>
<value letter_id="K">-250</value>
<value letter_id="L">-52</value>
<value letter_id="M">-33</value>
<value letter_id="N">125</value>
<value letter_id="P">-402</value>
<value letter_id="Q">267</value>
<value letter_id="R">71</value>
<value letter_id="S">-5</value>
<value letter_id="T">-121</value>
<value letter_id="V">112</value>
<value letter_id="W">-448</value>
<value letter_id="Y">-24</value>
</alphabet_array>
<alphabet_array>
<value letter_id="A">-300</value>
<value letter_id="C">28</value>
<value letter_id="D">-545</value>
<value letter_id="E">-493</value>
<value letter_id="F">241</value>
<value letter_id="G">-137</value>
<value letter_id="H">-376</value>
<value letter_id="I">26</value>
<value letter_id="K">-467</value>
<value letter_id="L">-38</value>
<value letter_id="M">-17</value>
<value letter_id="N">-447</value>
<value letter_id="P">-485</value>
<value letter_id="Q">250</value>
<value letter_id="R">-455</value>
<value letter_id="S">-404</value>
<value letter_id="T">-49</value>
<value letter_id="V">2</value>
<value letter_id="W">-413</value>
<value letter_id="Y">106</value>
</alphabet_array>
<alphabet_array>
<value letter_id="A">-301</value>
<value letter_id="C">215</value>
<value letter_id="D">-546</value>
<value letter_id="E">-493</value>
<value letter_id="F">54</value>
<value letter_id="G">304</value>
<value letter_id="H">-377</value>
<value letter_id="I">-54</value>
<value letter_id="K">-468</value>
<value letter_id="L">-178</value>
<value letter_id="M">-221</value>
<value letter_id="N">-447</value>
<value letter_id="P">-486</value>
<value letter_id="Q">-444</value>
<value letter_id="R">-456</value>
<value letter_id="S">-48</value>
<value letter_id="T">200</value>
<value letter_id="V">-102</value>
<value letter_id="W">-414</value>
<value letter_id="Y">-19</value>
</alphabet_array>
<alphabet_array>
<value letter_id="A">-138</value>
<value letter_id="C">-290</value>
<value letter_id="D">-545</value>
<value letter_id="E">-492</value>
<value letter_id="F">136</value>
<value letter_id="G">-436</value>
<value letter_id="H">-376</value>
<value letter_id="I">129</value>
<value letter_id="K">-467</value>
<value letter_id="L">-11</value>
<value letter_id="M">184</value>
<value letter_id="N">-122</value>
<value letter_id="P">-485</value>
<value letter_id="Q">-125</value>
<value letter_id="R">-455</value>
<value letter_id="S">-404</value>
<value letter_id="T">1</value>
<value letter_id="V">164</value>
<value letter_id="W">-413</value>
<value letter_id="Y">203</value>
</alphabet_array>
<alphabet_array>
<value letter_id="A">75</value>
<value letter_id="C">120</value>
<value letter_id="D">-545</value>
<value letter_id="E">-492</value>
<value letter_id="F">-367</value>
<value letter_id="G">-46</value>
<value letter_id="H">-376</value>
<value letter_id="I">189</value>
<value letter_id="K">-467</value>
<value letter_id="L">-11</value>
<value letter_id="M">-220</value>
<value letter_id="N">-122</value>
<value letter_id="P">-485</value>
<value letter_id="Q">-443</value>
<value letter_id="R">-455</value>
<value letter_id="S">-184</value>
<value letter_id="T">163</value>
<value letter_id="V">186</value>
<value letter_id="W">-413</value>
<value letter_id="Y">-108</value>
</alphabet_array>
<alphabet_array>
<value letter_id="A">-63</value>
<value letter_id="C">-290</value>
<value letter_id="D">-545</value>
<value letter_id="E">-492</value>
<value letter_id="F">-14</value>
<value letter_id="G">-437</value>
<value letter_id="H">-376</value>
<value letter_id="I">26</value>
<value letter_id="K">-467</value>
<value letter_id="L">103</value>
<value letter_id="M">248</value>
<value letter_id="N">-122</value>
<value letter_id="P">-485</value>
<value letter_id="Q">-443</value>
<value letter_id="R">-455</value>
<value letter_id="S">-404</value>
<value letter_id="T">132</value>
<value letter_id="V">-41</value>
<value letter_id="W">346</value>
<value letter_id="Y">75</value>
</alphabet_array>
<alphabet_array>
<value letter_id="A">-64</value>
<value letter_id="C">119</value>
<value letter_id="D">-136</value>
<value letter_id="E">-492</value>
<value letter_id="F">-150</value>
<value letter_id="G">-437</value>
<value letter_id="H">-376</value>
<value letter_id="I">53</value>
<value letter_id="K">-467</value>
<value letter_id="L">186</value>
<value letter_id="M">279</value>
<value letter_id="N">-447</value>
<value letter_id="P">-485</value>
<value letter_id="Q">-442</value>
<value letter_id="R">-455</value>
<value letter_id="S">20</value>
<value letter_id="T">1</value>
<value letter_id="V">35</value>
<value letter_id="W">-413</value>
<value letter_id="Y">-384</value>
</alphabet_array>
<alphabet_array>
<value letter_id="A">-172</value>
<value letter_id="C">-490</value>
<value letter_id="D">-698</value>
<value letter_id="E">-692</value>
<value letter_id="F">283</value>
<value letter_id="G">234</value>
<value letter_id="H">-372</value>
<value letter_id="I">-175</value>
<value letter_id="K">-660</value>
<value letter_id="L">-233</value>
<value letter_id="M">-457</value>
<value letter_id="N">-585</value>
<value letter_id="P">-663</value>
<value letter_id="Q">-602</value>
<value letter_id="R">-623</value>
<value letter_id="S">-201</value>
<value letter_id="T">-544</value>
<value letter_id="V">-472</value>
<value letter_id="W">-365</value>
<value letter_id="Y">253</value>
</alphabet_array>
<alphabet_array>
<value letter_id="A">144</value>
<value letter_id="C">120</value>
<value letter_id="D">-545</value>
<value letter_id="E">-492</value>
<value letter_id="F">-150</value>
<value letter_id="G">80</value>
<value letter_id="H">-376</value>
<value letter_id="I">-53</value>
<value letter_id="K">-164</value>
<value letter_id="L">32</value>
<value letter_id="M">-17</value>
<value letter_id="N">-446</value>
<value letter_id="P">-485</value>
<value letter_id="Q">-443</value>
<value letter_id="R">-455</value>
<value letter_id="S">199</value>
<value letter_id="T">-309</value>
<value letter_id="V">122</value>
<value letter_id="W">-413</value>
<value letter_id="Y">-384</value>
</alphabet_array>
<alphabet_array>
<value letter_id="A">158</value>
<value letter_id="C">120</value>
<value letter_id="D">-545</value>
<value letter_id="E">-492</value>
<value letter_id="F">150</value>
<value letter_id="G">-436</value>
<value letter_id="H">-376</value>
<value letter_id="I">53</value>
<value letter_id="K">-467</value>
<value letter_id="L">-71</value>
<value letter_id="M">-220</value>
<value letter_id="N">-446</value>
<value letter_id="P">158</value>
<value letter_id="Q">-125</value>
<value letter_id="R">-455</value>
<value letter_id="S">45</value>
<value letter_id="T">-49</value>
<value letter_id="V">62</value>
<value letter_id="W">-413</value>
<value letter_id="Y">-19</value>
</alphabet_array>
<alphabet_array>
<value letter_id="A">144</value>
<value letter_id="C">-290</value>
<value letter_id="D">-534</value>
<value letter_id="E">-167</value>
<value letter_id="F">100</value>
<value letter_id="G">-46</value>
<value letter_id="H">-12</value>
<value letter_id="I">53</value>
<value letter_id="K">-458</value>
<value letter_id="L">-71</value>
<value letter_id="M">64</value>
<value letter_id="N">-441</value>
<value letter_id="P">-483</value>
<value letter_id="Q">-33</value>
<value letter_id="R">-449</value>
<value letter_id="S">85</value>
<value letter_id="T">68</value>
<value letter_id="V">62</value>
<value letter_id="W">7</value>
<value letter_id="Y">35</value>
</alphabet_array>
<alphabet_array>
<value letter_id="A">130</value>
<value letter_id="C">272</value>
<value letter_id="D">-544</value>
<value letter_id="E">-491</value>
<value letter_id="F">241</value>
<value letter_id="G">-436</value>
<value letter_id="H">-375</value>
<value letter_id="I">-241</value>
<value letter_id="K">-466</value>
<value letter_id="L">-71</value>
<value letter_id="M">116</value>
<value letter_id="N">-446</value>
<value letter_id="P">-485</value>
<value letter_id="Q">94</value>
<value letter_id="R">-454</value>
<value letter_id="S">20</value>
<value letter_id="T">-127</value>
<value letter_id="V">-102</value>
<value letter_id="W">103</value>
<value letter_id="Y">-108</value>
</alphabet_array>
<alphabet_array>
<value letter_id="A">-492</value>
<value letter_id="C">-608</value>
<value letter_id="D">-625</value>
<value letter_id="E">-636</value>
<value letter_id="F">-761</value>
<value letter_id="G">-592</value>
<value letter_id="H">-591</value>
<value letter_id="I">-723</value>
<value letter_id="K">-623</value>
<value letter_id="L">-697</value>
<value letter_id="M">-671</value>
<value letter_id="N">-650</value>
<value letter_id="P">444</value>
<value letter_id="Q">-613</value>
<value letter_id="R">-638</value>
<value letter_id="S">-573</value>
<value letter_id="T">-160</value>
<value letter_id="V">-652</value>
<value letter_id="W">-752</value>
<value letter_id="Y">-761</value>
</alphabet_array>
<alphabet_array>
<value letter_id="A">-148</value>
<value letter_id="C">-299</value>
<value letter_id="D">-543</value>
<value letter_id="E">-175</value>
<value letter_id="F">-153</value>
<value letter_id="G">-55</value>
<value letter_id="H">-380</value>
<value letter_id="I">148</value>
<value letter_id="K">-171</value>
<value letter_id="L">223</value>
<value letter_id="M">148</value>
<value letter_id="N">-454</value>
<value letter_id="P">-480</value>
<value letter_id="Q">-433</value>
<value letter_id="R">-448</value>
<value letter_id="S">-194</value>
<value letter_id="T">-58</value>
<value letter_id="V">-6</value>
<value letter_id="W">-415</value>
<value letter_id="Y">-117</value>
</alphabet_array>
<alphabet_array>
<value letter_id="A">219</value>
<value letter_id="C">27</value>
<value letter_id="D">-570</value>
<value letter_id="E">-519</value>
<value letter_id="F">-393</value>
<value letter_id="G">-46</value>
<value letter_id="H">-405</value>
<value letter_id="I">169</value>
<value letter_id="K">-494</value>
<value letter_id="L">151</value>
<value letter_id="M">-244</value>
<value letter_id="N">-473</value>
<value letter_id="P">-510</value>
<value letter_id="Q">-470</value>
<value letter_id="R">-483</value>
<value letter_id="S">-426</value>
<value letter_id="T">-51</value>
<value letter_id="V">36</value>
<value letter_id="W">-441</value>
<value letter_id="Y">-411</value>
</alphabet_array>
<alphabet_array>
<value letter_id="A">22</value>
<value letter_id="C">-290</value>
<value letter_id="D">-545</value>
<value letter_id="E">-492</value>
<value letter_id="F">-150</value>
<value letter_id="G">-436</value>
<value letter_id="H">-376</value>
<value letter_id="I">-9</value>
<value letter_id="K">-467</value>
<value letter_id="L">64</value>
<value letter_id="M">64</value>
<value letter_id="N">-447</value>
<value letter_id="P">309</value>
<value letter_id="Q">-443</value>
<value letter_id="R">-455</value>
<value letter_id="S">-184</value>
<value letter_id="T">-49</value>
<value letter_id="V">85</value>
<value letter_id="W">-413</value>
<value letter_id="Y">75</value>
</alphabet_array>
<alphabet_array>
<value letter_id="A">51</value>
<value letter_id="C">27</value>
<value letter_id="D">-545</value>
<value letter_id="E">-492</value>
<value letter_id="F">-15</value>
<value letter_id="G">9</value>
<value letter_id="H">-376</value>
<value letter_id="I">-54</value>
<value letter_id="K">-467</value>
<value letter_id="L">193</value>
<value letter_id="M">64</value>
<value letter_id="N">-447</value>
<value letter_id="P">158</value>
<value letter_id="Q">-442</value>
<value letter_id="R">-455</value>
<value letter_id="S">-404</value>
<value letter_id="T">-127</value>
<value letter_id="V">85</value>
<value letter_id="W">7</value>
<value letter_id="Y">-384</value>
</alphabet_array>
<alphabet_array>
<value letter_id="A">-138</value>
<value letter_id="C">120</value>
<value letter_id="D">-546</value>
<value letter_id="E">-493</value>
<value letter_id="F">198</value>
<value letter_id="G">-438</value>
<value letter_id="H">-377</value>
<value letter_id="I">189</value>
<value letter_id="K">-468</value>
<value letter_id="L">124</value>
<value letter_id="M">116</value>
<value letter_id="N">-448</value>
<value letter_id="P">-486</value>
<value letter_id="Q">-444</value>
<value letter_id="R">-456</value>
<value letter_id="S">-101</value>
<value letter_id="T">-127</value>
<value letter_id="V">35</value>
<value letter_id="W">-414</value>
<value letter_id="Y">-385</value>
</alphabet_array>
<alphabet_array>
<value letter_id="A">279</value>
<value letter_id="C">119</value>
<value letter_id="D">-508</value>
<value letter_id="E">-504</value>
<value letter_id="F">50</value>
<value letter_id="G">206</value>
<value letter_id="H">-459</value>
<value letter_id="I">-172</value>
<value letter_id="K">-502</value>
<value letter_id="L">-468</value>
<value letter_id="M">-387</value>
<value letter_id="N">146</value>
<value letter_id="P">-528</value>
<value letter_id="Q">-128</value>
<value letter_id="R">-512</value>
<value letter_id="S">-167</value>
<value letter_id="T">-57</value>
<value letter_id="V">-349</value>
<value letter_id="W">-553</value>
<value letter_id="Y">-538</value>
</alphabet_array>
<alphabet_array>
<value letter_id="A">114</value>
<value letter_id="C">119</value>
<value letter_id="D">-545</value>
<value letter_id="E">-492</value>
<value letter_id="F">-67</value>
<value letter_id="G">-436</value>
<value letter_id="H">-376</value>
<value letter_id="I">53</value>
<value letter_id="K">-467</value>
<value letter_id="L">186</value>
<value letter_id="M">-17</value>
<value letter_id="N">-30</value>
<value letter_id="P">-485</value>
<value letter_id="Q">-443</value>
<value letter_id="R">-455</value>
<value letter_id="S">20</value>
<value letter_id="T">-49</value>
<value letter_id="V">62</value>
<value letter_id="W">-413</value>
<value letter_id="Y">-108</value>
</alphabet_array>
<alphabet_array>
<value letter_id="A">-64</value>
<value letter_id="C">28</value>
<value letter_id="D">-546</value>
<value letter_id="E">-494</value>
<value letter_id="F">-14</value>
<value letter_id="G">-137</value>
<value letter_id="H">-377</value>
<value letter_id="I">179</value>
<value letter_id="K">-469</value>
<value letter_id="L">133</value>
<value letter_id="M">154</value>
<value letter_id="N">-448</value>
<value letter_id="P">-487</value>
<value letter_id="Q">-444</value>
<value letter_id="R">-456</value>
<value letter_id="S">-405</value>
<value letter_id="T">-127</value>
<value letter_id="V">206</value>
<value letter_id="W">-414</value>
<value letter_id="Y">-385</value>
</alphabet_array>
<alphabet_array>
<value letter_id="A">-14</value>
<value letter_id="C">18</value>
<value letter_id="D">-321</value>
<value letter_id="E">-278</value>
<value letter_id="F">76</value>
<value letter_id="G">-131</value>
<value letter_id="H">-235</value>
<value letter_id="I">-152</value>
<value letter_id="K">31</value>
<value letter_id="L">-87</value>
<value letter_id="M">-32</value>
<value letter_id="N">206</value>
<value letter_id="P">-406</value>
<value letter_id="Q">-21</value>
<value letter_id="R">-49</value>
<value letter_id="S">100</value>
<value letter_id="T">-286</value>
<value letter_id="V">-134</value>
<value letter_id="W">-402</value>
<value letter_id="Y">207</value>
</alphabet_array>
<alphabet_array>
<value letter_id="A">-300</value>
<value letter_id="C">120</value>
<value letter_id="D">-545</value>
<value letter_id="E">-492</value>
<value letter_id="F">150</value>
<value letter_id="G">-137</value>
<value letter_id="H">-12</value>
<value letter_id="I">-119</value>
<value letter_id="K">-467</value>
<value letter_id="L">124</value>
<value letter_id="M">64</value>
<value letter_id="N">280</value>
<value letter_id="P">-485</value>
<value letter_id="Q">-442</value>
<value letter_id="R">-455</value>
<value letter_id="S">-101</value>
<value letter_id="T">-127</value>
<value letter_id="V">-102</value>
<value letter_id="W">7</value>
<value letter_id="Y">-108</value>
</alphabet_array>
<alphabet_array>
<value letter_id="A">-63</value>
<value letter_id="C">120</value>
<value letter_id="D">-545</value>
<value letter_id="E">-492</value>
<value letter_id="F">164</value>
<value letter_id="G">-46</value>
<value letter_id="H">-12</value>
<value letter_id="I">179</value>
<value letter_id="K">-467</value>
<value letter_id="L">78</value>
<value letter_id="M">64</value>
<value letter_id="N">-447</value>
<value letter_id="P">-485</value>
<value letter_id="Q">-443</value>
<value letter_id="R">-455</value>
<value letter_id="S">-49</value>
<value letter_id="T">-127</value>
<value letter_id="V">85</value>
<value letter_id="W">103</value>
<value letter_id="Y">-384</value>
</alphabet_array>
<alphabet_array>
<value letter_id="A">-15</value>
<value letter_id="C">-293</value>
<value letter_id="D">-548</value>
<value letter_id="E">-496</value>
<value letter_id="F">-67</value>
<value letter_id="G">-440</value>
<value letter_id="H">-379</value>
<value letter_id="I">179</value>
<value letter_id="K">-471</value>
<value letter_id="L">180</value>
<value letter_id="M">184</value>
<value letter_id="N">-450</value>
<value letter_id="P">-488</value>
<value letter_id="Q">-446</value>
<value letter_id="R">-458</value>
<value letter_id="S">-185</value>
<value letter_id="T">-49</value>
<value letter_id="V">122</value>
<value letter_id="W">-416</value>
<value letter_id="Y">-387</value>
</alphabet_array>
<alphabet_array>
<value letter_id="A">-56</value>
<value letter_id="C">-413</value>
<value letter_id="D">30</value>
<value letter_id="E">234</value>
<value letter_id="F">-491</value>
<value letter_id="G">-41</value>
<value letter_id="H">-221</value>
<value letter_id="I">-443</value>
<value letter_id="K">41</value>
<value letter_id="L">-30</value>
<value letter_id="M">48</value>
<value letter_id="N">-11</value>
<value letter_id="P">-371</value>
<value letter_id="Q">102</value>
<value letter_id="R">-253</value>
<value letter_id="S">-36</value>
<value letter_id="T">38</value>
<value letter_id="V">-27</value>
<value letter_id="W">-472</value>
<value letter_id="Y">-26</value>
</alphabet_array>
<alphabet_array>
<value letter_id="A">-300</value>
<value letter_id="C">-290</value>
<value letter_id="D">-529</value>
<value letter_id="E">-482</value>
<value letter_id="F">151</value>
<value letter_id="G">-138</value>
<value letter_id="H">139</value>
<value letter_id="I">155</value>
<value letter_id="K">-461</value>
<value letter_id="L">-39</value>
<value letter_id="M">247</value>
<value letter_id="N">-31</value>
<value letter_id="P">-480</value>
<value letter_id="Q">-439</value>
<value letter_id="R">-449</value>
<value letter_id="S">-399</value>
<value letter_id="T">-312</value>
<value letter_id="V">0</value>
<value letter_id="W">-391</value>
<value letter_id="Y">244</value>
</alphabet_array>
<alphabet_array>
<value letter_id="A">-138</value>
<value letter_id="C">24</value>
<value letter_id="D">-488</value>
<value letter_id="E">-452</value>
<value letter_id="F">-2</value>
<value letter_id="G">-421</value>
<value letter_id="H">-3</value>
<value letter_id="I">-15</value>
<value letter_id="K">-76</value>
<value letter_id="L">-16</value>
<value letter_id="M">-223</value>
<value letter_id="N">-420</value>
<value letter_id="P">-460</value>
<value letter_id="Q">-37</value>
<value letter_id="R">218</value>
<value letter_id="S">-381</value>
<value letter_id="T">-309</value>
<value letter_id="V">29</value>
<value letter_id="W">228</value>
<value letter_id="Y">250</value>
</alphabet_array>
<alphabet_array>
<value letter_id="A">-63</value>
<value letter_id="C">120</value>
<value letter_id="D">-545</value>
<value letter_id="E">-493</value>
<value letter_id="F">24</value>
<value letter_id="G">-46</value>
<value letter_id="H">-376</value>
<value letter_id="I">129</value>
<value letter_id="K">-467</value>
<value letter_id="L">-11</value>
<value letter_id="M">-220</value>
<value letter_id="N">-447</value>
<value letter_id="P">-485</value>
<value letter_id="Q">-443</value>
<value letter_id="R">-455</value>
<value letter_id="S">66</value>
<value letter_id="T">39</value>
<value letter_id="V">245</value>
<value letter_id="W">-413</value>
<value letter_id="Y">-384</value>
</alphabet_array>
<alphabet_array>
<value letter_id="A">-128</value>
<value letter_id="C">-425</value>
<value letter_id="D">348</value>
<value letter_id="E">-222</value>
<value letter_id="F">-175</value>
<value letter_id="G">-41</value>
<value letter_id="H">-232</value>
<value letter_id="I">-456</value>
<value letter_id="K">91</value>
<value letter_id="L">-149</value>
<value letter_id="M">-340</value>
<value letter_id="N">-86</value>
<value letter_id="P">-385</value>
<value letter_id="Q">38</value>
<value letter_id="R">46</value>
<value letter_id="S">-285</value>
<value letter_id="T">-281</value>
<value letter_id="V">-388</value>
<value letter_id="W">-484</value>
<value letter_id="Y">69</value>
</alphabet_array>
<alphabet_array>
<value letter_id="A">168</value>
<value letter_id="C">113</value>
<value letter_id="D">-318</value>
<value letter_id="E">-272</value>
<value letter_id="F">-164</value>
<value letter_id="G">-43</value>
<value letter_id="H">-267</value>
<value letter_id="I">-152</value>
<value letter_id="K">264</value>
<value letter_id="L">-86</value>
<value letter_id="M">54</value>
<value letter_id="N">-99</value>
<value letter_id="P">-409</value>
<value letter_id="Q">-268</value>
<value letter_id="R">96</value>
<value letter_id="S">-41</value>
<value letter_id="T">-285</value>
<value letter_id="V">-287</value>
<value letter_id="W">-446</value>
<value letter_id="Y">-395</value>
</alphabet_array>
<alphabet_array>
<value letter_id="A">-141</value>
<value letter_id="C">78</value>
<value letter_id="D">-331</value>
<value letter_id="E">-324</value>
<value letter_id="F">120</value>
<value letter_id="G">-352</value>
<value letter_id="H">99</value>
<value letter_id="I">-63</value>
<value letter_id="K">-52</value>
<value letter_id="L">-111</value>
<value letter_id="M">-240</value>
<value letter_id="N">-139</value>
<value letter_id="P">-360</value>
<value letter_id="Q">-148</value>
<value letter_id="R">-161</value>
<value letter_id="S">-179</value>
<value letter_id="T">-90</value>
<value letter_id="V">-96</value>
<value letter_id="W">287</value>
<value letter_id="Y">315</value>
</alphabet_array>
<alphabet_array>
<value letter_id="A">23</value>
<value letter_id="C">17</value>
<value letter_id="D">-299</value>
<value letter_id="E">-253</value>
<value letter_id="F">-440</value>
<value letter_id="G">-356</value>
<value letter_id="H">-254</value>
<value letter_id="I">10</value>
<value letter_id="K">228</value>
<value letter_id="L">-24</value>
<value letter_id="M">-34</value>
<value letter_id="N">125</value>
<value letter_id="P">-398</value>
<value letter_id="Q">34</value>
<value letter_id="R">96</value>
<value letter_id="S">-87</value>
<value letter_id="T">2</value>
<value letter_id="V">-66</value>
<value letter_id="W">-451</value>
<value letter_id="Y">-113</value>
</alphabet_array>
<alphabet_array>
<value letter_id="A">-146</value>
<value letter_id="C">21</value>
<value letter_id="D">-544</value>
<value letter_id="E">-490</value>
<value letter_id="F">129</value>
<value letter_id="G">-446</value>
<value letter_id="H">-379</value>
<value letter_id="I">71</value>
<value letter_id="K">-467</value>
<value letter_id="L">206</value>
<value letter_id="M">203</value>
<value letter_id="N">-453</value>
<value letter_id="P">-482</value>
<value letter_id="Q">-39</value>
<value letter_id="R">-155</value>
<value letter_id="S">-413</value>
<value letter_id="T">-319</value>
<value letter_id="V">29</value>
<value letter_id="W">-415</value>
<value letter_id="Y">-115</value>
</alphabet_array>
<alphabet_array>
<value letter_id="A">-15</value>
<value letter_id="C">175</value>
<value letter_id="D">-545</value>
<value letter_id="E">-492</value>
<value letter_id="F">-150</value>
<value letter_id="G">-436</value>
<value letter_id="H">-376</value>
<value letter_id="I">114</value>
<value letter_id="K">-164</value>
<value letter_id="L">142</value>
<value letter_id="M">184</value>
<value letter_id="N">-122</value>
<value letter_id="P">-485</value>
<value letter_id="Q">-443</value>
<value letter_id="R">-150</value>
<value letter_id="S">-404</value>
<value letter_id="T">68</value>
<value letter_id="V">122</value>
<value letter_id="W">-413</value>
<value letter_id="Y">35</value>
</alphabet_array>
<alphabet_array>
<value letter_id="A">-127</value>
<value letter_id="C">9</value>
<value letter_id="D">-272</value>
<value letter_id="E">-114</value>
<value letter_id="F">-4</value>
<value letter_id="G">-131</value>
<value letter_id="H">90</value>
<value letter_id="I">-176</value>
<value letter_id="K">100</value>
<value letter_id="L">-382</value>
<value letter_id="M">-298</value>
<value letter_id="N">65</value>
<value letter_id="P">-372</value>
<value letter_id="Q">-235</value>
<value letter_id="R">109</value>
<value letter_id="S">-155</value>
<value letter_id="T">121</value>
<value letter_id="V">-30</value>
<value letter_id="W">189</value>
<value letter_id="Y">231</value>
</alphabet_array>
<alphabet_array>
<value letter_id="A">22</value>
<value letter_id="C">213</value>
<value letter_id="D">-381</value>
<value letter_id="E">56</value>
<value letter_id="F">20</value>
<value letter_id="G">-393</value>
<value letter_id="H">-7</value>
<value letter_id="I">18</value>
<value letter_id="K">-137</value>
<value letter_id="L">27</value>
<value letter_id="M">-246</value>
<value letter_id="N">69</value>
<value letter_id="P">-438</value>
<value letter_id="Q">28</value>
<value letter_id="R">-356</value>
<value letter_id="S">-7</value>
<value letter_id="T">2</value>
<value letter_id="V">133</value>
<value letter_id="W">-429</value>
<value letter_id="Y">-22</value>
</alphabet_array>
<alphabet_array>
<value letter_id="A">-295</value>
<value letter_id="C">311</value>
<value letter_id="D">-502</value>
<value letter_id="E">-458</value>
<value letter_id="F">81</value>
<value letter_id="G">-427</value>
<value letter_id="H">83</value>
<value letter_id="I">-248</value>
<value letter_id="K">-439</value>
<value letter_id="L">-74</value>
<value letter_id="M">-20</value>
<value letter_id="N">162</value>
<value letter_id="P">-470</value>
<value letter_id="Q">21</value>
<value letter_id="R">-434</value>
<value letter_id="S">99</value>
<value letter_id="T">-51</value>
<value letter_id="V">-44</value>
<value letter_id="W">159</value>
<value letter_id="Y">180</value>
</alphabet_array>
</alphabet_matrix>
</scores>
<probabilities>
<alphabet_matrix>
<alphabet_array>
<value letter_id="A">0.054545</value>
<value letter_id="C">0.000000</value>
<value letter_id="D">0.072727</value>
<value letter_id="E">0.036364</value>
<value letter_id="F">0.509091</value>
<value letter_id="G">0.000000</value>
<value letter_id="H">0.000000</value>
<value letter_id="I">0.072727</value>
<value letter_id="K">0.000000</value>
<value letter_id="L">0.072727</value>
<value letter_id="M">0.018182</value>
<value letter_id="N">0.036364</value>
<value letter_id="P">0.018182</value>
<value letter_id="Q">0.000000</value>
<value letter_id="R">0.018182</value>
<value letter_id="S">0.000000</value>
<value letter_id="T">0.018182</value>
<value letter_id="V">0.000000</value>
<value letter_id="W">0.018182</value>
<value letter_id="Y">0.054545</value>
</alphabet_array>
<alphabet_array>
<value letter_id="A">0.000000</value>
<value letter_id="C">0.000000</value>
<value letter_id="D">0.218182</value>
<value letter_id="E">0.090909</value>
<value letter_id="F">0.036364</value>
<value letter_id="G">0.163636</value>
<value letter_id="H">0.018182</value>
<value letter_id="I">0.018182</value>
<value letter_id="K">0.072727</value>
<value letter_id="L">0.072727</value>
<value letter_id="M">0.018182</value>
<value letter_id="N">0.054545</value>
<value letter_id="P">0.000000</value>
<value letter_id="Q">0.109091</value>
<value letter_id="R">0.090909</value>
<value letter_id="S">0.018182</value>
<value letter_id="T">0.018182</value>
<value letter_id="V">0.000000</value>
<value letter_id="W">0.000000</value>
<value letter_id="Y">0.000000</value>
</alphabet_array>
<alphabet_array>
<value letter_id="A">0.018182</value>
<value letter_id="C">0.000000</value>
<value letter_id="D">0.000000</value>
<value letter_id="E">0.000000</value>
<value letter_id="F">0.145455</value>
<value letter_id="G">0.000000</value>
<value letter_id="H">0.000000</value>
<value letter_id="I">0.127273</value>
<value letter_id="K">0.000000</value>
<value letter_id="L">0.236364</value>
<value letter_id="M">0.036364</value>
<value letter_id="N">0.000000</value>
<value letter_id="P">0.036364</value>
<value letter_id="Q">0.000000</value>
<value letter_id="R">0.018182</value>
<value letter_id="S">0.036364</value>
<value letter_id="T">0.036364</value>
<value letter_id="V">0.200000</value>
<value letter_id="W">0.018182</value>
<value letter_id="Y">0.090909</value>
</alphabet_array>
<alphabet_array>
<value letter_id="A">0.200000</value>
<value letter_id="C">0.000000</value>
<value letter_id="D">0.000000</value>
<value letter_id="E">0.054545</value>
<value letter_id="F">0.127273</value>
<value letter_id="G">0.127273</value>
<value letter_id="H">0.000000</value>
<value letter_id="I">0.000000</value>
<value letter_id="K">0.000000</value>
<value letter_id="L">0.072727</value>
<value letter_id="M">0.000000</value>
<value letter_id="N">0.018182</value>
<value letter_id="P">0.072727</value>
<value letter_id="Q">0.000000</value>
<value letter_id="R">0.000000</value>
<value letter_id="S">0.200000</value>
<value letter_id="T">0.072727</value>
<value letter_id="V">0.036364</value>
<value letter_id="W">0.000000</value>
<value letter_id="Y">0.018182</value>
</alphabet_array>
<alphabet_array>
<value letter_id="A">0.090909</value>
<value letter_id="C">0.000000</value>
<value letter_id="D">0.109091</value>
<value letter_id="E">0.145455</value>
<value letter_id="F">0.000000</value>
<value letter_id="G">0.109091</value>
<value letter_id="H">0.000000</value>
<value letter_id="I">0.018182</value>
<value letter_id="K">0.072727</value>
<value letter_id="L">0.054545</value>
<value letter_id="M">0.054545</value>
<value letter_id="N">0.018182</value>
<value letter_id="P">0.036364</value>
<value letter_id="Q">0.018182</value>
<value letter_id="R">0.054545</value>
<value letter_id="S">0.090909</value>
<value letter_id="T">0.054545</value>
<value letter_id="V">0.018182</value>
<value letter_id="W">0.018182</value>
<value letter_id="Y">0.036364</value>
</alphabet_array>
<alphabet_array>
<value letter_id="A">0.036364</value>
<value letter_id="C">0.000000</value>
<value letter_id="D">0.145455</value>
<value letter_id="E">0.236364</value>
<value letter_id="F">0.000000</value>
<value letter_id="G">0.018182</value>
<value letter_id="H">0.018182</value>
<value letter_id="I">0.054545</value>
<value letter_id="K">0.054545</value>
<value letter_id="L">0.036364</value>
<value letter_id="M">0.000000</value>
<value letter_id="N">0.163636</value>
<value letter_id="P">0.000000</value>
<value letter_id="Q">0.054545</value>
<value letter_id="R">0.090909</value>
<value letter_id="S">0.018182</value>
<value letter_id="T">0.000000</value>
<value letter_id="V">0.036364</value>
<value letter_id="W">0.000000</value>
<value letter_id="Y">0.036364</value>
</alphabet_array>
<alphabet_array>
<value letter_id="A">0.000000</value>
<value letter_id="C">0.000000</value>
<value letter_id="D">0.000000</value>
<value letter_id="E">0.018182</value>
<value letter_id="F">0.090909</value>
<value letter_id="G">0.000000</value>
<value letter_id="H">0.000000</value>
<value letter_id="I">0.036364</value>
<value letter_id="K">0.000000</value>
<value letter_id="L">0.036364</value>
<value letter_id="M">0.036364</value>
<value letter_id="N">0.000000</value>
<value letter_id="P">0.000000</value>
<value letter_id="Q">0.000000</value>
<value letter_id="R">0.000000</value>
<value letter_id="S">0.018182</value>
<value letter_id="T">0.000000</value>
<value letter_id="V">0.181818</value>
<value letter_id="W">0.018182</value>
<value letter_id="Y">0.563636</value>
</alphabet_array>
<alphabet_array>
<value letter_id="A">0.090909</value>
<value letter_id="C">0.036364</value>
<value letter_id="D">0.000000</value>
<value letter_id="E">0.000000</value>
<value letter_id="F">0.018182</value>
<value letter_id="G">0.018182</value>
<value letter_id="H">0.000000</value>
<value letter_id="I">0.018182</value>
<value letter_id="K">0.000000</value>
<value letter_id="L">0.345455</value>
<value letter_id="M">0.072727</value>
<value letter_id="N">0.054545</value>
<value letter_id="P">0.090909</value>
<value letter_id="Q">0.000000</value>
<value letter_id="R">0.054545</value>
<value letter_id="S">0.054545</value>
<value letter_id="T">0.072727</value>
<value letter_id="V">0.072727</value>
<value letter_id="W">0.000000</value>
<value letter_id="Y">0.000000</value>
</alphabet_array>
<alphabet_array>
<value letter_id="A">0.036364</value>
<value letter_id="C">0.000000</value>
<value letter_id="D">0.090909</value>
<value letter_id="E">0.400000</value>
<value letter_id="F">0.000000</value>
<value letter_id="G">0.036364</value>
<value letter_id="H">0.036364</value>
<value letter_id="I">0.018182</value>
<value letter_id="K">0.018182</value>
<value letter_id="L">0.000000</value>
<value letter_id="M">0.000000</value>
<value letter_id="N">0.018182</value>
<value letter_id="P">0.000000</value>
<value letter_id="Q">0.127273</value>
<value letter_id="R">0.054545</value>
<value letter_id="S">0.036364</value>
<value letter_id="T">0.018182</value>
<value letter_id="V">0.018182</value>
<value letter_id="W">0.054545</value>
<value letter_id="Y">0.036364</value>
</alphabet_array>
<alphabet_array>
<value letter_id="A">0.018182</value>
<value letter_id="C">0.018182</value>
<value letter_id="D">0.018182</value>
<value letter_id="E">0.000000</value>
<value letter_id="F">0.036364</value>
<value letter_id="G">0.036364</value>
<value letter_id="H">0.018182</value>
<value letter_id="I">0.200000</value>
<value letter_id="K">0.054545</value>
<value letter_id="L">0.163636</value>
<value letter_id="M">0.272727</value>
<value letter_id="N">0.000000</value>
<value letter_id="P">0.018182</value>
<value letter_id="Q">0.000000</value>
<value letter_id="R">0.000000</value>
<value letter_id="S">0.000000</value>
<value letter_id="T">0.036364</value>
<value letter_id="V">0.090909</value>
<value letter_id="W">0.000000</value>
<value letter_id="Y">0.018182</value>
</alphabet_array>
<alphabet_array>
<value letter_id="A">0.054545</value>
<value letter_id="C">0.036364</value>
<value letter_id="D">0.000000</value>
<value letter_id="E">0.018182</value>
<value letter_id="F">0.036364</value>
<value letter_id="G">0.000000</value>
<value letter_id="H">0.000000</value>
<value letter_id="I">0.254545</value>
<value letter_id="K">0.000000</value>
<value letter_id="L">0.163636</value>
<value letter_id="M">0.127273</value>
<value letter_id="N">0.000000</value>
<value letter_id="P">0.000000</value>
<value letter_id="Q">0.018182</value>
<value letter_id="R">0.000000</value>
<value letter_id="S">0.036364</value>
<value letter_id="T">0.090909</value>
<value letter_id="V">0.145455</value>
<value letter_id="W">0.000000</value>
<value letter_id="Y">0.018182</value>
</alphabet_array>
<alphabet_array>
<value letter_id="A">0.036364</value>
<value letter_id="C">0.018182</value>
<value letter_id="D">0.000000</value>
<value letter_id="E">0.000000</value>
<value letter_id="F">0.072727</value>
<value letter_id="G">0.000000</value>
<value letter_id="H">0.000000</value>
<value letter_id="I">0.290909</value>
<value letter_id="K">0.036364</value>
<value letter_id="L">0.072727</value>
<value letter_id="M">0.036364</value>
<value letter_id="N">0.109091</value>
<value letter_id="P">0.000000</value>
<value letter_id="Q">0.018182</value>
<value letter_id="R">0.000000</value>
<value letter_id="S">0.036364</value>
<value letter_id="T">0.054545</value>
<value letter_id="V">0.072727</value>
<value letter_id="W">0.000000</value>
<value letter_id="Y">0.145455</value>
</alphabet_array>
<alphabet_array>
<value letter_id="A">0.018182</value>
<value letter_id="C">0.000000</value>
<value letter_id="D">0.018182</value>
<value letter_id="E">0.000000</value>
<value letter_id="F">0.000000</value>
<value letter_id="G">0.036364</value>
<value letter_id="H">0.000000</value>
<value letter_id="I">0.054545</value>
<value letter_id="K">0.000000</value>
<value letter_id="L">0.072727</value>
<value letter_id="M">0.018182</value>
<value letter_id="N">0.109091</value>
<value letter_id="P">0.000000</value>
<value letter_id="Q">0.309091</value>
<value letter_id="R">0.090909</value>
<value letter_id="S">0.072727</value>
<value letter_id="T">0.018182</value>
<value letter_id="V">0.145455</value>
<value letter_id="W">0.000000</value>
<value letter_id="Y">0.036364</value>
</alphabet_array>
<alphabet_array>
<value letter_id="A">0.000000</value>
<value letter_id="C">0.018182</value>
<value letter_id="D">0.000000</value>
<value letter_id="E">0.000000</value>
<value letter_id="F">0.345455</value>
<value letter_id="G">0.018182</value>
<value letter_id="H">0.000000</value>
<value letter_id="I">0.072727</value>
<value letter_id="K">0.000000</value>
<value letter_id="L">0.072727</value>
<value letter_id="M">0.018182</value>
<value letter_id="N">0.000000</value>
<value letter_id="P">0.000000</value>
<value letter_id="Q">0.272727</value>
<value letter_id="R">0.000000</value>
<value letter_id="S">0.000000</value>
<value letter_id="T">0.036364</value>
<value letter_id="V">0.054545</value>
<value letter_id="W">0.000000</value>
<value letter_id="Y">0.090909</value>
</alphabet_array>
<alphabet_array>
<value letter_id="A">0.000000</value>
<value letter_id="C">0.072727</value>
<value letter_id="D">0.000000</value>
<value letter_id="E">0.000000</value>
<value letter_id="F">0.090909</value>
<value letter_id="G">0.436364</value>
<value letter_id="H">0.000000</value>
<value letter_id="I">0.036364</value>
<value letter_id="K">0.000000</value>
<value letter_id="L">0.018182</value>
<value letter_id="M">0.000000</value>
<value letter_id="N">0.000000</value>
<value letter_id="P">0.000000</value>
<value letter_id="Q">0.000000</value>
<value letter_id="R">0.000000</value>
<value letter_id="S">0.054545</value>
<value letter_id="T">0.236364</value>
<value letter_id="V">0.018182</value>
<value letter_id="W">0.000000</value>
<value letter_id="Y">0.036364</value>
</alphabet_array>
<alphabet_array>
<value letter_id="A">0.018182</value>
<value letter_id="C">0.000000</value>
<value letter_id="D">0.000000</value>
<value letter_id="E">0.000000</value>
<value letter_id="F">0.163636</value>
<value letter_id="G">0.000000</value>
<value letter_id="H">0.000000</value>
<value letter_id="I">0.163636</value>
<value letter_id="K">0.000000</value>
<value letter_id="L">0.090909</value>
<value letter_id="M">0.090909</value>
<value letter_id="N">0.018182</value>
<value letter_id="P">0.000000</value>
<value letter_id="Q">0.018182</value>
<value letter_id="R">0.000000</value>
<value letter_id="S">0.000000</value>
<value letter_id="T">0.054545</value>
<value letter_id="V">0.200000</value>
<value letter_id="W">0.000000</value>
<value letter_id="Y">0.181818</value>
</alphabet_array>
<alphabet_array>
<value letter_id="A">0.109091</value>
<value letter_id="C">0.036364</value>
<value letter_id="D">0.000000</value>
<value letter_id="E">0.000000</value>
<value letter_id="F">0.000000</value>
<value letter_id="G">0.036364</value>
<value letter_id="H">0.000000</value>
<value letter_id="I">0.254545</value>
<value letter_id="K">0.000000</value>
<value letter_id="L">0.090909</value>
<value letter_id="M">0.000000</value>
<value letter_id="N">0.018182</value>
<value letter_id="P">0.000000</value>
<value letter_id="Q">0.000000</value>
<value letter_id="R">0.000000</value>
<value letter_id="S">0.018182</value>
<value letter_id="T">0.181818</value>
<value letter_id="V">0.236364</value>
<value letter_id="W">0.000000</value>
<value letter_id="Y">0.018182</value>
</alphabet_array>
<alphabet_array>
<value letter_id="A">0.036364</value>
<value letter_id="C">0.000000</value>
<value letter_id="D">0.000000</value>
<value letter_id="E">0.000000</value>
<value letter_id="F">0.054545</value>
<value letter_id="G">0.000000</value>
<value letter_id="H">0.000000</value>
<value letter_id="I">0.072727</value>
<value letter_id="K">0.000000</value>
<value letter_id="L">0.218182</value>
<value letter_id="M">0.145455</value>
<value letter_id="N">0.018182</value>
<value letter_id="P">0.000000</value>
<value letter_id="Q">0.000000</value>
<value letter_id="R">0.000000</value>
<value letter_id="S">0.000000</value>
<value letter_id="T">0.145455</value>
<value letter_id="V">0.036364</value>
<value letter_id="W">0.200000</value>
<value letter_id="Y">0.072727</value>
</alphabet_array>
<alphabet_array>
<value letter_id="A">0.036364</value>
<value letter_id="C">0.036364</value>
<value letter_id="D">0.018182</value>
<value letter_id="E">0.000000</value>
<value letter_id="F">0.018182</value>
<value letter_id="G">0.000000</value>
<value letter_id="H">0.000000</value>
<value letter_id="I">0.090909</value>
<value letter_id="K">0.000000</value>
<value letter_id="L">0.400000</value>
<value letter_id="M">0.181818</value>
<value letter_id="N">0.000000</value>
<value letter_id="P">0.000000</value>
<value letter_id="Q">0.000000</value>
<value letter_id="R">0.000000</value>
<value letter_id="S">0.090909</value>
<value letter_id="T">0.054545</value>
<value letter_id="V">0.072727</value>
<value letter_id="W">0.000000</value>
<value letter_id="Y">0.000000</value>
</alphabet_array>
<alphabet_array>
<value letter_id="A">0.018182</value>
<value letter_id="C">0.000000</value>
<value letter_id="D">0.000000</value>
<value letter_id="E">0.000000</value>
<value letter_id="F">0.436364</value>
<value letter_id="G">0.254545</value>
<value letter_id="H">0.000000</value>
<value letter_id="I">0.018182</value>
<value letter_id="K">0.000000</value>
<value letter_id="L">0.018182</value>
<value letter_id="M">0.000000</value>
<value letter_id="N">0.000000</value>
<value letter_id="P">0.000000</value>
<value letter_id="Q">0.000000</value>
<value letter_id="R">0.000000</value>
<value letter_id="S">0.018182</value>
<value letter_id="T">0.000000</value>
<value letter_id="V">0.000000</value>
<value letter_id="W">0.000000</value>
<value letter_id="Y">0.236364</value>
</alphabet_array>
<alphabet_array>
<value letter_id="A">0.181818</value>
<value letter_id="C">0.036364</value>
<value letter_id="D">0.000000</value>
<value letter_id="E">0.000000</value>
<value letter_id="F">0.018182</value>
<value letter_id="G">0.090909</value>
<value letter_id="H">0.000000</value>
<value letter_id="I">0.036364</value>
<value letter_id="K">0.018182</value>
<value letter_id="L">0.127273</value>
<value letter_id="M">0.018182</value>
<value letter_id="N">0.000000</value>
<value letter_id="P">0.000000</value>
<value letter_id="Q">0.000000</value>
<value letter_id="R">0.000000</value>
<value letter_id="S">0.327273</value>
<value letter_id="T">0.000000</value>
<value letter_id="V">0.145455</value>
<value letter_id="W">0.000000</value>
<value letter_id="Y">0.000000</value>
</alphabet_array>
<alphabet_array>
<value letter_id="A">0.200000</value>
<value letter_id="C">0.036364</value>
<value letter_id="D">0.000000</value>
<value letter_id="E">0.000000</value>
<value letter_id="F">0.181818</value>
<value letter_id="G">0.000000</value>
<value letter_id="H">0.000000</value>
<value letter_id="I">0.090909</value>
<value letter_id="K">0.000000</value>
<value letter_id="L">0.054545</value>
<value letter_id="M">0.000000</value>
<value letter_id="N">0.000000</value>
<value letter_id="P">0.145455</value>
<value letter_id="Q">0.018182</value>
<value letter_id="R">0.000000</value>
<value letter_id="S">0.109091</value>
<value letter_id="T">0.036364</value>
<value letter_id="V">0.090909</value>
<value letter_id="W">0.000000</value>
<value letter_id="Y">0.036364</value>
</alphabet_array>
<alphabet_array>
<value letter_id="A">0.181818</value>
<value letter_id="C">0.000000</value>
<value letter_id="D">0.000000</value>
<value letter_id="E">0.018182</value>
<value letter_id="F">0.127273</value>
<value letter_id="G">0.036364</value>
<value letter_id="H">0.018182</value>
<value letter_id="I">0.090909</value>
<value letter_id="K">0.000000</value>
<value letter_id="L">0.054545</value>
<value letter_id="M">0.036364</value>
<value letter_id="N">0.000000</value>
<value letter_id="P">0.000000</value>
<value letter_id="Q">0.036364</value>
<value letter_id="R">0.000000</value>
<value letter_id="S">0.145455</value>
<value letter_id="T">0.090909</value>
<value letter_id="V">0.090909</value>
<value letter_id="W">0.018182</value>
<value letter_id="Y">0.054545</value>
</alphabet_array>
<alphabet_array>
<value letter_id="A">0.163636</value>
<value letter_id="C">0.109091</value>
<value letter_id="D">0.000000</value>
<value letter_id="E">0.000000</value>
<value letter_id="F">0.345455</value>
<value letter_id="G">0.000000</value>
<value letter_id="H">0.000000</value>
<value letter_id="I">0.000000</value>
<value letter_id="K">0.000000</value>
<value letter_id="L">0.054545</value>
<value letter_id="M">0.054545</value>
<value letter_id="N">0.000000</value>
<value letter_id="P">0.000000</value>
<value letter_id="Q">0.090909</value>
<value letter_id="R">0.000000</value>
<value letter_id="S">0.090909</value>
<value letter_id="T">0.018182</value>
<value letter_id="V">0.018182</value>
<value letter_id="W">0.036364</value>
<value letter_id="Y">0.018182</value>
</alphabet_array>
<alphabet_array>
<value letter_id="A">0.000000</value>
<value letter_id="C">0.000000</value>
<value letter_id="D">0.000000</value>
<value letter_id="E">0.000000</value>
<value letter_id="F">0.000000</value>
<value letter_id="G">0.000000</value>
<value letter_id="H">0.000000</value>
<value letter_id="I">0.000000</value>
<value letter_id="K">0.000000</value>
<value letter_id="L">0.000000</value>
<value letter_id="M">0.000000</value>
<value letter_id="N">0.000000</value>
<value letter_id="P">0.981818</value>
<value letter_id="Q">0.000000</value>
<value letter_id="R">0.000000</value>
<value letter_id="S">0.000000</value>
<value letter_id="T">0.018182</value>
<value letter_id="V">0.000000</value>
<value letter_id="W">0.000000</value>
<value letter_id="Y">0.000000</value>
</alphabet_array>
<alphabet_array>
<value letter_id="A">0.018182</value>
<value letter_id="C">0.000000</value>
<value letter_id="D">0.000000</value>
<value letter_id="E">0.018182</value>
<value letter_id="F">0.018182</value>
<value letter_id="G">0.036364</value>
<value letter_id="H">0.000000</value>
<value letter_id="I">0.200000</value>
<value letter_id="K">0.018182</value>
<value letter_id="L">0.490909</value>
<value letter_id="M">0.072727</value>
<value letter_id="N">0.000000</value>
<value letter_id="P">0.000000</value>
<value letter_id="Q">0.000000</value>
<value letter_id="R">0.000000</value>
<value letter_id="S">0.018182</value>
<value letter_id="T">0.036364</value>
<value letter_id="V">0.054545</value>
<value letter_id="W">0.000000</value>
<value letter_id="Y">0.018182</value>
</alphabet_array>
<alphabet_array>
<value letter_id="A">0.309091</value>
<value letter_id="C">0.018182</value>
<value letter_id="D">0.000000</value>
<value letter_id="E">0.000000</value>
<value letter_id="F">0.000000</value>
<value letter_id="G">0.036364</value>
<value letter_id="H">0.000000</value>
<value letter_id="I">0.218182</value>
<value letter_id="K">0.000000</value>
<value letter_id="L">0.309091</value>
<value letter_id="M">0.000000</value>
<value letter_id="N">0.000000</value>
<value letter_id="P">0.000000</value>
<value letter_id="Q">0.000000</value>
<value letter_id="R">0.000000</value>
<value letter_id="S">0.000000</value>
<value letter_id="T">0.036364</value>
<value letter_id="V">0.072727</value>
<value letter_id="W">0.000000</value>
<value letter_id="Y">0.000000</value>
</alphabet_array>
<alphabet_array>
<value letter_id="A">0.072727</value>
<value letter_id="C">0.000000</value>
<value letter_id="D">0.000000</value>
<value letter_id="E">0.000000</value>
<value letter_id="F">0.018182</value>
<value letter_id="G">0.000000</value>
<value letter_id="H">0.000000</value>
<value letter_id="I">0.054545</value>
<value letter_id="K">0.000000</value>
<value letter_id="L">0.163636</value>
<value letter_id="M">0.036364</value>
<value letter_id="N">0.000000</value>
<value letter_id="P">0.418182</value>
<value letter_id="Q">0.000000</value>
<value letter_id="R">0.000000</value>
<value letter_id="S">0.018182</value>
<value letter_id="T">0.036364</value>
<value letter_id="V">0.109091</value>
<value letter_id="W">0.000000</value>
<value letter_id="Y">0.072727</value>
</alphabet_array>
<alphabet_array>
<value letter_id="A">0.090909</value>
<value letter_id="C">0.018182</value>
<value letter_id="D">0.000000</value>
<value letter_id="E">0.000000</value>
<value letter_id="F">0.054545</value>
<value letter_id="G">0.054545</value>
<value letter_id="H">0.000000</value>
<value letter_id="I">0.036364</value>
<value letter_id="K">0.000000</value>
<value letter_id="L">0.418182</value>
<value letter_id="M">0.036364</value>
<value letter_id="N">0.000000</value>
<value letter_id="P">0.145455</value>
<value letter_id="Q">0.000000</value>
<value letter_id="R">0.000000</value>
<value letter_id="S">0.000000</value>
<value letter_id="T">0.018182</value>
<value letter_id="V">0.109091</value>
<value letter_id="W">0.018182</value>
<value letter_id="Y">0.000000</value>
</alphabet_array>
<alphabet_array>
<value letter_id="A">0.018182</value>
<value letter_id="C">0.036364</value>
<value letter_id="D">0.000000</value>
<value letter_id="E">0.000000</value>
<value letter_id="F">0.254545</value>
<value letter_id="G">0.000000</value>
<value letter_id="H">0.000000</value>
<value letter_id="I">0.254545</value>
<value letter_id="K">0.000000</value>
<value letter_id="L">0.254545</value>
<value letter_id="M">0.054545</value>
<value letter_id="N">0.000000</value>
<value letter_id="P">0.000000</value>
<value letter_id="Q">0.000000</value>
<value letter_id="R">0.000000</value>
<value letter_id="S">0.036364</value>
<value letter_id="T">0.018182</value>
<value letter_id="V">0.072727</value>
<value letter_id="W">0.000000</value>
<value letter_id="Y">0.000000</value>
</alphabet_array>
<alphabet_array>
<value letter_id="A">0.436364</value>
<value letter_id="C">0.036364</value>
<value letter_id="D">0.000000</value>
<value letter_id="E">0.000000</value>
<value letter_id="F">0.090909</value>
<value letter_id="G">0.218182</value>
<value letter_id="H">0.000000</value>
<value letter_id="I">0.018182</value>
<value letter_id="K">0.000000</value>
<value letter_id="L">0.000000</value>
<value letter_id="M">0.000000</value>
<value letter_id="N">0.127273</value>
<value letter_id="P">0.000000</value>
<value letter_id="Q">0.018182</value>
<value letter_id="R">0.000000</value>
<value letter_id="S">0.018182</value>
<value letter_id="T">0.036364</value>
<value letter_id="V">0.000000</value>
<value letter_id="W">0.000000</value>
<value letter_id="Y">0.000000</value>
</alphabet_array>
<alphabet_array>
<value letter_id="A">0.145455</value>
<value letter_id="C">0.036364</value>
<value letter_id="D">0.000000</value>
<value letter_id="E">0.000000</value>
<value letter_id="F">0.036364</value>
<value letter_id="G">0.000000</value>
<value letter_id="H">0.000000</value>
<value letter_id="I">0.090909</value>
<value letter_id="K">0.000000</value>
<value letter_id="L">0.400000</value>
<value letter_id="M">0.018182</value>
<value letter_id="N">0.036364</value>
<value letter_id="P">0.000000</value>
<value letter_id="Q">0.000000</value>
<value letter_id="R">0.000000</value>
<value letter_id="S">0.090909</value>
<value letter_id="T">0.036364</value>
<value letter_id="V">0.090909</value>
<value letter_id="W">0.000000</value>
<value letter_id="Y">0.018182</value>
</alphabet_array>
<alphabet_array>
<value letter_id="A">0.036364</value>
<value letter_id="C">0.018182</value>
<value letter_id="D">0.000000</value>
<value letter_id="E">0.000000</value>
<value letter_id="F">0.054545</value>
<value letter_id="G">0.018182</value>
<value letter_id="H">0.000000</value>
<value letter_id="I">0.236364</value>
<value letter_id="K">0.000000</value>
<value letter_id="L">0.272727</value>
<value letter_id="M">0.072727</value>
<value letter_id="N">0.000000</value>
<value letter_id="P">0.000000</value>
<value letter_id="Q">0.000000</value>
<value letter_id="R">0.000000</value>
<value letter_id="S">0.000000</value>
<value letter_id="T">0.018182</value>
<value letter_id="V">0.272727</value>
<value letter_id="W">0.000000</value>
<value letter_id="Y">0.000000</value>
</alphabet_array>
<alphabet_array>
<value letter_id="A">0.054545</value>
<value letter_id="C">0.018182</value>
<value letter_id="D">0.000000</value>
<value letter_id="E">0.000000</value>
<value letter_id="F">0.109091</value>
<value letter_id="G">0.018182</value>
<value letter_id="H">0.000000</value>
<value letter_id="I">0.018182</value>
<value letter_id="K">0.072727</value>
<value letter_id="L">0.054545</value>
<value letter_id="M">0.018182</value>
<value letter_id="N">0.200000</value>
<value letter_id="P">0.000000</value>
<value letter_id="Q">0.036364</value>
<value letter_id="R">0.036364</value>
<value letter_id="S">0.163636</value>
<value letter_id="T">0.000000</value>
<value letter_id="V">0.018182</value>
<value letter_id="W">0.000000</value>
<value letter_id="Y">0.181818</value>
</alphabet_array>
<alphabet_array>
<value letter_id="A">0.000000</value>
<value letter_id="C">0.036364</value>
<value letter_id="D">0.000000</value>
<value letter_id="E">0.000000</value>
<value letter_id="F">0.181818</value>
<value letter_id="G">0.018182</value>
<value letter_id="H">0.018182</value>
<value letter_id="I">0.018182</value>
<value letter_id="K">0.000000</value>
<value letter_id="L">0.254545</value>
<value letter_id="M">0.036364</value>
<value letter_id="N">0.327273</value>
<value letter_id="P">0.000000</value>
<value letter_id="Q">0.000000</value>
<value letter_id="R">0.000000</value>
<value letter_id="S">0.036364</value>
<value letter_id="T">0.018182</value>
<value letter_id="V">0.018182</value>
<value letter_id="W">0.018182</value>
<value letter_id="Y">0.018182</value>
</alphabet_array>
<alphabet_array>
<value letter_id="A">0.036364</value>
<value letter_id="C">0.036364</value>
<value letter_id="D">0.000000</value>
<value letter_id="E">0.000000</value>
<value letter_id="F">0.200000</value>
<value letter_id="G">0.036364</value>
<value letter_id="H">0.018182</value>
<value letter_id="I">0.236364</value>
<value letter_id="K">0.000000</value>
<value letter_id="L">0.181818</value>
<value letter_id="M">0.036364</value>
<value letter_id="N">0.000000</value>
<value letter_id="P">0.000000</value>
<value letter_id="Q">0.000000</value>
<value letter_id="R">0.000000</value>
<value letter_id="S">0.054545</value>
<value letter_id="T">0.018182</value>
<value letter_id="V">0.109091</value>
<value letter_id="W">0.036364</value>
<value letter_id="Y">0.000000</value>
</alphabet_array>
<alphabet_array>
<value letter_id="A">0.054545</value>
<value letter_id="C">0.000000</value>
<value letter_id="D">0.000000</value>
<value letter_id="E">0.000000</value>
<value letter_id="F">0.036364</value>
<value letter_id="G">0.000000</value>
<value letter_id="H">0.000000</value>
<value letter_id="I">0.236364</value>
<value letter_id="K">0.000000</value>
<value letter_id="L">0.381818</value>
<value letter_id="M">0.090909</value>
<value letter_id="N">0.000000</value>
<value letter_id="P">0.000000</value>
<value letter_id="Q">0.000000</value>
<value letter_id="R">0.000000</value>
<value letter_id="S">0.018182</value>
<value letter_id="T">0.036364</value>
<value letter_id="V">0.145455</value>
<value letter_id="W">0.000000</value>
<value letter_id="Y">0.000000</value>
</alphabet_array>
<alphabet_array>
<value letter_id="A">0.036364</value>
<value letter_id="C">0.000000</value>
<value letter_id="D">0.054545</value>
<value letter_id="E">0.327273</value>
<value letter_id="F">0.000000</value>
<value letter_id="G">0.036364</value>
<value letter_id="H">0.000000</value>
<value letter_id="I">0.000000</value>
<value letter_id="K">0.072727</value>
<value letter_id="L">0.090909</value>
<value letter_id="M">0.036364</value>
<value letter_id="N">0.036364</value>
<value letter_id="P">0.000000</value>
<value letter_id="Q">0.090909</value>
<value letter_id="R">0.000000</value>
<value letter_id="S">0.054545</value>
<value letter_id="T">0.072727</value>
<value letter_id="V">0.054545</value>
<value letter_id="W">0.000000</value>
<value letter_id="Y">0.036364</value>
</alphabet_array>
<alphabet_array>
<value letter_id="A">0.000000</value>
<value letter_id="C">0.000000</value>
<value letter_id="D">0.000000</value>
<value letter_id="E">0.000000</value>
<value letter_id="F">0.181818</value>
<value letter_id="G">0.018182</value>
<value letter_id="H">0.054545</value>
<value letter_id="I">0.200000</value>
<value letter_id="K">0.000000</value>
<value letter_id="L">0.072727</value>
<value letter_id="M">0.145455</value>
<value letter_id="N">0.036364</value>
<value letter_id="P">0.000000</value>
<value letter_id="Q">0.000000</value>
<value letter_id="R">0.000000</value>
<value letter_id="S">0.000000</value>
<value letter_id="T">0.000000</value>
<value letter_id="V">0.054545</value>
<value letter_id="W">0.000000</value>
<value letter_id="Y">0.236364</value>
</alphabet_array>
<alphabet_array>
<value letter_id="A">0.018182</value>
<value letter_id="C">0.018182</value>
<value letter_id="D">0.000000</value>
<value letter_id="E">0.000000</value>
<value letter_id="F">0.054545</value>
<value letter_id="G">0.000000</value>
<value letter_id="H">0.018182</value>
<value letter_id="I">0.054545</value>
<value letter_id="K">0.036364</value>
<value letter_id="L">0.090909</value>
<value letter_id="M">0.000000</value>
<value letter_id="N">0.000000</value>
<value letter_id="P">0.000000</value>
<value letter_id="Q">0.036364</value>
<value letter_id="R">0.272727</value>
<value letter_id="S">0.000000</value>
<value letter_id="T">0.000000</value>
<value letter_id="V">0.072727</value>
<value letter_id="W">0.090909</value>
<value letter_id="Y">0.236364</value>
</alphabet_array>
<alphabet_array>
<value letter_id="A">0.036364</value>
<value letter_id="C">0.036364</value>
<value letter_id="D">0.000000</value>
<value letter_id="E">0.000000</value>
<value letter_id="F">0.072727</value>
<value letter_id="G">0.036364</value>
<value letter_id="H">0.000000</value>
<value letter_id="I">0.163636</value>
<value letter_id="K">0.000000</value>
<value letter_id="L">0.090909</value>
<value letter_id="M">0.000000</value>
<value letter_id="N">0.000000</value>
<value letter_id="P">0.000000</value>
<value letter_id="Q">0.000000</value>
<value letter_id="R">0.000000</value>
<value letter_id="S">0.127273</value>
<value letter_id="T">0.072727</value>
<value letter_id="V">0.363636</value>
<value letter_id="W">0.000000</value>
<value letter_id="Y">0.000000</value>
</alphabet_array>
<alphabet_array>
<value letter_id="A">0.018182</value>
<value letter_id="C">0.000000</value>
<value letter_id="D">0.563636</value>
<value letter_id="E">0.000000</value>
<value letter_id="F">0.018182</value>
<value letter_id="G">0.036364</value>
<value letter_id="H">0.000000</value>
<value letter_id="I">0.000000</value>
<value letter_id="K">0.109091</value>
<value letter_id="L">0.036364</value>
<value letter_id="M">0.000000</value>
<value letter_id="N">0.018182</value>
<value letter_id="P">0.000000</value>
<value letter_id="Q">0.054545</value>
<value letter_id="R">0.072727</value>
<value letter_id="S">0.000000</value>
<value letter_id="T">0.000000</value>
<value letter_id="V">0.000000</value>
<value letter_id="W">0.000000</value>
<value letter_id="Y">0.072727</value>
</alphabet_array>
<alphabet_array>
<value letter_id="A">0.218182</value>
<value letter_id="C">0.036364</value>
<value letter_id="D">0.000000</value>
<value letter_id="E">0.000000</value>
<value letter_id="F">0.018182</value>
<value letter_id="G">0.036364</value>
<value letter_id="H">0.000000</value>
<value letter_id="I">0.018182</value>
<value letter_id="K">0.400000</value>
<value letter_id="L">0.054545</value>
<value letter_id="M">0.036364</value>
<value letter_id="N">0.018182</value>
<value letter_id="P">0.000000</value>
<value letter_id="Q">0.000000</value>
<value letter_id="R">0.109091</value>
<value letter_id="S">0.054545</value>
<value letter_id="T">0.000000</value>
<value letter_id="V">0.000000</value>
<value letter_id="W">0.000000</value>
<value letter_id="Y">0.000000</value>
</alphabet_array>
<alphabet_array>
<value letter_id="A">0.018182</value>
<value letter_id="C">0.036364</value>
<value letter_id="D">0.000000</value>
<value letter_id="E">0.000000</value>
<value letter_id="F">0.127273</value>
<value letter_id="G">0.000000</value>
<value letter_id="H">0.036364</value>
<value letter_id="I">0.054545</value>
<value letter_id="K">0.054545</value>
<value letter_id="L">0.054545</value>
<value letter_id="M">0.000000</value>
<value letter_id="N">0.018182</value>
<value letter_id="P">0.000000</value>
<value letter_id="Q">0.018182</value>
<value letter_id="R">0.018182</value>
<value letter_id="S">0.018182</value>
<value letter_id="T">0.036364</value>
<value letter_id="V">0.036364</value>
<value letter_id="W">0.181818</value>
<value letter_id="Y">0.290909</value>
</alphabet_array>
<alphabet_array>
<value letter_id="A">0.072727</value>
<value letter_id="C">0.018182</value>
<value letter_id="D">0.000000</value>
<value letter_id="E">0.000000</value>
<value letter_id="F">0.000000</value>
<value letter_id="G">0.000000</value>
<value letter_id="H">0.000000</value>
<value letter_id="I">0.072727</value>
<value letter_id="K">0.309091</value>
<value letter_id="L">0.090909</value>
<value letter_id="M">0.018182</value>
<value letter_id="N">0.109091</value>
<value letter_id="P">0.000000</value>
<value letter_id="Q">0.054545</value>
<value letter_id="R">0.109091</value>
<value letter_id="S">0.036364</value>
<value letter_id="T">0.054545</value>
<value letter_id="V">0.036364</value>
<value letter_id="W">0.000000</value>
<value letter_id="Y">0.018182</value>
</alphabet_array>
<alphabet_array>
<value letter_id="A">0.018182</value>
<value letter_id="C">0.018182</value>
<value letter_id="D">0.000000</value>
<value letter_id="E">0.000000</value>
<value letter_id="F">0.163636</value>
<value letter_id="G">0.000000</value>
<value letter_id="H">0.000000</value>
<value letter_id="I">0.109091</value>
<value letter_id="K">0.000000</value>
<value letter_id="L">0.436364</value>
<value letter_id="M">0.109091</value>
<value letter_id="N">0.000000</value>
<value letter_id="P">0.000000</value>
<value letter_id="Q">0.036364</value>
<value letter_id="R">0.018182</value>
<value letter_id="S">0.000000</value>
<value letter_id="T">0.000000</value>
<value letter_id="V">0.072727</value>
<value letter_id="W">0.000000</value>
<value letter_id="Y">0.018182</value>
</alphabet_array>
<alphabet_array>
<value letter_id="A">0.054545</value>
<value letter_id="C">0.054545</value>
<value letter_id="D">0.000000</value>
<value letter_id="E">0.000000</value>
<value letter_id="F">0.018182</value>
<value letter_id="G">0.000000</value>
<value letter_id="H">0.000000</value>
<value letter_id="I">0.145455</value>
<value letter_id="K">0.018182</value>
<value letter_id="L">0.290909</value>
<value letter_id="M">0.090909</value>
<value letter_id="N">0.018182</value>
<value letter_id="P">0.000000</value>
<value letter_id="Q">0.000000</value>
<value letter_id="R">0.018182</value>
<value letter_id="S">0.000000</value>
<value letter_id="T">0.090909</value>
<value letter_id="V">0.145455</value>
<value letter_id="W">0.000000</value>
<value letter_id="Y">0.054545</value>
</alphabet_array>
<alphabet_array>
<value letter_id="A">0.018182</value>
<value letter_id="C">0.018182</value>
<value letter_id="D">0.000000</value>
<value letter_id="E">0.018182</value>
<value letter_id="F">0.054545</value>
<value letter_id="G">0.018182</value>
<value letter_id="H">0.036364</value>
<value letter_id="I">0.018182</value>
<value letter_id="K">0.127273</value>
<value letter_id="L">0.000000</value>
<value letter_id="M">0.000000</value>
<value letter_id="N">0.072727</value>
<value letter_id="P">0.000000</value>
<value letter_id="Q">0.000000</value>
<value letter_id="R">0.127273</value>
<value letter_id="S">0.018182</value>
<value letter_id="T">0.145455</value>
<value letter_id="V">0.054545</value>
<value letter_id="W">0.072727</value>
<value letter_id="Y">0.200000</value>
</alphabet_array>
<alphabet_array>
<value letter_id="A">0.072727</value>
<value letter_id="C">0.072727</value>
<value letter_id="D">0.000000</value>
<value letter_id="E">0.090909</value>
<value letter_id="F">0.072727</value>
<value letter_id="G">0.000000</value>
<value letter_id="H">0.018182</value>
<value letter_id="I">0.072727</value>
<value letter_id="K">0.018182</value>
<value letter_id="L">0.127273</value>
<value letter_id="M">0.000000</value>
<value letter_id="N">0.072727</value>
<value letter_id="P">0.000000</value>
<value letter_id="Q">0.054545</value>
<value letter_id="R">0.000000</value>
<value letter_id="S">0.072727</value>
<value letter_id="T">0.054545</value>
<value letter_id="V">0.163636</value>
<value letter_id="W">0.000000</value>
<value letter_id="Y">0.036364</value>
</alphabet_array>
<alphabet_array>
<value letter_id="A">0.000000</value>
<value letter_id="C">0.145455</value>
<value letter_id="D">0.000000</value>
<value letter_id="E">0.000000</value>
<value letter_id="F">0.109091</value>
<value letter_id="G">0.000000</value>
<value letter_id="H">0.036364</value>
<value letter_id="I">0.000000</value>
<value letter_id="K">0.000000</value>
<value letter_id="L">0.054545</value>
<value letter_id="M">0.018182</value>
<value letter_id="N">0.145455</value>
<value letter_id="P">0.000000</value>
<value letter_id="Q">0.054545</value>
<value letter_id="R">0.000000</value>
<value letter_id="S">0.163636</value>
<value letter_id="T">0.036364</value>
<value letter_id="V">0.036364</value>
<value letter_id="W">0.054545</value>
<value letter_id="Y">0.145455</value>
</alphabet_array>
</alphabet_matrix>
</probabilities>
<regular_expression>
FD[LV][AS]XEYLE[MI]IIQ[FQ][GT]V[IV][LW]L[FGY]SAXFP[LI][ALI]PL[FIL][AG]L[LVI]N[NL][IF][LI]E[YI][RY]VD[KA]YKLLYXX
</regular_expression>
<contributing_sites>
<contributing_site sequence_id="sequence_12" position="660" strand="none" pvalue="9.83e-37" >
<left_flank>QDYHLQPMGK</left_flank>
<site>
<letter_ref letter_id="L"/>
<letter_ref letter_id="G"/>
<letter_ref letter_id="L"/>
<letter_ref letter_id="F"/>
<letter_ref letter_id="Y"/>
<letter_ref letter_id="E"/>
<letter_ref letter_id="Y"/>
<letter_ref letter_id="L"/>
<letter_ref letter_id="E"/>
<letter_ref letter_id="M"/>
<letter_ref letter_id="I"/>
<letter_ref letter_id="I"/>
<letter_ref letter_id="Q"/>
<letter_ref letter_id="F"/>
<letter_ref letter_id="G"/>
<letter_ref letter_id="F"/>
<letter_ref letter_id="V"/>
<letter_ref letter_id="T"/>
<letter_ref letter_id="L"/>
<letter_ref letter_id="F"/>
<letter_ref letter_id="V"/>
<letter_ref letter_id="A"/>
<letter_ref letter_id="S"/>
<letter_ref letter_id="F"/>
<letter_ref letter_id="P"/>
<letter_ref letter_id="L"/>
<letter_ref letter_id="A"/>
<letter_ref letter_id="P"/>
<letter_ref letter_id="L"/>
<letter_ref letter_id="L"/>
<letter_ref letter_id="A"/>
<letter_ref letter_id="L"/>
<letter_ref letter_id="V"/>
<letter_ref letter_id="N"/>
<letter_ref letter_id="N"/>
<letter_ref letter_id="I"/>
<letter_ref letter_id="L"/>
<letter_ref letter_id="E"/>
<letter_ref letter_id="I"/>
<letter_ref letter_id="R"/>
<letter_ref letter_id="V"/>
<letter_ref letter_id="D"/>
<letter_ref letter_id="A"/>
<letter_ref letter_id="W"/>
<letter_ref letter_id="K"/>
<letter_ref letter_id="L"/>
<letter_ref letter_id="T"/>
<letter_ref letter_id="T"/>
<letter_ref letter_id="Q"/>
<letter_ref letter_id="F"/>
</site>
<right_flank>RRLVPEKAQD</right_flank>
</contributing_site>
<contributing_site sequence_id="sequence_0" position="722" strand="none" pvalue="3.81e-32" >
<left_flank>YEVDYNLEPF</left_flank>
<site>
<letter_ref letter_id="A"/>
<letter_ref letter_id="G"/>
<letter_ref letter_id="L"/>
<letter_ref letter_id="T"/>
<letter_ref letter_id="P"/>
<letter_ref letter_id="E"/>
<letter_ref letter_id="Y"/>
<letter_ref letter_id="M"/>
<letter_ref letter_id="E"/>
<letter_ref letter_id="M"/>
<letter_ref letter_id="I"/>
<letter_ref letter_id="I"/>
<letter_ref letter_id="Q"/>
<letter_ref letter_id="F"/>
<letter_ref letter_id="G"/>
<letter_ref letter_id="F"/>
<letter_ref letter_id="V"/>
<letter_ref letter_id="T"/>
<letter_ref letter_id="L"/>
<letter_ref letter_id="F"/>
<letter_ref letter_id="V"/>
<letter_ref letter_id="A"/>
<letter_ref letter_id="S"/>
<letter_ref letter_id="F"/>
<letter_ref letter_id="P"/>
<letter_ref letter_id="L"/>
<letter_ref letter_id="A"/>
<letter_ref letter_id="P"/>
<letter_ref letter_id="L"/>
<letter_ref letter_id="F"/>
<letter_ref letter_id="A"/>
<letter_ref letter_id="L"/>
<letter_ref letter_id="L"/>
<letter_ref letter_id="N"/>
<letter_ref letter_id="N"/>
<letter_ref letter_id="I"/>
<letter_ref letter_id="I"/>
<letter_ref letter_id="E"/>
<letter_ref letter_id="I"/>
<letter_ref letter_id="R"/>
<letter_ref letter_id="L"/>
<letter_ref letter_id="D"/>
<letter_ref letter_id="A"/>
<letter_ref letter_id="K"/>
<letter_ref letter_id="K"/>
<letter_ref letter_id="F"/>
<letter_ref letter_id="V"/>
<letter_ref letter_id="T"/>
<letter_ref letter_id="E"/>
<letter_ref letter_id="L"/>
</site>
<right_flank>RRPVAVRAKD</right_flank>
</contributing_site>
<contributing_site sequence_id="sequence_10" position="657" strand="none" pvalue="6.88e-32" >
<left_flank>QDHDLQVYGH</left_flank>
<site>
<letter_ref letter_id="R"/>
<letter_ref letter_id="G"/>
<letter_ref letter_id="L"/>
<letter_ref letter_id="F"/>
<letter_ref letter_id="Y"/>
<letter_ref letter_id="E"/>
<letter_ref letter_id="Y"/>
<letter_ref letter_id="L"/>
<letter_ref letter_id="E"/>
<letter_ref letter_id="T"/>
<letter_ref letter_id="V"/>
<letter_ref letter_id="I"/>
<letter_ref letter_id="Q"/>
<letter_ref letter_id="F"/>
<letter_ref letter_id="G"/>
<letter_ref letter_id="F"/>
<letter_ref letter_id="A"/>
<letter_ref letter_id="T"/>
<letter_ref letter_id="L"/>
<letter_ref letter_id="F"/>
<letter_ref letter_id="V"/>
<letter_ref letter_id="A"/>
<letter_ref letter_id="S"/>
<letter_ref letter_id="F"/>
<letter_ref letter_id="P"/>
<letter_ref letter_id="L"/>
<letter_ref letter_id="A"/>
<letter_ref letter_id="P"/>
<letter_ref letter_id="L"/>
<letter_ref letter_id="F"/>
<letter_ref letter_id="A"/>
<letter_ref letter_id="L"/>
<letter_ref letter_id="M"/>
<letter_ref letter_id="N"/>
<letter_ref letter_id="N"/>
<letter_ref letter_id="I"/>
<letter_ref letter_id="M"/>
<letter_ref letter_id="G"/>
<letter_ref letter_id="I"/>
<letter_ref letter_id="R"/>
<letter_ref letter_id="V"/>
<letter_ref letter_id="D"/>
<letter_ref letter_id="A"/>
<letter_ref letter_id="W"/>
<letter_ref letter_id="K"/>
<letter_ref letter_id="L"/>
<letter_ref letter_id="T"/>
<letter_ref letter_id="T"/>
<letter_ref letter_id="Q"/>
<letter_ref letter_id="Y"/>
</site>
<right_flank>RRPVAAKAHS</right_flank>
</contributing_site>
<contributing_site sequence_id="sequence_11" position="739" strand="none" pvalue="1.09e-29" >
<left_flank>WDLDYSLEPY</left_flank>
<site>
<letter_ref letter_id="T"/>
<letter_ref letter_id="G"/>
<letter_ref letter_id="L"/>
<letter_ref letter_id="T"/>
<letter_ref letter_id="P"/>
<letter_ref letter_id="E"/>
<letter_ref letter_id="Y"/>
<letter_ref letter_id="M"/>
<letter_ref letter_id="E"/>
<letter_ref letter_id="M"/>
<letter_ref letter_id="I"/>
<letter_ref letter_id="I"/>
<letter_ref letter_id="Q"/>
<letter_ref letter_id="F"/>
<letter_ref letter_id="G"/>
<letter_ref letter_id="F"/>
<letter_ref letter_id="V"/>
<letter_ref letter_id="T"/>
<letter_ref letter_id="L"/>
<letter_ref letter_id="F"/>
<letter_ref letter_id="V"/>
<letter_ref letter_id="A"/>
<letter_ref letter_id="S"/>
<letter_ref letter_id="F"/>
<letter_ref letter_id="P"/>
<letter_ref letter_id="L"/>
<letter_ref letter_id="A"/>
<letter_ref letter_id="P"/>
<letter_ref letter_id="V"/>
<letter_ref letter_id="F"/>
<letter_ref letter_id="A"/>
<letter_ref letter_id="L"/>
<letter_ref letter_id="L"/>
<letter_ref letter_id="N"/>
<letter_ref letter_id="N"/>
<letter_ref letter_id="V"/>
<letter_ref letter_id="I"/>
<letter_ref letter_id="E"/>
<letter_ref letter_id="V"/>
<letter_ref letter_id="R"/>
<letter_ref letter_id="L"/>
<letter_ref letter_id="D"/>
<letter_ref letter_id="A"/>
<letter_ref letter_id="K"/>
<letter_ref letter_id="K"/>
<letter_ref letter_id="F"/>
<letter_ref letter_id="V"/>
<letter_ref letter_id="T"/>
<letter_ref letter_id="E"/>
<letter_ref letter_id="L"/>
</site>
<right_flank>RRPDAVRTKD</right_flank>
</contributing_site>
<contributing_site sequence_id="sequence_13" position="534" strand="none" pvalue="1.25e-29" >
<left_flank>RNYLLNPVNT</left_flank>
<site>
<letter_ref letter_id="F"/>
<letter_ref letter_id="S"/>
<letter_ref letter_id="L"/>
<letter_ref letter_id="F"/>
<letter_ref letter_id="D"/>
<letter_ref letter_id="E"/>
<letter_ref letter_id="F"/>
<letter_ref letter_id="M"/>
<letter_ref letter_id="E"/>
<letter_ref letter_id="M"/>
<letter_ref letter_id="M"/>
<letter_ref letter_id="I"/>
<letter_ref letter_id="Q"/>
<letter_ref letter_id="Y"/>
<letter_ref letter_id="G"/>
<letter_ref letter_id="F"/>
<letter_ref letter_id="T"/>
<letter_ref letter_id="T"/>
<letter_ref letter_id="I"/>
<letter_ref letter_id="F"/>
<letter_ref letter_id="V"/>
<letter_ref letter_id="A"/>
<letter_ref letter_id="A"/>
<letter_ref letter_id="F"/>
<letter_ref letter_id="P"/>
<letter_ref letter_id="L"/>
<letter_ref letter_id="A"/>
<letter_ref letter_id="P"/>
<letter_ref letter_id="L"/>
<letter_ref letter_id="L"/>
<letter_ref letter_id="A"/>
<letter_ref letter_id="L"/>
<letter_ref letter_id="F"/>
<letter_ref letter_id="S"/>
<letter_ref letter_id="N"/>
<letter_ref letter_id="L"/>
<letter_ref letter_id="V"/>
<letter_ref letter_id="E"/>
<letter_ref letter_id="I"/>
<letter_ref letter_id="R"/>
<letter_ref letter_id="L"/>
<letter_ref letter_id="D"/>
<letter_ref letter_id="A"/>
<letter_ref letter_id="I"/>
<letter_ref letter_id="K"/>
<letter_ref letter_id="M"/>
<letter_ref letter_id="V"/>
<letter_ref letter_id="W"/>
<letter_ref letter_id="L"/>
<letter_ref letter_id="Q"/>
</site>
<right_flank>RRLVPRKAKD</right_flank>
</contributing_site>
<contributing_site sequence_id="sequence_15" position="905" strand="none" pvalue="1.63e-29" >
<left_flank>DYLLLDAYPR</left_flank>
<site>
<letter_ref letter_id="L"/>
<letter_ref letter_id="G"/>
<letter_ref letter_id="L"/>
<letter_ref letter_id="F"/>
<letter_ref letter_id="D"/>
<letter_ref letter_id="D"/>
<letter_ref letter_id="Y"/>
<letter_ref letter_id="L"/>
<letter_ref letter_id="E"/>
<letter_ref letter_id="M"/>
<letter_ref letter_id="C"/>
<letter_ref letter_id="M"/>
<letter_ref letter_id="Q"/>
<letter_ref letter_id="Y"/>
<letter_ref letter_id="G"/>
<letter_ref letter_id="F"/>
<letter_ref letter_id="I"/>
<letter_ref letter_id="T"/>
<letter_ref letter_id="L"/>
<letter_ref letter_id="F"/>
<letter_ref letter_id="V"/>
<letter_ref letter_id="A"/>
<letter_ref letter_id="S"/>
<letter_ref letter_id="F"/>
<letter_ref letter_id="P"/>
<letter_ref letter_id="L"/>
<letter_ref letter_id="A"/>
<letter_ref letter_id="P"/>
<letter_ref letter_id="F"/>
<letter_ref letter_id="F"/>
<letter_ref letter_id="A"/>
<letter_ref letter_id="L"/>
<letter_ref letter_id="I"/>
<letter_ref letter_id="N"/>
<letter_ref letter_id="N"/>
<letter_ref letter_id="I"/>
<letter_ref letter_id="F"/>
<letter_ref letter_id="E"/>
<letter_ref letter_id="I"/>
<letter_ref letter_id="R"/>
<letter_ref letter_id="V"/>
<letter_ref letter_id="D"/>
<letter_ref letter_id="A"/>
<letter_ref letter_id="S"/>
<letter_ref letter_id="K"/>
<letter_ref letter_id="F"/>
<letter_ref letter_id="I"/>
<letter_ref letter_id="G"/>
<letter_ref letter_id="L"/>
<letter_ref letter_id="W"/>
</site>
<right_flank>RRPIAERAAG</right_flank>
</contributing_site>
<contributing_site sequence_id="sequence_1" position="619" strand="none" pvalue="3.18e-29" >
<left_flank>AELESVMSVY</left_flank>
<site>
<letter_ref letter_id="A"/>
<letter_ref letter_id="R"/>
<letter_ref letter_id="P"/>
<letter_ref letter_id="L"/>
<letter_ref letter_id="D"/>
<letter_ref letter_id="D"/>
<letter_ref letter_id="F"/>
<letter_ref letter_id="L"/>
<letter_ref letter_id="E"/>
<letter_ref letter_id="M"/>
<letter_ref letter_id="F"/>
<letter_ref letter_id="I"/>
<letter_ref letter_id="Q"/>
<letter_ref letter_id="F"/>
<letter_ref letter_id="G"/>
<letter_ref letter_id="Y"/>
<letter_ref letter_id="V"/>
<letter_ref letter_id="L"/>
<letter_ref letter_id="L"/>
<letter_ref letter_id="F"/>
<letter_ref letter_id="S"/>
<letter_ref letter_id="P"/>
<letter_ref letter_id="A"/>
<letter_ref letter_id="F"/>
<letter_ref letter_id="P"/>
<letter_ref letter_id="L"/>
<letter_ref letter_id="A"/>
<letter_ref letter_id="A"/>
<letter_ref letter_id="V"/>
<letter_ref letter_id="C"/>
<letter_ref letter_id="A"/>
<letter_ref letter_id="L"/>
<letter_ref letter_id="I"/>
<letter_ref letter_id="N"/>
<letter_ref letter_id="N"/>
<letter_ref letter_id="L"/>
<letter_ref letter_id="I"/>
<letter_ref letter_id="E"/>
<letter_ref letter_id="I"/>
<letter_ref letter_id="R"/>
<letter_ref letter_id="V"/>
<letter_ref letter_id="D"/>
<letter_ref letter_id="A"/>
<letter_ref letter_id="F"/>
<letter_ref letter_id="K"/>
<letter_ref letter_id="L"/>
<letter_ref letter_id="C"/>
<letter_ref letter_id="N"/>
<letter_ref letter_id="T"/>
<letter_ref letter_id="V"/>
</site>
<right_flank>QRPFGRRVKD</right_flank>
</contributing_site>
<contributing_site sequence_id="sequence_41" position="617" strand="none" pvalue="1.73e-28" >
<left_flank>RNVKKHQAYE</left_flank>
<site>
<letter_ref letter_id="F"/>
<letter_ref letter_id="Q"/>
<letter_ref letter_id="F"/>
<letter_ref letter_id="G"/>
<letter_ref letter_id="A"/>
<letter_ref letter_id="A"/>
<letter_ref letter_id="Y"/>
<letter_ref letter_id="A"/>
<letter_ref letter_id="W"/>
<letter_ref letter_id="M"/>
<letter_ref letter_id="M"/>
<letter_ref letter_id="N"/>
<letter_ref letter_id="V"/>
<letter_ref letter_id="F"/>
<letter_ref letter_id="T"/>
<letter_ref letter_id="V"/>
<letter_ref letter_id="V"/>
<letter_ref letter_id="M"/>
<letter_ref letter_id="T"/>
<letter_ref letter_id="Y"/>
<letter_ref letter_id="S"/>
<letter_ref letter_id="I"/>
<letter_ref letter_id="T"/>
<letter_ref letter_id="C"/>
<letter_ref letter_id="P"/>
<letter_ref letter_id="I"/>
<letter_ref letter_id="I"/>
<letter_ref letter_id="V"/>
<letter_ref letter_id="P"/>
<letter_ref letter_id="F"/>
<letter_ref letter_id="G"/>
<letter_ref letter_id="L"/>
<letter_ref letter_id="M"/>
<letter_ref letter_id="Y"/>
<letter_ref letter_id="M"/>
<letter_ref letter_id="L"/>
<letter_ref letter_id="L"/>
<letter_ref letter_id="K"/>
<letter_ref letter_id="H"/>
<letter_ref letter_id="L"/>
<letter_ref letter_id="V"/>
<letter_ref letter_id="D"/>
<letter_ref letter_id="R"/>
<letter_ref letter_id="Y"/>
<letter_ref letter_id="N"/>
<letter_ref letter_id="M"/>
<letter_ref letter_id="Y"/>
<letter_ref letter_id="Y"/>
<letter_ref letter_id="A"/>
<letter_ref letter_id="Y"/>
</site>
<right_flank>LPSKLDKKIH</right_flank>
</contributing_site>
<contributing_site sequence_id="sequence_42" position="617" strand="none" pvalue="4.79e-28" >
<left_flank>RNVKRHQAYE</left_flank>
<site>
<letter_ref letter_id="F"/>
<letter_ref letter_id="Q"/>
<letter_ref letter_id="F"/>
<letter_ref letter_id="G"/>
<letter_ref letter_id="A"/>
<letter_ref letter_id="A"/>
<letter_ref letter_id="Y"/>
<letter_ref letter_id="A"/>
<letter_ref letter_id="W"/>
<letter_ref letter_id="M"/>
<letter_ref letter_id="M"/>
<letter_ref letter_id="C"/>
<letter_ref letter_id="V"/>
<letter_ref letter_id="F"/>
<letter_ref letter_id="T"/>
<letter_ref letter_id="V"/>
<letter_ref letter_id="V"/>
<letter_ref letter_id="M"/>
<letter_ref letter_id="T"/>
<letter_ref letter_id="Y"/>
<letter_ref letter_id="S"/>
<letter_ref letter_id="I"/>
<letter_ref letter_id="T"/>
<letter_ref letter_id="C"/>
<letter_ref letter_id="P"/>
<letter_ref letter_id="I"/>
<letter_ref letter_id="I"/>
<letter_ref letter_id="V"/>
<letter_ref letter_id="P"/>
<letter_ref letter_id="F"/>
<letter_ref letter_id="G"/>
<letter_ref letter_id="L"/>
<letter_ref letter_id="M"/>
<letter_ref letter_id="Y"/>
<letter_ref letter_id="M"/>
<letter_ref letter_id="L"/>
<letter_ref letter_id="L"/>
<letter_ref letter_id="K"/>
<letter_ref letter_id="H"/>
<letter_ref letter_id="L"/>
<letter_ref letter_id="V"/>
<letter_ref letter_id="D"/>
<letter_ref letter_id="R"/>
<letter_ref letter_id="Y"/>
<letter_ref letter_id="N"/>
<letter_ref letter_id="L"/>
<letter_ref letter_id="Y"/>
<letter_ref letter_id="Y"/>
<letter_ref letter_id="A"/>
<letter_ref letter_id="Y"/>
</site>
<right_flank>LPAKLDKKIH</right_flank>
</contributing_site>
<contributing_site sequence_id="sequence_35" position="722" strand="none" pvalue="4.43e-27" >
<left_flank>IETTFPEYGE</left_flank>
<site>
<letter_ref letter_id="F"/>
<letter_ref letter_id="K"/>
<letter_ref letter_id="V"/>
<letter_ref letter_id="A"/>
<letter_ref letter_id="E"/>
<letter_ref letter_id="N"/>
<letter_ref letter_id="V"/>
<letter_ref letter_id="L"/>
<letter_ref letter_id="H"/>
<letter_ref letter_id="I"/>
<letter_ref letter_id="I"/>
<letter_ref letter_id="N"/>
<letter_ref letter_id="N"/>
<letter_ref letter_id="Q"/>
<letter_ref letter_id="G"/>
<letter_ref letter_id="M"/>
<letter_ref letter_id="I"/>
<letter_ref letter_id="W"/>
<letter_ref letter_id="L"/>
<letter_ref letter_id="G"/>
<letter_ref letter_id="L"/>
<letter_ref letter_id="F"/>
<letter_ref letter_id="F"/>
<letter_ref letter_id="A"/>
<letter_ref letter_id="P"/>
<letter_ref letter_id="L"/>
<letter_ref letter_id="L"/>
<letter_ref letter_id="P"/>
<letter_ref letter_id="A"/>
<letter_ref letter_id="I"/>
<letter_ref letter_id="N"/>
<letter_ref letter_id="N"/>
<letter_ref letter_id="I"/>
<letter_ref letter_id="K"/>
<letter_ref letter_id="L"/>
<letter_ref letter_id="I"/>
<letter_ref letter_id="I"/>
<letter_ref letter_id="L"/>
<letter_ref letter_id="M"/>
<letter_ref letter_id="Y"/>
<letter_ref letter_id="I"/>
<letter_ref letter_id="R"/>
<letter_ref letter_id="G"/>
<letter_ref letter_id="W"/>
<letter_ref letter_id="A"/>
<letter_ref letter_id="V"/>
<letter_ref letter_id="M"/>
<letter_ref letter_id="T"/>
<letter_ref letter_id="C"/>
<letter_ref letter_id="N"/>
</site>
<right_flank>VPAREIFRAS</right_flank>
</contributing_site>
<contributing_site sequence_id="sequence_18" position="482" strand="none" pvalue="5.00e-27" >
<left_flank>KKSTESYKPE</left_flank>
<site>
<letter_ref letter_id="F"/>
<letter_ref letter_id="E"/>
<letter_ref letter_id="I"/>
<letter_ref letter_id="S"/>
<letter_ref letter_id="E"/>
<letter_ref letter_id="E"/>
<letter_ref letter_id="Y"/>
<letter_ref letter_id="L"/>
<letter_ref letter_id="E"/>
<letter_ref letter_id="I"/>
<letter_ref letter_id="L"/>
<letter_ref letter_id="Y"/>
<letter_ref letter_id="R"/>
<letter_ref letter_id="Q"/>
<letter_ref letter_id="F"/>
<letter_ref letter_id="I"/>
<letter_ref letter_id="V"/>
<letter_ref letter_id="Y"/>
<letter_ref letter_id="L"/>
<letter_ref letter_id="G"/>
<letter_ref letter_id="L"/>
<letter_ref letter_id="P"/>
<letter_ref letter_id="I"/>
<letter_ref letter_id="Y"/>
<letter_ref letter_id="P"/>
<letter_ref letter_id="I"/>
<letter_ref letter_id="V"/>
<letter_ref letter_id="T"/>
<letter_ref letter_id="L"/>
<letter_ref letter_id="F"/>
<letter_ref letter_id="G"/>
<letter_ref letter_id="V"/>
<letter_ref letter_id="V"/>
<letter_ref letter_id="C"/>
<letter_ref letter_id="N"/>
<letter_ref letter_id="I"/>
<letter_ref letter_id="V"/>
<letter_ref letter_id="E"/>
<letter_ref letter_id="Y"/>
<letter_ref letter_id="Y"/>
<letter_ref letter_id="V"/>
<letter_ref letter_id="D"/>
<letter_ref letter_id="R"/>
<letter_ref letter_id="F"/>
<letter_ref letter_id="R"/>
<letter_ref letter_id="L"/>
<letter_ref letter_id="I"/>
<letter_ref letter_id="R"/>
<letter_ref letter_id="I"/>
<letter_ref letter_id="C"/>
</site>
<right_flank>KKPHRMQGSM</right_flank>
</contributing_site>
<contributing_site sequence_id="sequence_14" position="977" strand="none" pvalue="5.64e-27" >
<left_flank>RDSKLAETSD</left_flank>
<site>
<letter_ref letter_id="E"/>
<letter_ref letter_id="Q"/>
<letter_ref letter_id="F"/>
<letter_ref letter_id="A"/>
<letter_ref letter_id="G"/>
<letter_ref letter_id="E"/>
<letter_ref letter_id="F"/>
<letter_ref letter_id="S"/>
<letter_ref letter_id="S"/>
<letter_ref letter_id="K"/>
<letter_ref letter_id="V"/>
<letter_ref letter_id="I"/>
<letter_ref letter_id="Q"/>
<letter_ref letter_id="F"/>
<letter_ref letter_id="G"/>
<letter_ref letter_id="Y"/>
<letter_ref letter_id="L"/>
<letter_ref letter_id="T"/>
<letter_ref letter_id="M"/>
<letter_ref letter_id="F"/>
<letter_ref letter_id="S"/>
<letter_ref letter_id="A"/>
<letter_ref letter_id="A"/>
<letter_ref letter_id="F"/>
<letter_ref letter_id="P"/>
<letter_ref letter_id="L"/>
<letter_ref letter_id="A"/>
<letter_ref letter_id="P"/>
<letter_ref letter_id="V"/>
<letter_ref letter_id="L"/>
<letter_ref letter_id="A"/>
<letter_ref letter_id="Y"/>
<letter_ref letter_id="V"/>
<letter_ref letter_id="N"/>
<letter_ref letter_id="N"/>
<letter_ref letter_id="L"/>
<letter_ref letter_id="V"/>
<letter_ref letter_id="E"/>
<letter_ref letter_id="M"/>
<letter_ref letter_id="R"/>
<letter_ref letter_id="I"/>
<letter_ref letter_id="D"/>
<letter_ref letter_id="I"/>
<letter_ref letter_id="W"/>
<letter_ref letter_id="K"/>
<letter_ref letter_id="F"/>
<letter_ref letter_id="I"/>
<letter_ref letter_id="T"/>
<letter_ref letter_id="I"/>
<letter_ref letter_id="Y"/>
</site>
<right_flank>QRPFARRESS</right_flank>
</contributing_site>
<contributing_site sequence_id="sequence_40" position="593" strand="none" pvalue="7.17e-27" >
<left_flank>VNIRKNQAID</left_flank>
<site>
<letter_ref letter_id="F"/>
<letter_ref letter_id="Q"/>
<letter_ref letter_id="F"/>
<letter_ref letter_id="G"/>
<letter_ref letter_id="R"/>
<letter_ref letter_id="E"/>
<letter_ref letter_id="Y"/>
<letter_ref letter_id="A"/>
<letter_ref letter_id="W"/>
<letter_ref letter_id="M"/>
<letter_ref letter_id="M"/>
<letter_ref letter_id="N"/>
<letter_ref letter_id="V"/>
<letter_ref letter_id="F"/>
<letter_ref letter_id="S"/>
<letter_ref letter_id="V"/>
<letter_ref letter_id="V"/>
<letter_ref letter_id="M"/>
<letter_ref letter_id="A"/>
<letter_ref letter_id="Y"/>
<letter_ref letter_id="S"/>
<letter_ref letter_id="I"/>
<letter_ref letter_id="T"/>
<letter_ref letter_id="C"/>
<letter_ref letter_id="P"/>
<letter_ref letter_id="I"/>
<letter_ref letter_id="I"/>
<letter_ref letter_id="V"/>
<letter_ref letter_id="P"/>
<letter_ref letter_id="F"/>
<letter_ref letter_id="G"/>
<letter_ref letter_id="L"/>
<letter_ref letter_id="L"/>
<letter_ref letter_id="Y"/>
<letter_ref letter_id="L"/>
<letter_ref letter_id="C"/>
<letter_ref letter_id="M"/>
<letter_ref letter_id="K"/>
<letter_ref letter_id="H"/>
<letter_ref letter_id="L"/>
<letter_ref letter_id="T"/>
<letter_ref letter_id="D"/>
<letter_ref letter_id="R"/>
<letter_ref letter_id="Y"/>
<letter_ref letter_id="N"/>
<letter_ref letter_id="M"/>
<letter_ref letter_id="Y"/>
<letter_ref letter_id="Y"/>
<letter_ref letter_id="S"/>
<letter_ref letter_id="F"/>
</site>
<right_flank>APTKLNEQIH</right_flank>
</contributing_site>
<contributing_site sequence_id="sequence_19" position="576" strand="none" pvalue="7.17e-27" >
<left_flank>KGSDEGVRPD</left_flank>
<site>
<letter_ref letter_id="F"/>
<letter_ref letter_id="D"/>
<letter_ref letter_id="V"/>
<letter_ref letter_id="S"/>
<letter_ref letter_id="E"/>
<letter_ref letter_id="E"/>
<letter_ref letter_id="Y"/>
<letter_ref letter_id="L"/>
<letter_ref letter_id="E"/>
<letter_ref letter_id="V"/>
<letter_ref letter_id="I"/>
<letter_ref letter_id="Y"/>
<letter_ref letter_id="R"/>
<letter_ref letter_id="Q"/>
<letter_ref letter_id="Y"/>
<letter_ref letter_id="L"/>
<letter_ref letter_id="I"/>
<letter_ref letter_id="Y"/>
<letter_ref letter_id="S"/>
<letter_ref letter_id="G"/>
<letter_ref letter_id="M"/>
<letter_ref letter_id="A"/>
<letter_ref letter_id="S"/>
<letter_ref letter_id="F"/>
<letter_ref letter_id="P"/>
<letter_ref letter_id="M"/>
<letter_ref letter_id="I"/>
<letter_ref letter_id="T"/>
<letter_ref letter_id="L"/>
<letter_ref letter_id="I"/>
<letter_ref letter_id="A"/>
<letter_ref letter_id="L"/>
<letter_ref letter_id="V"/>
<letter_ref letter_id="A"/>
<letter_ref letter_id="S"/>
<letter_ref letter_id="I"/>
<letter_ref letter_id="L"/>
<letter_ref letter_id="E"/>
<letter_ref letter_id="L"/>
<letter_ref letter_id="Y"/>
<letter_ref letter_id="L"/>
<letter_ref letter_id="D"/>
<letter_ref letter_id="K"/>
<letter_ref letter_id="W"/>
<letter_ref letter_id="R"/>
<letter_ref letter_id="L"/>
<letter_ref letter_id="V"/>
<letter_ref letter_id="K"/>
<letter_ref letter_id="L"/>
<letter_ref letter_id="C"/>
</site>
<right_flank>KKPPMTNGSV</right_flank>
</contributing_site>
<contributing_site sequence_id="sequence_6" position="466" strand="none" pvalue="2.35e-26" >
<left_flank>SYRAQSELPP</left_flank>
<site>
<letter_ref letter_id="Y"/>
<letter_ref letter_id="D"/>
<letter_ref letter_id="S"/>
<letter_ref letter_id="Y"/>
<letter_ref letter_id="T"/>
<letter_ref letter_id="D"/>
<letter_ref letter_id="Y"/>
<letter_ref letter_id="R"/>
<letter_ref letter_id="E"/>
<letter_ref letter_id="M"/>
<letter_ref letter_id="I"/>
<letter_ref letter_id="I"/>
<letter_ref letter_id="Q"/>
<letter_ref letter_id="F"/>
<letter_ref letter_id="G"/>
<letter_ref letter_id="Y"/>
<letter_ref letter_id="V"/>
<letter_ref letter_id="V"/>
<letter_ref letter_id="M"/>
<letter_ref letter_id="F"/>
<letter_ref letter_id="S"/>
<letter_ref letter_id="P"/>
<letter_ref letter_id="I"/>
<letter_ref letter_id="F"/>
<letter_ref letter_id="P"/>
<letter_ref letter_id="L"/>
<letter_ref letter_id="A"/>
<letter_ref letter_id="P"/>
<letter_ref letter_id="V"/>
<letter_ref letter_id="F"/>
<letter_ref letter_id="F"/>
<letter_ref letter_id="L"/>
<letter_ref letter_id="V"/>
<letter_ref letter_id="N"/>
<letter_ref letter_id="N"/>
<letter_ref letter_id="F"/>
<letter_ref letter_id="F"/>
<letter_ref letter_id="E"/>
<letter_ref letter_id="I"/>
<letter_ref letter_id="R"/>
<letter_ref letter_id="G"/>
<letter_ref letter_id="D"/>
<letter_ref letter_id="M"/>
<letter_ref letter_id="A"/>
<letter_ref letter_id="K"/>
<letter_ref letter_id="I"/>
<letter_ref letter_id="T"/>
<letter_ref letter_id="N"/>
<letter_ref letter_id="E"/>
<letter_ref letter_id="M"/>
</site>
<right_flank>QRPLPSLKDS</right_flank>
</contributing_site>
<contributing_site sequence_id="sequence_30" position="468" strand="none" pvalue="7.53e-26" >
<left_flank>RFWAWLEREE</left_flank>
<site>
<letter_ref letter_id="F"/>
<letter_ref letter_id="L"/>
<letter_ref letter_id="V"/>
<letter_ref letter_id="P"/>
<letter_ref letter_id="K"/>
<letter_ref letter_id="N"/>
<letter_ref letter_id="V"/>
<letter_ref letter_id="L"/>
<letter_ref letter_id="D"/>
<letter_ref letter_id="I"/>
<letter_ref letter_id="V"/>
<letter_ref letter_id="A"/>
<letter_ref letter_id="G"/>
<letter_ref letter_id="Q"/>
<letter_ref letter_id="T"/>
<letter_ref letter_id="V"/>
<letter_ref letter_id="T"/>
<letter_ref letter_id="W"/>
<letter_ref letter_id="M"/>
<letter_ref letter_id="G"/>
<letter_ref letter_id="L"/>
<letter_ref letter_id="F"/>
<letter_ref letter_id="Y"/>
<letter_ref letter_id="C"/>
<letter_ref letter_id="P"/>
<letter_ref letter_id="L"/>
<letter_ref letter_id="L"/>
<letter_ref letter_id="P"/>
<letter_ref letter_id="L"/>
<letter_ref letter_id="L"/>
<letter_ref letter_id="N"/>
<letter_ref letter_id="S"/>
<letter_ref letter_id="V"/>
<letter_ref letter_id="F"/>
<letter_ref letter_id="L"/>
<letter_ref letter_id="F"/>
<letter_ref letter_id="L"/>
<letter_ref letter_id="T"/>
<letter_ref letter_id="F"/>
<letter_ref letter_id="Y"/>
<letter_ref letter_id="I"/>
<letter_ref letter_id="K"/>
<letter_ref letter_id="K"/>
<letter_ref letter_id="Y"/>
<letter_ref letter_id="T"/>
<letter_ref letter_id="L"/>
<letter_ref letter_id="L"/>
<letter_ref letter_id="K"/>
<letter_ref letter_id="N"/>
<letter_ref letter_id="S"/>
</site>
<right_flank>RASSRPFRAS</right_flank>
</contributing_site>
<contributing_site sequence_id="sequence_5" position="731" strand="none" pvalue="8.45e-26" >
<left_flank>EQAKLVPYES</left_flank>
<site>
<letter_ref letter_id="N"/>
<letter_ref letter_id="E"/>
<letter_ref letter_id="A"/>
<letter_ref letter_id="F"/>
<letter_ref letter_id="E"/>
<letter_ref letter_id="D"/>
<letter_ref letter_id="Y"/>
<letter_ref letter_id="N"/>
<letter_ref letter_id="E"/>
<letter_ref letter_id="M"/>
<letter_ref letter_id="V"/>
<letter_ref letter_id="I"/>
<letter_ref letter_id="Q"/>
<letter_ref letter_id="Y"/>
<letter_ref letter_id="G"/>
<letter_ref letter_id="F"/>
<letter_ref letter_id="I"/>
<letter_ref letter_id="N"/>
<letter_ref letter_id="L"/>
<letter_ref letter_id="F"/>
<letter_ref letter_id="V"/>
<letter_ref letter_id="V"/>
<letter_ref letter_id="A"/>
<letter_ref letter_id="F"/>
<letter_ref letter_id="P"/>
<letter_ref letter_id="L"/>
<letter_ref letter_id="T"/>
<letter_ref letter_id="P"/>
<letter_ref letter_id="L"/>
<letter_ref letter_id="L"/>
<letter_ref letter_id="A"/>
<letter_ref letter_id="L"/>
<letter_ref letter_id="A"/>
<letter_ref letter_id="N"/>
<letter_ref letter_id="N"/>
<letter_ref letter_id="V"/>
<letter_ref letter_id="L"/>
<letter_ref letter_id="E"/>
<letter_ref letter_id="V"/>
<letter_ref letter_id="H"/>
<letter_ref letter_id="V"/>
<letter_ref letter_id="D"/>
<letter_ref letter_id="A"/>
<letter_ref letter_id="V"/>
<letter_ref letter_id="K"/>
<letter_ref letter_id="L"/>
<letter_ref letter_id="C"/>
<letter_ref letter_id="F"/>
<letter_ref letter_id="V"/>
<letter_ref letter_id="H"/>
</site>
<right_flank>RRPFPHPAKD</right_flank>
</contributing_site>
<contributing_site sequence_id="sequence_31" position="472" strand="none" pvalue="1.50e-25" >
<left_flank>WFWTWLDREE</left_flank>
<site>
<letter_ref letter_id="F"/>
<letter_ref letter_id="L"/>
<letter_ref letter_id="V"/>
<letter_ref letter_id="P"/>
<letter_ref letter_id="K"/>
<letter_ref letter_id="N"/>
<letter_ref letter_id="V"/>
<letter_ref letter_id="L"/>
<letter_ref letter_id="D"/>
<letter_ref letter_id="I"/>
<letter_ref letter_id="V"/>
<letter_ref letter_id="A"/>
<letter_ref letter_id="A"/>
<letter_ref letter_id="Q"/>
<letter_ref letter_id="T"/>
<letter_ref letter_id="V"/>
<letter_ref letter_id="T"/>
<letter_ref letter_id="W"/>
<letter_ref letter_id="M"/>
<letter_ref letter_id="G"/>
<letter_ref letter_id="L"/>
<letter_ref letter_id="F"/>
<letter_ref letter_id="Y"/>
<letter_ref letter_id="C"/>
<letter_ref letter_id="P"/>
<letter_ref letter_id="L"/>
<letter_ref letter_id="L"/>
<letter_ref letter_id="P"/>
<letter_ref letter_id="L"/>
<letter_ref letter_id="L"/>
<letter_ref letter_id="N"/>
<letter_ref letter_id="S"/>
<letter_ref letter_id="V"/>
<letter_ref letter_id="F"/>
<letter_ref letter_id="L"/>
<letter_ref letter_id="F"/>
<letter_ref letter_id="L"/>
<letter_ref letter_id="T"/>
<letter_ref letter_id="F"/>
<letter_ref letter_id="Y"/>
<letter_ref letter_id="I"/>
<letter_ref letter_id="K"/>
<letter_ref letter_id="K"/>
<letter_ref letter_id="Y"/>
<letter_ref letter_id="T"/>
<letter_ref letter_id="L"/>
<letter_ref letter_id="L"/>
<letter_ref letter_id="R"/>
<letter_ref letter_id="N"/>
<letter_ref letter_id="S"/>
</site>
<right_flank>RASPRRFRAS</right_flank>
</contributing_site>
<contributing_site sequence_id="sequence_9" position="497" strand="none" pvalue="3.29e-25" >
<left_flank>RVREECTLEE</left_flank>
<site>
<letter_ref letter_id="Y"/>
<letter_ref letter_id="D"/>
<letter_ref letter_id="V"/>
<letter_ref letter_id="S"/>
<letter_ref letter_id="G"/>
<letter_ref letter_id="D"/>
<letter_ref letter_id="Y"/>
<letter_ref letter_id="R"/>
<letter_ref letter_id="E"/>
<letter_ref letter_id="M"/>
<letter_ref letter_id="V"/>
<letter_ref letter_id="M"/>
<letter_ref letter_id="Q"/>
<letter_ref letter_id="F"/>
<letter_ref letter_id="G"/>
<letter_ref letter_id="Y"/>
<letter_ref letter_id="V"/>
<letter_ref letter_id="A"/>
<letter_ref letter_id="M"/>
<letter_ref letter_id="F"/>
<letter_ref letter_id="S"/>
<letter_ref letter_id="V"/>
<letter_ref letter_id="A"/>
<letter_ref letter_id="W"/>
<letter_ref letter_id="P"/>
<letter_ref letter_id="L"/>
<letter_ref letter_id="A"/>
<letter_ref letter_id="A"/>
<letter_ref letter_id="C"/>
<letter_ref letter_id="C"/>
<letter_ref letter_id="F"/>
<letter_ref letter_id="L"/>
<letter_ref letter_id="V"/>
<letter_ref letter_id="N"/>
<letter_ref letter_id="N"/>
<letter_ref letter_id="W"/>
<letter_ref letter_id="V"/>
<letter_ref letter_id="E"/>
<letter_ref letter_id="L"/>
<letter_ref letter_id="R"/>
<letter_ref letter_id="S"/>
<letter_ref letter_id="D"/>
<letter_ref letter_id="A"/>
<letter_ref letter_id="L"/>
<letter_ref letter_id="K"/>
<letter_ref letter_id="I"/>
<letter_ref letter_id="A"/>
<letter_ref letter_id="I"/>
<letter_ref letter_id="S"/>
<letter_ref letter_id="S"/>
</site>
<right_flank>RRPIPWRTDS</right_flank>
</contributing_site>
<contributing_site sequence_id="sequence_16" position="683" strand="none" pvalue="1.39e-24" >
<left_flank>ERERLKHPLG</left_flank>
<site>
<letter_ref letter_id="D"/>
<letter_ref letter_id="F"/>
<letter_ref letter_id="T"/>
<letter_ref letter_id="L"/>
<letter_ref letter_id="N"/>
<letter_ref letter_id="E"/>
<letter_ref letter_id="Y"/>
<letter_ref letter_id="T"/>
<letter_ref letter_id="E"/>
<letter_ref letter_id="K"/>
<letter_ref letter_id="V"/>
<letter_ref letter_id="I"/>
<letter_ref letter_id="Q"/>
<letter_ref letter_id="Y"/>
<letter_ref letter_id="G"/>
<letter_ref letter_id="F"/>
<letter_ref letter_id="L"/>
<letter_ref letter_id="M"/>
<letter_ref letter_id="L"/>
<letter_ref letter_id="F"/>
<letter_ref letter_id="A"/>
<letter_ref letter_id="A"/>
<letter_ref letter_id="S"/>
<letter_ref letter_id="F"/>
<letter_ref letter_id="P"/>
<letter_ref letter_id="L"/>
<letter_ref letter_id="A"/>
<letter_ref letter_id="P"/>
<letter_ref letter_id="L"/>
<letter_ref letter_id="M"/>
<letter_ref letter_id="A"/>
<letter_ref letter_id="I"/>
<letter_ref letter_id="L"/>
<letter_ref letter_id="L"/>
<letter_ref letter_id="N"/>
<letter_ref letter_id="L"/>
<letter_ref letter_id="I"/>
<letter_ref letter_id="D"/>
<letter_ref letter_id="I"/>
<letter_ref letter_id="R"/>
<letter_ref letter_id="I"/>
<letter_ref letter_id="D"/>
<letter_ref letter_id="A"/>
<letter_ref letter_id="K"/>
<letter_ref letter_id="R"/>
<letter_ref letter_id="M"/>
<letter_ref letter_id="L"/>
<letter_ref letter_id="W"/>
<letter_ref letter_id="S"/>
<letter_ref letter_id="N"/>
</site>
<right_flank>RRPIAYIRQD</right_flank>
</contributing_site>
<contributing_site sequence_id="sequence_36" position="649" strand="none" pvalue="1.92e-24" >
<left_flank>LERTFPEYGE</left_flank>
<site>
<letter_ref letter_id="F"/>
<letter_ref letter_id="K"/>
<letter_ref letter_id="V"/>
<letter_ref letter_id="A"/>
<letter_ref letter_id="E"/>
<letter_ref letter_id="N"/>
<letter_ref letter_id="V"/>
<letter_ref letter_id="L"/>
<letter_ref letter_id="H"/>
<letter_ref letter_id="L"/>
<letter_ref letter_id="V"/>
<letter_ref letter_id="N"/>
<letter_ref letter_id="N"/>
<letter_ref letter_id="Q"/>
<letter_ref letter_id="G"/>
<letter_ref letter_id="M"/>
<letter_ref letter_id="I"/>
<letter_ref letter_id="W"/>
<letter_ref letter_id="L"/>
<letter_ref letter_id="G"/>
<letter_ref letter_id="L"/>
<letter_ref letter_id="F"/>
<letter_ref letter_id="F"/>
<letter_ref letter_id="V"/>
<letter_ref letter_id="P"/>
<letter_ref letter_id="L"/>
<letter_ref letter_id="L"/>
<letter_ref letter_id="P"/>
<letter_ref letter_id="M"/>
<letter_ref letter_id="L"/>
<letter_ref letter_id="N"/>
<letter_ref letter_id="N"/>
<letter_ref letter_id="I"/>
<letter_ref letter_id="K"/>
<letter_ref letter_id="L"/>
<letter_ref letter_id="I"/>
<letter_ref letter_id="I"/>
<letter_ref letter_id="L"/>
<letter_ref letter_id="M"/>
<letter_ref letter_id="Y"/>
<letter_ref letter_id="I"/>
<letter_ref letter_id="R"/>
<letter_ref letter_id="G"/>
<letter_ref letter_id="W"/>
<letter_ref letter_id="A"/>
<letter_ref letter_id="A"/>
<letter_ref letter_id="M"/>
<letter_ref letter_id="T"/>
<letter_ref letter_id="C"/>
<letter_ref letter_id="N"/>
</site>
<right_flank>VPASQIFRAS</right_flank>
</contributing_site>
<contributing_site sequence_id="sequence_21" position="800" strand="none" pvalue="2.14e-24" >
<left_flank>TKSDEENKPE</left_flank>
<site>
<letter_ref letter_id="F"/>
<letter_ref letter_id="D"/>
<letter_ref letter_id="V"/>
<letter_ref letter_id="A"/>
<letter_ref letter_id="A"/>
<letter_ref letter_id="E"/>
<letter_ref letter_id="Y"/>
<letter_ref letter_id="V"/>
<letter_ref letter_id="E"/>
<letter_ref letter_id="L"/>
<letter_ref letter_id="L"/>
<letter_ref letter_id="Y"/>
<letter_ref letter_id="R"/>
<letter_ref letter_id="Q"/>
<letter_ref letter_id="Y"/>
<letter_ref letter_id="I"/>
<letter_ref letter_id="I"/>
<letter_ref letter_id="Y"/>
<letter_ref letter_id="L"/>
<letter_ref letter_id="G"/>
<letter_ref letter_id="S"/>
<letter_ref letter_id="S"/>
<letter_ref letter_id="Q"/>
<letter_ref letter_id="F"/>
<letter_ref letter_id="P"/>
<letter_ref letter_id="M"/>
<letter_ref letter_id="V"/>
<letter_ref letter_id="A"/>
<letter_ref letter_id="L"/>
<letter_ref letter_id="L"/>
<letter_ref letter_id="G"/>
<letter_ref letter_id="A"/>
<letter_ref letter_id="I"/>
<letter_ref letter_id="V"/>
<letter_ref letter_id="S"/>
<letter_ref letter_id="G"/>
<letter_ref letter_id="S"/>
<letter_ref letter_id="E"/>
<letter_ref letter_id="Y"/>
<letter_ref letter_id="L"/>
<letter_ref letter_id="V"/>
<letter_ref letter_id="D"/>
<letter_ref letter_id="K"/>
<letter_ref letter_id="Y"/>
<letter_ref letter_id="R"/>
<letter_ref letter_id="M"/>
<letter_ref letter_id="L"/>
<letter_ref letter_id="R"/>
<letter_ref letter_id="V"/>
<letter_ref letter_id="C"/>
</site>
<right_flank>QEPKVVNRTL</right_flank>
</contributing_site>
<contributing_site sequence_id="sequence_8" position="505" strand="none" pvalue="4.54e-24" >
<left_flank>RVRNEAELED</left_flank>
<site>
<letter_ref letter_id="Y"/>
<letter_ref letter_id="D"/>
<letter_ref letter_id="V"/>
<letter_ref letter_id="T"/>
<letter_ref letter_id="D"/>
<letter_ref letter_id="D"/>
<letter_ref letter_id="L"/>
<letter_ref letter_id="R"/>
<letter_ref letter_id="E"/>
<letter_ref letter_id="M"/>
<letter_ref letter_id="C"/>
<letter_ref letter_id="I"/>
<letter_ref letter_id="Q"/>
<letter_ref letter_id="F"/>
<letter_ref letter_id="G"/>
<letter_ref letter_id="Y"/>
<letter_ref letter_id="L"/>
<letter_ref letter_id="A"/>
<letter_ref letter_id="L"/>
<letter_ref letter_id="F"/>
<letter_ref letter_id="S"/>
<letter_ref letter_id="P"/>
<letter_ref letter_id="V"/>
<letter_ref letter_id="W"/>
<letter_ref letter_id="P"/>
<letter_ref letter_id="L"/>
<letter_ref letter_id="V"/>
<letter_ref letter_id="P"/>
<letter_ref letter_id="V"/>
<letter_ref letter_id="S"/>
<letter_ref letter_id="F"/>
<letter_ref letter_id="L"/>
<letter_ref letter_id="I"/>
<letter_ref letter_id="N"/>
<letter_ref letter_id="N"/>
<letter_ref letter_id="W"/>
<letter_ref letter_id="V"/>
<letter_ref letter_id="E"/>
<letter_ref letter_id="L"/>
<letter_ref letter_id="R"/>
<letter_ref letter_id="S"/>
<letter_ref letter_id="D"/>
<letter_ref letter_id="F"/>
<letter_ref letter_id="F"/>
<letter_ref letter_id="K"/>
<letter_ref letter_id="I"/>
<letter_ref letter_id="C"/>
<letter_ref letter_id="V"/>
<letter_ref letter_id="E"/>
<letter_ref letter_id="C"/>
</site>
<right_flank>KRPWPQRADT</right_flank>
</contributing_site>
<contributing_site sequence_id="sequence_32" position="673" strand="none" pvalue="2.19e-23" >
<left_flank>KILHRGNKVD</left_flank>
<site>
<letter_ref letter_id="F"/>
<letter_ref letter_id="D"/>
<letter_ref letter_id="M"/>
<letter_ref letter_id="S"/>
<letter_ref letter_id="K"/>
<letter_ref letter_id="N"/>
<letter_ref letter_id="V"/>
<letter_ref letter_id="L"/>
<letter_ref letter_id="D"/>
<letter_ref letter_id="M"/>
<letter_ref letter_id="T"/>
<letter_ref letter_id="Y"/>
<letter_ref letter_id="R"/>
<letter_ref letter_id="Q"/>
<letter_ref letter_id="T"/>
<letter_ref letter_id="L"/>
<letter_ref letter_id="I"/>
<letter_ref letter_id="W"/>
<letter_ref letter_id="L"/>
<letter_ref letter_id="G"/>
<letter_ref letter_id="C"/>
<letter_ref letter_id="L"/>
<letter_ref letter_id="F"/>
<letter_ref letter_id="C"/>
<letter_ref letter_id="P"/>
<letter_ref letter_id="V"/>
<letter_ref letter_id="L"/>
<letter_ref letter_id="P"/>
<letter_ref letter_id="A"/>
<letter_ref letter_id="I"/>
<letter_ref letter_id="G"/>
<letter_ref letter_id="S"/>
<letter_ref letter_id="I"/>
<letter_ref letter_id="S"/>
<letter_ref letter_id="I"/>
<letter_ref letter_id="I"/>
<letter_ref letter_id="I"/>
<letter_ref letter_id="T"/>
<letter_ref letter_id="F"/>
<letter_ref letter_id="Y"/>
<letter_ref letter_id="I"/>
<letter_ref letter_id="R"/>
<letter_ref letter_id="K"/>
<letter_ref letter_id="F"/>
<letter_ref letter_id="V"/>
<letter_ref letter_id="Y"/>
<letter_ref letter_id="L"/>
<letter_ref letter_id="R"/>
<letter_ref letter_id="V"/>
<letter_ref letter_id="S"/>
</site>
<right_flank>KQPRRFFSAA</right_flank>
</contributing_site>
<contributing_site sequence_id="sequence_17" position="622" strand="none" pvalue="2.43e-23" >
<left_flank>VREWLKPSAG</left_flank>
<site>
<letter_ref letter_id="D"/>
<letter_ref letter_id="F"/>
<letter_ref letter_id="V"/>
<letter_ref letter_id="L"/>
<letter_ref letter_id="W"/>
<letter_ref letter_id="E"/>
<letter_ref letter_id="M"/>
<letter_ref letter_id="N"/>
<letter_ref letter_id="E"/>
<letter_ref letter_id="K"/>
<letter_ref letter_id="I"/>
<letter_ref letter_id="I"/>
<letter_ref letter_id="L"/>
<letter_ref letter_id="F"/>
<letter_ref letter_id="G"/>
<letter_ref letter_id="T"/>
<letter_ref letter_id="T"/>
<letter_ref letter_id="M"/>
<letter_ref letter_id="M"/>
<letter_ref letter_id="F"/>
<letter_ref letter_id="A"/>
<letter_ref letter_id="S"/>
<letter_ref letter_id="L"/>
<letter_ref letter_id="F"/>
<letter_ref letter_id="P"/>
<letter_ref letter_id="L"/>
<letter_ref letter_id="A"/>
<letter_ref letter_id="P"/>
<letter_ref letter_id="L"/>
<letter_ref letter_id="L"/>
<letter_ref letter_id="A"/>
<letter_ref letter_id="L"/>
<letter_ref letter_id="I"/>
<letter_ref letter_id="I"/>
<letter_ref letter_id="G"/>
<letter_ref letter_id="F"/>
<letter_ref letter_id="V"/>
<letter_ref letter_id="D"/>
<letter_ref letter_id="M"/>
<letter_ref letter_id="R"/>
<letter_ref letter_id="I"/>
<letter_ref letter_id="D"/>
<letter_ref letter_id="A"/>
<letter_ref letter_id="H"/>
<letter_ref letter_id="R"/>
<letter_ref letter_id="L"/>
<letter_ref letter_id="I"/>
<letter_ref letter_id="W"/>
<letter_ref letter_id="F"/>
<letter_ref letter_id="N"/>
</site>
<right_flank>RKPIPIITNG</right_flank>
</contributing_site>
<contributing_site sequence_id="sequence_34" position="567" strand="none" pvalue="6.11e-23" >
<left_flank>LEYGYPSYTE</left_flank>
<site>
<letter_ref letter_id="F"/>
<letter_ref letter_id="D"/>
<letter_ref letter_id="I"/>
<letter_ref letter_id="S"/>
<letter_ref letter_id="G"/>
<letter_ref letter_id="N"/>
<letter_ref letter_id="V"/>
<letter_ref letter_id="L"/>
<letter_ref letter_id="A"/>
<letter_ref letter_id="L"/>
<letter_ref letter_id="I"/>
<letter_ref letter_id="F"/>
<letter_ref letter_id="N"/>
<letter_ref letter_id="Q"/>
<letter_ref letter_id="G"/>
<letter_ref letter_id="M"/>
<letter_ref letter_id="I"/>
<letter_ref letter_id="W"/>
<letter_ref letter_id="M"/>
<letter_ref letter_id="G"/>
<letter_ref letter_id="S"/>
<letter_ref letter_id="F"/>
<letter_ref letter_id="F"/>
<letter_ref letter_id="A"/>
<letter_ref letter_id="P"/>
<letter_ref letter_id="S"/>
<letter_ref letter_id="L"/>
<letter_ref letter_id="P"/>
<letter_ref letter_id="G"/>
<letter_ref letter_id="I"/>
<letter_ref letter_id="N"/>
<letter_ref letter_id="I"/>
<letter_ref letter_id="L"/>
<letter_ref letter_id="R"/>
<letter_ref letter_id="L"/>
<letter_ref letter_id="H"/>
<letter_ref letter_id="T"/>
<letter_ref letter_id="S"/>
<letter_ref letter_id="M"/>
<letter_ref letter_id="Y"/>
<letter_ref letter_id="F"/>
<letter_ref letter_id="Q"/>
<letter_ref letter_id="C"/>
<letter_ref letter_id="W"/>
<letter_ref letter_id="A"/>
<letter_ref letter_id="V"/>
<letter_ref letter_id="M"/>
<letter_ref letter_id="C"/>
<letter_ref letter_id="C"/>
<letter_ref letter_id="N"/>
</site>
<right_flank>VPEARVFKAS</right_flank>
</contributing_site>
<contributing_site sequence_id="sequence_2" position="494" strand="none" pvalue="1.12e-22" >
<left_flank>YSASIGVELE</left_flank>
<site>
<letter_ref letter_id="D"/>
<letter_ref letter_id="G"/>
<letter_ref letter_id="L"/>
<letter_ref letter_id="F"/>
<letter_ref letter_id="D"/>
<letter_ref letter_id="D"/>
<letter_ref letter_id="S"/>
<letter_ref letter_id="L"/>
<letter_ref letter_id="E"/>
<letter_ref letter_id="L"/>
<letter_ref letter_id="A"/>
<letter_ref letter_id="L"/>
<letter_ref letter_id="Q"/>
<letter_ref letter_id="F"/>
<letter_ref letter_id="G"/>
<letter_ref letter_id="M"/>
<letter_ref letter_id="I"/>
<letter_ref letter_id="M"/>
<letter_ref letter_id="M"/>
<letter_ref letter_id="F"/>
<letter_ref letter_id="A"/>
<letter_ref letter_id="C"/>
<letter_ref letter_id="A"/>
<letter_ref letter_id="F"/>
<letter_ref letter_id="P"/>
<letter_ref letter_id="L"/>
<letter_ref letter_id="A"/>
<letter_ref letter_id="F"/>
<letter_ref letter_id="A"/>
<letter_ref letter_id="L"/>
<letter_ref letter_id="A"/>
<letter_ref letter_id="A"/>
<letter_ref letter_id="V"/>
<letter_ref letter_id="S"/>
<letter_ref letter_id="N"/>
<letter_ref letter_id="V"/>
<letter_ref letter_id="M"/>
<letter_ref letter_id="E"/>
<letter_ref letter_id="I"/>
<letter_ref letter_id="R"/>
<letter_ref letter_id="T"/>
<letter_ref letter_id="N"/>
<letter_ref letter_id="A"/>
<letter_ref letter_id="L"/>
<letter_ref letter_id="K"/>
<letter_ref letter_id="L"/>
<letter_ref letter_id="L"/>
<letter_ref letter_id="V"/>
<letter_ref letter_id="T"/>
<letter_ref letter_id="L"/>
</site>
<right_flank>RRPLPRAAAT</right_flank>
</contributing_site>
<contributing_site sequence_id="sequence_29" position="586" strand="none" pvalue="4.92e-22" >
<left_flank>KKLKRRRKPE</left_flank>
<site>
<letter_ref letter_id="F"/>
<letter_ref letter_id="D"/>
<letter_ref letter_id="I"/>
<letter_ref letter_id="A"/>
<letter_ref letter_id="R"/>
<letter_ref letter_id="N"/>
<letter_ref letter_id="V"/>
<letter_ref letter_id="L"/>
<letter_ref letter_id="E"/>
<letter_ref letter_id="L"/>
<letter_ref letter_id="I"/>
<letter_ref letter_id="Y"/>
<letter_ref letter_id="G"/>
<letter_ref letter_id="Q"/>
<letter_ref letter_id="T"/>
<letter_ref letter_id="L"/>
<letter_ref letter_id="T"/>
<letter_ref letter_id="W"/>
<letter_ref letter_id="L"/>
<letter_ref letter_id="G"/>
<letter_ref letter_id="V"/>
<letter_ref letter_id="L"/>
<letter_ref letter_id="F"/>
<letter_ref letter_id="S"/>
<letter_ref letter_id="P"/>
<letter_ref letter_id="L"/>
<letter_ref letter_id="L"/>
<letter_ref letter_id="P"/>
<letter_ref letter_id="A"/>
<letter_ref letter_id="V"/>
<letter_ref letter_id="Q"/>
<letter_ref letter_id="I"/>
<letter_ref letter_id="I"/>
<letter_ref letter_id="K"/>
<letter_ref letter_id="L"/>
<letter_ref letter_id="L"/>
<letter_ref letter_id="L"/>
<letter_ref letter_id="V"/>
<letter_ref letter_id="F"/>
<letter_ref letter_id="Y"/>
<letter_ref letter_id="V"/>
<letter_ref letter_id="K"/>
<letter_ref letter_id="K"/>
<letter_ref letter_id="T"/>
<letter_ref letter_id="S"/>
<letter_ref letter_id="L"/>
<letter_ref letter_id="L"/>
<letter_ref letter_id="A"/>
<letter_ref letter_id="N"/>
<letter_ref letter_id="C"/>
</site>
<right_flank>QAPRRPWLAS</right_flank>
</contributing_site>
<contributing_site sequence_id="sequence_37" position="1188" strand="none" pvalue="5.98e-22" >
<left_flank>MEKTFPQYGD</left_flank>
<site>
<letter_ref letter_id="F"/>
<letter_ref letter_id="K"/>
<letter_ref letter_id="I"/>
<letter_ref letter_id="A"/>
<letter_ref letter_id="E"/>
<letter_ref letter_id="N"/>
<letter_ref letter_id="I"/>
<letter_ref letter_id="L"/>
<letter_ref letter_id="T"/>
<letter_ref letter_id="L"/>
<letter_ref letter_id="I"/>
<letter_ref letter_id="N"/>
<letter_ref letter_id="N"/>
<letter_ref letter_id="Q"/>
<letter_ref letter_id="G"/>
<letter_ref letter_id="Q"/>
<letter_ref letter_id="V"/>
<letter_ref letter_id="W"/>
<letter_ref letter_id="M"/>
<letter_ref letter_id="G"/>
<letter_ref letter_id="I"/>
<letter_ref letter_id="F"/>
<letter_ref letter_id="F"/>
<letter_ref letter_id="S"/>
<letter_ref letter_id="P"/>
<letter_ref letter_id="G"/>
<letter_ref letter_id="L"/>
<letter_ref letter_id="V"/>
<letter_ref letter_id="L"/>
<letter_ref letter_id="I"/>
<letter_ref letter_id="N"/>
<letter_ref letter_id="L"/>
<letter_ref letter_id="V"/>
<letter_ref letter_id="K"/>
<letter_ref letter_id="L"/>
<letter_ref letter_id="M"/>
<letter_ref letter_id="I"/>
<letter_ref letter_id="M"/>
<letter_ref letter_id="M"/>
<letter_ref letter_id="Y"/>
<letter_ref letter_id="F"/>
<letter_ref letter_id="R"/>
<letter_ref letter_id="S"/>
<letter_ref letter_id="W"/>
<letter_ref letter_id="I"/>
<letter_ref letter_id="V"/>
<letter_ref letter_id="L"/>
<letter_ref letter_id="T"/>
<letter_ref letter_id="C"/>
<letter_ref letter_id="N"/>
</site>
<right_flank>VPHEVVFKAS</right_flank>
</contributing_site>
<contributing_site sequence_id="sequence_33" position="499" strand="none" pvalue="8.80e-22" >
<left_flank>KVLRFVGEQE</left_flank>
<site>
<letter_ref letter_id="F"/>
<letter_ref letter_id="D"/>
<letter_ref letter_id="L"/>
<letter_ref letter_id="P"/>
<letter_ref letter_id="K"/>
<letter_ref letter_id="H"/>
<letter_ref letter_id="V"/>
<letter_ref letter_id="L"/>
<letter_ref letter_id="D"/>
<letter_ref letter_id="I"/>
<letter_ref letter_id="F"/>
<letter_ref letter_id="Y"/>
<letter_ref letter_id="S"/>
<letter_ref letter_id="Q"/>
<letter_ref letter_id="T"/>
<letter_ref letter_id="V"/>
<letter_ref letter_id="C"/>
<letter_ref letter_id="W"/>
<letter_ref letter_id="L"/>
<letter_ref letter_id="G"/>
<letter_ref letter_id="C"/>
<letter_ref letter_id="F"/>
<letter_ref letter_id="F"/>
<letter_ref letter_id="A"/>
<letter_ref letter_id="P"/>
<letter_ref letter_id="L"/>
<letter_ref letter_id="L"/>
<letter_ref letter_id="P"/>
<letter_ref letter_id="M"/>
<letter_ref letter_id="V"/>
<letter_ref letter_id="A"/>
<letter_ref letter_id="V"/>
<letter_ref letter_id="I"/>
<letter_ref letter_id="G"/>
<letter_ref letter_id="T"/>
<letter_ref letter_id="F"/>
<letter_ref letter_id="L"/>
<letter_ref letter_id="L"/>
<letter_ref letter_id="F"/>
<letter_ref letter_id="Y"/>
<letter_ref letter_id="I"/>
<letter_ref letter_id="K"/>
<letter_ref letter_id="K"/>
<letter_ref letter_id="F"/>
<letter_ref letter_id="T"/>
<letter_ref letter_id="C"/>
<letter_ref letter_id="L"/>
<letter_ref letter_id="V"/>
<letter_ref letter_id="N"/>
<letter_ref letter_id="S"/>
</site>
<right_flank>TPSNKIYRAS</right_flank>
</contributing_site>
<contributing_site sequence_id="sequence_28" position="611" strand="none" pvalue="1.89e-21" >
<left_flank>LEAGFPSYAE</left_flank>
<site>
<letter_ref letter_id="F"/>
<letter_ref letter_id="D"/>
<letter_ref letter_id="I"/>
<letter_ref letter_id="S"/>
<letter_ref letter_id="G"/>
<letter_ref letter_id="N"/>
<letter_ref letter_id="V"/>
<letter_ref letter_id="L"/>
<letter_ref letter_id="G"/>
<letter_ref letter_id="L"/>
<letter_ref letter_id="I"/>
<letter_ref letter_id="F"/>
<letter_ref letter_id="N"/>
<letter_ref letter_id="Q"/>
<letter_ref letter_id="G"/>
<letter_ref letter_id="M"/>
<letter_ref letter_id="I"/>
<letter_ref letter_id="W"/>
<letter_ref letter_id="M"/>
<letter_ref letter_id="G"/>
<letter_ref letter_id="S"/>
<letter_ref letter_id="F"/>
<letter_ref letter_id="Y"/>
<letter_ref letter_id="A"/>
<letter_ref letter_id="P"/>
<letter_ref letter_id="G"/>
<letter_ref letter_id="L"/>
<letter_ref letter_id="V"/>
<letter_ref letter_id="G"/>
<letter_ref letter_id="I"/>
<letter_ref letter_id="N"/>
<letter_ref letter_id="V"/>
<letter_ref letter_id="L"/>
<letter_ref letter_id="R"/>
<letter_ref letter_id="L"/>
<letter_ref letter_id="L"/>
<letter_ref letter_id="T"/>
<letter_ref letter_id="S"/>
<letter_ref letter_id="M"/>
<letter_ref letter_id="Y"/>
<letter_ref letter_id="F"/>
<letter_ref letter_id="Q"/>
<letter_ref letter_id="C"/>
<letter_ref letter_id="W"/>
<letter_ref letter_id="A"/>
<letter_ref letter_id="V"/>
<letter_ref letter_id="M"/>
<letter_ref letter_id="S"/>
<letter_ref letter_id="S"/>
<letter_ref letter_id="N"/>
</site>
<right_flank>VPHERVFKAS</right_flank>
</contributing_site>
<contributing_site sequence_id="sequence_20" position="371" strand="none" pvalue="5.31e-21" >
<left_flank>SFDENDIAPQ</left_flank>
<site>
<letter_ref letter_id="F"/>
<letter_ref letter_id="E"/>
<letter_ref letter_id="I"/>
<letter_ref letter_id="E"/>
<letter_ref letter_id="S"/>
<letter_ref letter_id="E"/>
<letter_ref letter_id="Y"/>
<letter_ref letter_id="F"/>
<letter_ref letter_id="E"/>
<letter_ref letter_id="I"/>
<letter_ref letter_id="Y"/>
<letter_ref letter_id="F"/>
<letter_ref letter_id="R"/>
<letter_ref letter_id="Q"/>
<letter_ref letter_id="F"/>
<letter_ref letter_id="N"/>
<letter_ref letter_id="I"/>
<letter_ref letter_id="L"/>
<letter_ref letter_id="I"/>
<letter_ref letter_id="G"/>
<letter_ref letter_id="S"/>
<letter_ref letter_id="T"/>
<letter_ref letter_id="T"/>
<letter_ref letter_id="S"/>
<letter_ref letter_id="P"/>
<letter_ref letter_id="I"/>
<letter_ref letter_id="L"/>
<letter_ref letter_id="M"/>
<letter_ref letter_id="L"/>
<letter_ref letter_id="I"/>
<letter_ref letter_id="G"/>
<letter_ref letter_id="A"/>
<letter_ref letter_id="L"/>
<letter_ref letter_id="S"/>
<letter_ref letter_id="F"/>
<letter_ref letter_id="A"/>
<letter_ref letter_id="I"/>
<letter_ref letter_id="E"/>
<letter_ref letter_id="Y"/>
<letter_ref letter_id="A"/>
<letter_ref letter_id="C"/>
<letter_ref letter_id="D"/>
<letter_ref letter_id="K"/>
<letter_ref letter_id="I"/>
<letter_ref letter_id="K"/>
<letter_ref letter_id="L"/>
<letter_ref letter_id="T"/>
<letter_ref letter_id="K"/>
<letter_ref letter_id="F"/>
<letter_ref letter_id="C"/>
</site>
<right_flank>YQTKKTPGMM</right_flank>
</contributing_site>
<contributing_site sequence_id="sequence_26" position="945" strand="none" pvalue="1.91e-20" >
<left_flank>EYNEVYSGPE</left_flank>
<site>
<letter_ref letter_id="F"/>
<letter_ref letter_id="L"/>
<letter_ref letter_id="I"/>
<letter_ref letter_id="E"/>
<letter_ref letter_id="V"/>
<letter_ref letter_id="R"/>
<letter_ref letter_id="Y"/>
<letter_ref letter_id="A"/>
<letter_ref letter_id="Q"/>
<letter_ref letter_id="V"/>
<letter_ref letter_id="M"/>
<letter_ref letter_id="T"/>
<letter_ref letter_id="S"/>
<letter_ref letter_id="I"/>
<letter_ref letter_id="F"/>
<letter_ref letter_id="I"/>
<letter_ref letter_id="T"/>
<letter_ref letter_id="M"/>
<letter_ref letter_id="I"/>
<letter_ref letter_id="Y"/>
<letter_ref letter_id="S"/>
<letter_ref letter_id="S"/>
<letter_ref letter_id="G"/>
<letter_ref letter_id="M"/>
<letter_ref letter_id="P"/>
<letter_ref letter_id="I"/>
<letter_ref letter_id="L"/>
<letter_ref letter_id="Y"/>
<letter_ref letter_id="L"/>
<letter_ref letter_id="V"/>
<letter_ref letter_id="A"/>
<letter_ref letter_id="M"/>
<letter_ref letter_id="T"/>
<letter_ref letter_id="Q"/>
<letter_ref letter_id="F"/>
<letter_ref letter_id="F"/>
<letter_ref letter_id="M"/>
<letter_ref letter_id="M"/>
<letter_ref letter_id="Y"/>
<letter_ref letter_id="W"/>
<letter_ref letter_id="V"/>
<letter_ref letter_id="D"/>
<letter_ref letter_id="K"/>
<letter_ref letter_id="F"/>
<letter_ref letter_id="L"/>
<letter_ref letter_id="F"/>
<letter_ref letter_id="I"/>
<letter_ref letter_id="K"/>
<letter_ref letter_id="V"/>
<letter_ref letter_id="Y"/>
</site>
<right_flank>KNPPRYGIEL</right_flank>
</contributing_site>
<contributing_site sequence_id="sequence_25" position="704" strand="none" pvalue="4.69e-20" >
<left_flank>ELDKRMAPRE</left_flank>
<site>
<letter_ref letter_id="I"/>
<letter_ref letter_id="M"/>
<letter_ref letter_id="F"/>
<letter_ref letter_id="A"/>
<letter_ref letter_id="A"/>
<letter_ref letter_id="R"/>
<letter_ref letter_id="Y"/>
<letter_ref letter_id="V"/>
<letter_ref letter_id="N"/>
<letter_ref letter_id="A"/>
<letter_ref letter_id="I"/>
<letter_ref letter_id="V"/>
<letter_ref letter_id="N"/>
<letter_ref letter_id="M"/>
<letter_ref letter_id="S"/>
<letter_ref letter_id="V"/>
<letter_ref letter_id="A"/>
<letter_ref letter_id="M"/>
<letter_ref letter_id="L"/>
<letter_ref letter_id="Y"/>
<letter_ref letter_id="A"/>
<letter_ref letter_id="F"/>
<letter_ref letter_id="Q"/>
<letter_ref letter_id="M"/>
<letter_ref letter_id="P"/>
<letter_ref letter_id="L"/>
<letter_ref letter_id="A"/>
<letter_ref letter_id="P"/>
<letter_ref letter_id="L"/>
<letter_ref letter_id="I"/>
<letter_ref letter_id="A"/>
<letter_ref letter_id="V"/>
<letter_ref letter_id="F"/>
<letter_ref letter_id="A"/>
<letter_ref letter_id="V"/>
<letter_ref letter_id="G"/>
<letter_ref letter_id="L"/>
<letter_ref letter_id="Q"/>
<letter_ref letter_id="Y"/>
<letter_ref letter_id="W"/>
<letter_ref letter_id="V"/>
<letter_ref letter_id="D"/>
<letter_ref letter_id="K"/>
<letter_ref letter_id="R"/>
<letter_ref letter_id="N"/>
<letter_ref letter_id="L"/>
<letter_ref letter_id="L"/>
<letter_ref letter_id="R"/>
<letter_ref letter_id="I"/>
<letter_ref letter_id="H"/>
</site>
<right_flank>KRPPRIDHRL</right_flank>
</contributing_site>
<contributing_site sequence_id="sequence_51" position="611" strand="none" pvalue="6.68e-20" >
<left_flank>TRDEETVRLK</left_flank>
<site>
<letter_ref letter_id="L"/>
<letter_ref letter_id="E"/>
<letter_ref letter_id="Y"/>
<letter_ref letter_id="S"/>
<letter_ref letter_id="M"/>
<letter_ref letter_id="L"/>
<letter_ref letter_id="Y"/>
<letter_ref letter_id="C"/>
<letter_ref letter_id="R"/>
<letter_ref letter_id="M"/>
<letter_ref letter_id="A"/>
<letter_ref letter_id="S"/>
<letter_ref letter_id="L"/>
<letter_ref letter_id="L"/>
<letter_ref letter_id="T"/>
<letter_ref letter_id="Y"/>
<letter_ref letter_id="I"/>
<letter_ref letter_id="L"/>
<letter_ref letter_id="S"/>
<letter_ref letter_id="F"/>
<letter_ref letter_id="G"/>
<letter_ref letter_id="Y"/>
<letter_ref letter_id="A"/>
<letter_ref letter_id="Q"/>
<letter_ref letter_id="P"/>
<letter_ref letter_id="I"/>
<letter_ref letter_id="I"/>
<letter_ref letter_id="L"/>
<letter_ref letter_id="P"/>
<letter_ref letter_id="I"/>
<letter_ref letter_id="A"/>
<letter_ref letter_id="S"/>
<letter_ref letter_id="L"/>
<letter_ref letter_id="Y"/>
<letter_ref letter_id="F"/>
<letter_ref letter_id="F"/>
<letter_ref letter_id="L"/>
<letter_ref letter_id="Q"/>
<letter_ref letter_id="N"/>
<letter_ref letter_id="I"/>
<letter_ref letter_id="V"/>
<letter_ref letter_id="G"/>
<letter_ref letter_id="K"/>
<letter_ref letter_id="C"/>
<letter_ref letter_id="K"/>
<letter_ref letter_id="L"/>
<letter_ref letter_id="V"/>
<letter_ref letter_id="Y"/>
<letter_ref letter_id="L"/>
<letter_ref letter_id="S"/>
</site>
<right_flank>KPGKRFSTSL</right_flank>
</contributing_site>
<contributing_site sequence_id="sequence_43" position="701" strand="none" pvalue="6.68e-20" >
<left_flank>QKAKMWQYPT</left_flank>
<site>
<letter_ref letter_id="F"/>
<letter_ref letter_id="D"/>
<letter_ref letter_id="Y"/>
<letter_ref letter_id="A"/>
<letter_ref letter_id="G"/>
<letter_ref letter_id="S"/>
<letter_ref letter_id="V"/>
<letter_ref letter_id="A"/>
<letter_ref letter_id="Q"/>
<letter_ref letter_id="G"/>
<letter_ref letter_id="L"/>
<letter_ref letter_id="L"/>
<letter_ref letter_id="I"/>
<letter_ref letter_id="Y"/>
<letter_ref letter_id="T"/>
<letter_ref letter_id="V"/>
<letter_ref letter_id="T"/>
<letter_ref letter_id="L"/>
<letter_ref letter_id="V"/>
<letter_ref letter_id="Y"/>
<letter_ref letter_id="S"/>
<letter_ref letter_id="L"/>
<letter_ref letter_id="M"/>
<letter_ref letter_id="A"/>
<letter_ref letter_id="P"/>
<letter_ref letter_id="L"/>
<letter_ref letter_id="I"/>
<letter_ref letter_id="S"/>
<letter_ref letter_id="V"/>
<letter_ref letter_id="F"/>
<letter_ref letter_id="G"/>
<letter_ref letter_id="L"/>
<letter_ref letter_id="C"/>
<letter_ref letter_id="Y"/>
<letter_ref letter_id="F"/>
<letter_ref letter_id="I"/>
<letter_ref letter_id="V"/>
<letter_ref letter_id="V"/>
<letter_ref letter_id="Y"/>
<letter_ref letter_id="L"/>
<letter_ref letter_id="V"/>
<letter_ref letter_id="D"/>
<letter_ref letter_id="R"/>
<letter_ref letter_id="Y"/>
<letter_ref letter_id="Q"/>
<letter_ref letter_id="I"/>
<letter_ref letter_id="I"/>
<letter_ref letter_id="Y"/>
<letter_ref letter_id="T"/>
<letter_ref letter_id="T"/>
</site>
<right_flank>RTSWQGGATM</right_flank>
</contributing_site>
<contributing_site sequence_id="sequence_27" position="776" strand="none" pvalue="7.96e-20" >
<left_flank>DLNEYYTGSD</left_flank>
<site>
<letter_ref letter_id="F"/>
<letter_ref letter_id="N"/>
<letter_ref letter_id="V"/>
<letter_ref letter_id="E"/>
<letter_ref letter_id="L"/>
<letter_ref letter_id="K"/>
<letter_ref letter_id="Y"/>
<letter_ref letter_id="S"/>
<letter_ref letter_id="Q"/>
<letter_ref letter_id="I"/>
<letter_ref letter_id="L"/>
<letter_ref letter_id="T"/>
<letter_ref letter_id="V"/>
<letter_ref letter_id="I"/>
<letter_ref letter_id="C"/>
<letter_ref letter_id="V"/>
<letter_ref letter_id="N"/>
<letter_ref letter_id="F"/>
<letter_ref letter_id="L"/>
<letter_ref letter_id="Y"/>
<letter_ref letter_id="S"/>
<letter_ref letter_id="S"/>
<letter_ref letter_id="G"/>
<letter_ref letter_id="M"/>
<letter_ref letter_id="P"/>
<letter_ref letter_id="L"/>
<letter_ref letter_id="L"/>
<letter_ref letter_id="Y"/>
<letter_ref letter_id="L"/>
<letter_ref letter_id="T"/>
<letter_ref letter_id="T"/>
<letter_ref letter_id="A"/>
<letter_ref letter_id="L"/>
<letter_ref letter_id="F"/>
<letter_ref letter_id="L"/>
<letter_ref letter_id="F"/>
<letter_ref letter_id="I"/>
<letter_ref letter_id="T"/>
<letter_ref letter_id="Y"/>
<letter_ref letter_id="C"/>
<letter_ref letter_id="C"/>
<letter_ref letter_id="D"/>
<letter_ref letter_id="K"/>
<letter_ref letter_id="Y"/>
<letter_ref letter_id="Y"/>
<letter_ref letter_id="L"/>
<letter_ref letter_id="L"/>
<letter_ref letter_id="H"/>
<letter_ref letter_id="F"/>
<letter_ref letter_id="C"/>
</site>
<right_flank>KNPQKVDDSV</right_flank>
</contributing_site>
<contributing_site sequence_id="sequence_3" position="1056" strand="none" pvalue="5.75e-19" >
<left_flank>VELNNLKLNY</left_flank>
<site>
<letter_ref letter_id="E"/>
<letter_ref letter_id="G"/>
<letter_ref letter_id="T"/>
<letter_ref letter_id="L"/>
<letter_ref letter_id="G"/>
<letter_ref letter_id="Y"/>
<letter_ref letter_id="F"/>
<letter_ref letter_id="M"/>
<letter_ref letter_id="E"/>
<letter_ref letter_id="G"/>
<letter_ref letter_id="I"/>
<letter_ref letter_id="I"/>
<letter_ref letter_id="D"/>
<letter_ref letter_id="L"/>
<letter_ref letter_id="G"/>
<letter_ref letter_id="Y"/>
<letter_ref letter_id="I"/>
<letter_ref letter_id="T"/>
<letter_ref letter_id="L"/>
<letter_ref letter_id="F"/>
<letter_ref letter_id="A"/>
<letter_ref letter_id="A"/>
<letter_ref letter_id="A"/>
<letter_ref letter_id="F"/>
<letter_ref letter_id="P"/>
<letter_ref letter_id="I"/>
<letter_ref letter_id="G"/>
<letter_ref letter_id="P"/>
<letter_ref letter_id="A"/>
<letter_ref letter_id="I"/>
<letter_ref letter_id="A"/>
<letter_ref letter_id="V"/>
<letter_ref letter_id="V"/>
<letter_ref letter_id="A"/>
<letter_ref letter_id="N"/>
<letter_ref letter_id="V"/>
<letter_ref letter_id="A"/>
<letter_ref letter_id="E"/>
<letter_ref letter_id="I"/>
<letter_ref letter_id="R"/>
<letter_ref letter_id="T"/>
<letter_ref letter_id="K"/>
<letter_ref letter_id="L"/>
<letter_ref letter_id="I"/>
<letter_ref letter_id="S"/>
<letter_ref letter_id="F"/>
<letter_ref letter_id="L"/>
<letter_ref letter_id="E"/>
<letter_ref letter_id="V"/>
<letter_ref letter_id="Y"/>
</site>
<right_flank>KRPECQRCAG</right_flank>
</contributing_site>
<contributing_site sequence_id="sequence_7" position="836" strand="none" pvalue="8.05e-19" >
<left_flank>ESQCILQSES</left_flank>
<site>
<letter_ref letter_id="N"/>
<letter_ref letter_id="I"/>
<letter_ref letter_id="L"/>
<letter_ref letter_id="V"/>
<letter_ref letter_id="M"/>
<letter_ref letter_id="K"/>
<letter_ref letter_id="Y"/>
<letter_ref letter_id="S"/>
<letter_ref letter_id="E"/>
<letter_ref letter_id="V"/>
<letter_ref letter_id="M"/>
<letter_ref letter_id="I"/>
<letter_ref letter_id="Q"/>
<letter_ref letter_id="L"/>
<letter_ref letter_id="G"/>
<letter_ref letter_id="Y"/>
<letter_ref letter_id="V"/>
<letter_ref letter_id="V"/>
<letter_ref letter_id="L"/>
<letter_ref letter_id="F"/>
<letter_ref letter_id="A"/>
<letter_ref letter_id="Q"/>
<letter_ref letter_id="A"/>
<letter_ref letter_id="F"/>
<letter_ref letter_id="P"/>
<letter_ref letter_id="L"/>
<letter_ref letter_id="A"/>
<letter_ref letter_id="P"/>
<letter_ref letter_id="L"/>
<letter_ref letter_id="F"/>
<letter_ref letter_id="C"/>
<letter_ref letter_id="I"/>
<letter_ref letter_id="L"/>
<letter_ref letter_id="S"/>
<letter_ref letter_id="N"/>
<letter_ref letter_id="M"/>
<letter_ref letter_id="L"/>
<letter_ref letter_id="E"/>
<letter_ref letter_id="M"/>
<letter_ref letter_id="K"/>
<letter_ref letter_id="G"/>
<letter_ref letter_id="A"/>
<letter_ref letter_id="M"/>
<letter_ref letter_id="N"/>
<letter_ref letter_id="L"/>
<letter_ref letter_id="M"/>
<letter_ref letter_id="A"/>
<letter_ref letter_id="F"/>
<letter_ref letter_id="Y"/>
<letter_ref letter_id="Q"/>
</site>
<right_flank>KRTIAQGASG</right_flank>
</contributing_site>
<contributing_site sequence_id="sequence_44" position="589" strand="none" pvalue="8.75e-19" >
<left_flank>EMIELTAPPA</left_flank>
<site>
<letter_ref letter_id="F"/>
<letter_ref letter_id="D"/>
<letter_ref letter_id="Y"/>
<letter_ref letter_id="A"/>
<letter_ref letter_id="S"/>
<letter_ref letter_id="Y"/>
<letter_ref letter_id="Y"/>
<letter_ref letter_id="N"/>
<letter_ref letter_id="Y"/>
<letter_ref letter_id="F"/>
<letter_ref letter_id="L"/>
<letter_ref letter_id="F"/>
<letter_ref letter_id="Y"/>
<letter_ref letter_id="T"/>
<letter_ref letter_id="T"/>
<letter_ref letter_id="V"/>
<letter_ref letter_id="T"/>
<letter_ref letter_id="L"/>
<letter_ref letter_id="C"/>
<letter_ref letter_id="F"/>
<letter_ref letter_id="G"/>
<letter_ref letter_id="C"/>
<letter_ref letter_id="I"/>
<letter_ref letter_id="Q"/>
<letter_ref letter_id="P"/>
<letter_ref letter_id="L"/>
<letter_ref letter_id="V"/>
<letter_ref letter_id="I"/>
<letter_ref letter_id="P"/>
<letter_ref letter_id="A"/>
<letter_ref letter_id="A"/>
<letter_ref letter_id="A"/>
<letter_ref letter_id="M"/>
<letter_ref letter_id="Y"/>
<letter_ref letter_id="F"/>
<letter_ref letter_id="S"/>
<letter_ref letter_id="L"/>
<letter_ref letter_id="D"/>
<letter_ref letter_id="V"/>
<letter_ref letter_id="F"/>
<letter_ref letter_id="L"/>
<letter_ref letter_id="K"/>
<letter_ref letter_id="K"/>
<letter_ref letter_id="Y"/>
<letter_ref letter_id="L"/>
<letter_ref letter_id="L"/>
<letter_ref letter_id="L"/>
<letter_ref letter_id="Y"/>
<letter_ref letter_id="I"/>
<letter_ref letter_id="F"/>
</site>
<right_flank>ITKTESGGMF</right_flank>
</contributing_site>
<contributing_site sequence_id="sequence_24" position="678" strand="none" pvalue="1.44e-18" >
<left_flank>AMDSHLEGSR</left_flank>
<site>
<letter_ref letter_id="F"/>
<letter_ref letter_id="H"/>
<letter_ref letter_id="L"/>
<letter_ref letter_id="S"/>
<letter_ref letter_id="D"/>
<letter_ref letter_id="R"/>
<letter_ref letter_id="Y"/>
<letter_ref letter_id="T"/>
<letter_ref letter_id="D"/>
<letter_ref letter_id="T"/>
<letter_ref letter_id="T"/>
<letter_ref letter_id="K"/>
<letter_ref letter_id="T"/>
<letter_ref letter_id="V"/>
<letter_ref letter_id="F"/>
<letter_ref letter_id="A"/>
<letter_ref letter_id="C"/>
<letter_ref letter_id="L"/>
<letter_ref letter_id="A"/>
<letter_ref letter_id="Y"/>
<letter_ref letter_id="A"/>
<letter_ref letter_id="P"/>
<letter_ref letter_id="V"/>
<letter_ref letter_id="L"/>
<letter_ref letter_id="P"/>
<letter_ref letter_id="I"/>
<letter_ref letter_id="A"/>
<letter_ref letter_id="M"/>
<letter_ref letter_id="W"/>
<letter_ref letter_id="I"/>
<letter_ref letter_id="G"/>
<letter_ref letter_id="L"/>
<letter_ref letter_id="L"/>
<letter_ref letter_id="S"/>
<letter_ref letter_id="L"/>
<letter_ref letter_id="S"/>
<letter_ref letter_id="L"/>
<letter_ref letter_id="S"/>
<letter_ref letter_id="Y"/>
<letter_ref letter_id="W"/>
<letter_ref letter_id="S"/>
<letter_ref letter_id="D"/>
<letter_ref letter_id="K"/>
<letter_ref letter_id="W"/>
<letter_ref letter_id="L"/>
<letter_ref letter_id="F"/>
<letter_ref letter_id="V"/>
<letter_ref letter_id="K"/>
<letter_ref letter_id="A"/>
<letter_ref letter_id="W"/>
</site>
<right_flank>RTPQPPGNSG</right_flank>
</contributing_site>
<contributing_site sequence_id="sequence_54" position="597" strand="none" pvalue="2.00e-18" >
<left_flank>SHDEEALRLK</left_flank>
<site>
<letter_ref letter_id="L"/>
<letter_ref letter_id="E"/>
<letter_ref letter_id="Y"/>
<letter_ref letter_id="S"/>
<letter_ref letter_id="M"/>
<letter_ref letter_id="L"/>
<letter_ref letter_id="Y"/>
<letter_ref letter_id="C"/>
<letter_ref letter_id="R"/>
<letter_ref letter_id="L"/>
<letter_ref letter_id="A"/>
<letter_ref letter_id="S"/>
<letter_ref letter_id="I"/>
<letter_ref letter_id="F"/>
<letter_ref letter_id="T"/>
<letter_ref letter_id="Y"/>
<letter_ref letter_id="S"/>
<letter_ref letter_id="L"/>
<letter_ref letter_id="S"/>
<letter_ref letter_id="F"/>
<letter_ref letter_id="G"/>
<letter_ref letter_id="Y"/>
<letter_ref letter_id="T"/>
<letter_ref letter_id="Q"/>
<letter_ref letter_id="P"/>
<letter_ref letter_id="V"/>
<letter_ref letter_id="I"/>
<letter_ref letter_id="L"/>
<letter_ref letter_id="P"/>
<letter_ref letter_id="I"/>
<letter_ref letter_id="A"/>
<letter_ref letter_id="C"/>
<letter_ref letter_id="V"/>
<letter_ref letter_id="Y"/>
<letter_ref letter_id="F"/>
<letter_ref letter_id="L"/>
<letter_ref letter_id="L"/>
<letter_ref letter_id="Q"/>
<letter_ref letter_id="N"/>
<letter_ref letter_id="I"/>
<letter_ref letter_id="V"/>
<letter_ref letter_id="G"/>
<letter_ref letter_id="K"/>
<letter_ref letter_id="C"/>
<letter_ref letter_id="K"/>
<letter_ref letter_id="L"/>
<letter_ref letter_id="V"/>
<letter_ref letter_id="Y"/>
<letter_ref letter_id="L"/>
<letter_ref letter_id="S"/>
</site>
<right_flank>KPGRKFSTSL</right_flank>
</contributing_site>
<contributing_site sequence_id="sequence_4" position="1173" strand="none" pvalue="9.24e-18" >
<left_flank>DPYQDDKEEV</left_flank>
<site>
<letter_ref letter_id="D"/>
<letter_ref letter_id="G"/>
<letter_ref letter_id="S"/>
<letter_ref letter_id="V"/>
<letter_ref letter_id="L"/>
<letter_ref letter_id="D"/>
<letter_ref letter_id="Y"/>
<letter_ref letter_id="L"/>
<letter_ref letter_id="E"/>
<letter_ref letter_id="I"/>
<letter_ref letter_id="S"/>
<letter_ref letter_id="I"/>
<letter_ref letter_id="Q"/>
<letter_ref letter_id="F"/>
<letter_ref letter_id="S"/>
<letter_ref letter_id="Y"/>
<letter_ref letter_id="L"/>
<letter_ref letter_id="I"/>
<letter_ref letter_id="L"/>
<letter_ref letter_id="F"/>
<letter_ref letter_id="G"/>
<letter_ref letter_id="V"/>
<letter_ref letter_id="S"/>
<letter_ref letter_id="F"/>
<letter_ref letter_id="P"/>
<letter_ref letter_id="A"/>
<letter_ref letter_id="C"/>
<letter_ref letter_id="Y"/>
<letter_ref letter_id="I"/>
<letter_ref letter_id="M"/>
<letter_ref letter_id="A"/>
<letter_ref letter_id="F"/>
<letter_ref letter_id="G"/>
<letter_ref letter_id="Q"/>
<letter_ref letter_id="N"/>
<letter_ref letter_id="I"/>
<letter_ref letter_id="L"/>
<letter_ref letter_id="K"/>
<letter_ref letter_id="I"/>
<letter_ref letter_id="Q"/>
<letter_ref letter_id="V"/>
<letter_ref letter_id="D"/>
<letter_ref letter_id="K"/>
<letter_ref letter_id="L"/>
<letter_ref letter_id="R"/>
<letter_ref letter_id="F"/>
<letter_ref letter_id="L"/>
<letter_ref letter_id="K"/>
<letter_ref letter_id="F"/>
<letter_ref letter_id="V"/>
</site>
<right_flank>RRPFPEGASS</right_flank>
</contributing_site>
<contributing_site sequence_id="sequence_22" position="820" strand="none" pvalue="5.51e-17" >
<left_flank>NLNRLYQRPK</left_flank>
<site>
<letter_ref letter_id="F"/>
<letter_ref letter_id="T"/>
<letter_ref letter_id="L"/>
<letter_ref letter_id="A"/>
<letter_ref letter_id="E"/>
<letter_ref letter_id="R"/>
<letter_ref letter_id="Y"/>
<letter_ref letter_id="G"/>
<letter_ref letter_id="Q"/>
<letter_ref letter_id="C"/>
<letter_ref letter_id="M"/>
<letter_ref letter_id="T"/>
<letter_ref letter_id="V"/>
<letter_ref letter_id="I"/>
<letter_ref letter_id="F"/>
<letter_ref letter_id="T"/>
<letter_ref letter_id="A"/>
<letter_ref letter_id="I"/>
<letter_ref letter_id="V"/>
<letter_ref letter_id="L"/>
<letter_ref letter_id="F"/>
<letter_ref letter_id="A"/>
<letter_ref letter_id="A"/>
<letter_ref letter_id="A"/>
<letter_ref letter_id="P"/>
<letter_ref letter_id="V"/>
<letter_ref letter_id="L"/>
<letter_ref letter_id="V"/>
<letter_ref letter_id="P"/>
<letter_ref letter_id="V"/>
<letter_ref letter_id="A"/>
<letter_ref letter_id="A"/>
<letter_ref letter_id="F"/>
<letter_ref letter_id="Y"/>
<letter_ref letter_id="C"/>
<letter_ref letter_id="F"/>
<letter_ref letter_id="L"/>
<letter_ref letter_id="A"/>
<letter_ref letter_id="Y"/>
<letter_ref letter_id="W"/>
<letter_ref letter_id="S"/>
<letter_ref letter_id="D"/>
<letter_ref letter_id="K"/>
<letter_ref letter_id="T"/>
<letter_ref letter_id="M"/>
<letter_ref letter_id="I"/>
<letter_ref letter_id="L"/>
<letter_ref letter_id="R"/>
<letter_ref letter_id="H"/>
<letter_ref letter_id="S"/>
</site>
<right_flank>RYPSLYDHKL</right_flank>
</contributing_site>
<contributing_site sequence_id="sequence_23" position="555" strand="none" pvalue="1.26e-16" >
<left_flank>KLNSYYSGAY</left_flank>
<site>
<letter_ref letter_id="W"/>
<letter_ref letter_id="K"/>
<letter_ref letter_id="L"/>
<letter_ref letter_id="A"/>
<letter_ref letter_id="E"/>
<letter_ref letter_id="R"/>
<letter_ref letter_id="Y"/>
<letter_ref letter_id="T"/>
<letter_ref letter_id="Q"/>
<letter_ref letter_id="I"/>
<letter_ref letter_id="T"/>
<letter_ref letter_id="K"/>
<letter_ref letter_id="S"/>
<letter_ref letter_id="V"/>
<letter_ref letter_id="G"/>
<letter_ref letter_id="I"/>
<letter_ref letter_id="A"/>
<letter_ref letter_id="L"/>
<letter_ref letter_id="F"/>
<letter_ref letter_id="F"/>
<letter_ref letter_id="K"/>
<letter_ref letter_id="S"/>
<letter_ref letter_id="L"/>
<letter_ref letter_id="L"/>
<letter_ref letter_id="P"/>
<letter_ref letter_id="T"/>
<letter_ref letter_id="G"/>
<letter_ref letter_id="L"/>
<letter_ref letter_id="I"/>
<letter_ref letter_id="I"/>
<letter_ref letter_id="T"/>
<letter_ref letter_id="S"/>
<letter_ref letter_id="L"/>
<letter_ref letter_id="S"/>
<letter_ref letter_id="L"/>
<letter_ref letter_id="L"/>
<letter_ref letter_id="V"/>
<letter_ref letter_id="N"/>
<letter_ref letter_id="Y"/>
<letter_ref letter_id="W"/>
<letter_ref letter_id="V"/>
<letter_ref letter_id="D"/>
<letter_ref letter_id="K"/>
<letter_ref letter_id="Y"/>
<letter_ref letter_id="C"/>
<letter_ref letter_id="L"/>
<letter_ref letter_id="L"/>
<letter_ref letter_id="R"/>
<letter_ref letter_id="K"/>
<letter_ref letter_id="W"/>
</site>
<right_flank>KTPPRYDGLL</right_flank>
</contributing_site>
<contributing_site sequence_id="sequence_47" position="578" strand="none" pvalue="4.40e-16" >
<left_flank>KWNRFSGLPS</left_flank>
<site>
<letter_ref letter_id="M"/>
<letter_ref letter_id="Q"/>
<letter_ref letter_id="W"/>
<letter_ref letter_id="G"/>
<letter_ref letter_id="T"/>
<letter_ref letter_id="I"/>
<letter_ref letter_id="F"/>
<letter_ref letter_id="P"/>
<letter_ref letter_id="V"/>
<letter_ref letter_id="Y"/>
<letter_ref letter_id="T"/>
<letter_ref letter_id="N"/>
<letter_ref letter_id="M"/>
<letter_ref letter_id="T"/>
<letter_ref letter_id="V"/>
<letter_ref letter_id="I"/>
<letter_ref letter_id="I"/>
<letter_ref letter_id="F"/>
<letter_ref letter_id="S"/>
<letter_ref letter_id="Y"/>
<letter_ref letter_id="A"/>
<letter_ref letter_id="I"/>
<letter_ref letter_id="I"/>
<letter_ref letter_id="S"/>
<letter_ref letter_id="P"/>
<letter_ref letter_id="M"/>
<letter_ref letter_id="I"/>
<letter_ref letter_id="L"/>
<letter_ref letter_id="L"/>
<letter_ref letter_id="F"/>
<letter_ref letter_id="G"/>
<letter_ref letter_id="A"/>
<letter_ref letter_id="V"/>
<letter_ref letter_id="S"/>
<letter_ref letter_id="F"/>
<letter_ref letter_id="F"/>
<letter_ref letter_id="L"/>
<letter_ref letter_id="L"/>
<letter_ref letter_id="Y"/>
<letter_ref letter_id="V"/>
<letter_ref letter_id="A"/>
<letter_ref letter_id="Y"/>
<letter_ref letter_id="L"/>
<letter_ref letter_id="Y"/>
<letter_ref letter_id="N"/>
<letter_ref letter_id="L"/>
<letter_ref letter_id="T"/>
<letter_ref letter_id="Y"/>
<letter_ref letter_id="V"/>
<letter_ref letter_id="F"/>
</site>
<right_flank>QESPDGRGIY</right_flank>
</contributing_site>
<contributing_site sequence_id="sequence_53" position="513" strand="none" pvalue="8.41e-16" >
<left_flank>GQNQYDLGGT</left_flank>
<site>
<letter_ref letter_id="I"/>
<letter_ref letter_id="R"/>
<letter_ref letter_id="Y"/>
<letter_ref letter_id="S"/>
<letter_ref letter_id="S"/>
<letter_ref letter_id="I"/>
<letter_ref letter_id="Y"/>
<letter_ref letter_id="V"/>
<letter_ref letter_id="Q"/>
<letter_ref letter_id="H"/>
<letter_ref letter_id="L"/>
<letter_ref letter_id="V"/>
<letter_ref letter_id="V"/>
<letter_ref letter_id="F"/>
<letter_ref letter_id="T"/>
<letter_ref letter_id="L"/>
<letter_ref letter_id="T"/>
<letter_ref letter_id="L"/>
<letter_ref letter_id="T"/>
<letter_ref letter_id="F"/>
<letter_ref letter_id="G"/>
<letter_ref letter_id="F"/>
<letter_ref letter_id="E"/>
<letter_ref letter_id="Q"/>
<letter_ref letter_id="P"/>
<letter_ref letter_id="Y"/>
<letter_ref letter_id="L"/>
<letter_ref letter_id="L"/>
<letter_ref letter_id="L"/>
<letter_ref letter_id="L"/>
<letter_ref letter_id="A"/>
<letter_ref letter_id="T"/>
<letter_ref letter_id="L"/>
<letter_ref letter_id="F"/>
<letter_ref letter_id="Y"/>
<letter_ref letter_id="V"/>
<letter_ref letter_id="I"/>
<letter_ref letter_id="Q"/>
<letter_ref letter_id="F"/>
<letter_ref letter_id="F"/>
<letter_ref letter_id="T"/>
<letter_ref letter_id="L"/>
<letter_ref letter_id="K"/>
<letter_ref letter_id="Y"/>
<letter_ref letter_id="V"/>
<letter_ref letter_id="Q"/>
<letter_ref letter_id="A"/>
<letter_ref letter_id="K"/>
<letter_ref letter_id="V"/>
<letter_ref letter_id="S"/>
</site>
<right_flank>RPPPSYNGLC</right_flank>
</contributing_site>
<contributing_site sequence_id="sequence_49" position="631" strand="none" pvalue="1.12e-15" >
<left_flank>LNKPSLAKDE</left_flank>
<site>
<letter_ref letter_id="F"/>
<letter_ref letter_id="R"/>
<letter_ref letter_id="P"/>
<letter_ref letter_id="S"/>
<letter_ref letter_id="A"/>
<letter_ref letter_id="Q"/>
<letter_ref letter_id="I"/>
<letter_ref letter_id="I"/>
<letter_ref letter_id="K"/>
<letter_ref letter_id="V"/>
<letter_ref letter_id="L"/>
<letter_ref letter_id="Y"/>
<letter_ref letter_id="Q"/>
<letter_ref letter_id="Q"/>
<letter_ref letter_id="I"/>
<letter_ref letter_id="F"/>
<letter_ref letter_id="L"/>
<letter_ref letter_id="W"/>
<letter_ref letter_id="L"/>
<letter_ref letter_id="S"/>
<letter_ref letter_id="L"/>
<letter_ref letter_id="P"/>
<letter_ref letter_id="H"/>
<letter_ref letter_id="F"/>
<letter_ref letter_id="P"/>
<letter_ref letter_id="F"/>
<letter_ref letter_id="A"/>
<letter_ref letter_id="I"/>
<letter_ref letter_id="F"/>
<letter_ref letter_id="I"/>
<letter_ref letter_id="G"/>
<letter_ref letter_id="F"/>
<letter_ref letter_id="I"/>
<letter_ref letter_id="L"/>
<letter_ref letter_id="W"/>
<letter_ref letter_id="F"/>
<letter_ref letter_id="L"/>
<letter_ref letter_id="Q"/>
<letter_ref letter_id="F"/>
<letter_ref letter_id="Q"/>
<letter_ref letter_id="V"/>
<letter_ref letter_id="D"/>
<letter_ref letter_id="S"/>
<letter_ref letter_id="Y"/>
<letter_ref letter_id="I"/>
<letter_ref letter_id="L"/>
<letter_ref letter_id="F"/>
<letter_ref letter_id="N"/>
<letter_ref letter_id="Y"/>
<letter_ref letter_id="N"/>
</site>
<right_flank>AKPVRPFDVK</right_flank>
</contributing_site>
<contributing_site sequence_id="sequence_46" position="663" strand="none" pvalue="2.59e-15" >
<left_flank>QFKRLKTSLF</left_flank>
<site>
<letter_ref letter_id="F"/>
<letter_ref letter_id="Q"/>
<letter_ref letter_id="L"/>
<letter_ref letter_id="G"/>
<letter_ref letter_id="S"/>
<letter_ref letter_id="I"/>
<letter_ref letter_id="Y"/>
<letter_ref letter_id="P"/>
<letter_ref letter_id="I"/>
<letter_ref letter_id="F"/>
<letter_ref letter_id="S"/>
<letter_ref letter_id="V"/>
<letter_ref letter_id="L"/>
<letter_ref letter_id="G"/>
<letter_ref letter_id="C"/>
<letter_ref letter_id="I"/>
<letter_ref letter_id="G"/>
<letter_ref letter_id="I"/>
<letter_ref letter_id="I"/>
<letter_ref letter_id="Y"/>
<letter_ref letter_id="S"/>
<letter_ref letter_id="V"/>
<letter_ref letter_id="V"/>
<letter_ref letter_id="A"/>
<letter_ref letter_id="P"/>
<letter_ref letter_id="I"/>
<letter_ref letter_id="I"/>
<letter_ref letter_id="L"/>
<letter_ref letter_id="L"/>
<letter_ref letter_id="L"/>
<letter_ref letter_id="C"/>
<letter_ref letter_id="C"/>
<letter_ref letter_id="I"/>
<letter_ref letter_id="S"/>
<letter_ref letter_id="F"/>
<letter_ref letter_id="S"/>
<letter_ref letter_id="M"/>
<letter_ref letter_id="V"/>
<letter_ref letter_id="F"/>
<letter_ref letter_id="F"/>
<letter_ref letter_id="S"/>
<letter_ref letter_id="F"/>
<letter_ref letter_id="S"/>
<letter_ref letter_id="Y"/>
<letter_ref letter_id="L"/>
<letter_ref letter_id="F"/>
<letter_ref letter_id="K"/>
<letter_ref letter_id="Y"/>
<letter_ref letter_id="Q"/>
<letter_ref letter_id="Y"/>
</site>
<right_flank>NKENYSETFG</right_flank>
</contributing_site>
<contributing_site sequence_id="sequence_48" position="656" strand="none" pvalue="2.25e-14" >
<left_flank>ASENLVTKSE</left_flank>
<site>
<letter_ref letter_id="F"/>
<letter_ref letter_id="L"/>
<letter_ref letter_id="V"/>
<letter_ref letter_id="P"/>
<letter_ref letter_id="Q"/>
<letter_ref letter_id="K"/>
<letter_ref letter_id="M"/>
<letter_ref letter_id="V"/>
<letter_ref letter_id="A"/>
<letter_ref letter_id="L"/>
<letter_ref letter_id="L"/>
<letter_ref letter_id="Y"/>
<letter_ref letter_id="S"/>
<letter_ref letter_id="C"/>
<letter_ref letter_id="T"/>
<letter_ref letter_id="I"/>
<letter_ref letter_id="A"/>
<letter_ref letter_id="L"/>
<letter_ref letter_id="V"/>
<letter_ref letter_id="A"/>
<letter_ref letter_id="I"/>
<letter_ref letter_id="P"/>
<letter_ref letter_id="L"/>
<letter_ref letter_id="A"/>
<letter_ref letter_id="P"/>
<letter_ref letter_id="T"/>
<letter_ref letter_id="T"/>
<letter_ref letter_id="A"/>
<letter_ref letter_id="L"/>
<letter_ref letter_id="L"/>
<letter_ref letter_id="A"/>
<letter_ref letter_id="L"/>
<letter_ref letter_id="L"/>
<letter_ref letter_id="L"/>
<letter_ref letter_id="H"/>
<letter_ref letter_id="I"/>
<letter_ref letter_id="A"/>
<letter_ref letter_id="N"/>
<letter_ref letter_id="F"/>
<letter_ref letter_id="K"/>
<letter_ref letter_id="F"/>
<letter_ref letter_id="D"/>
<letter_ref letter_id="K"/>
<letter_ref letter_id="F"/>
<letter_ref letter_id="I"/>
<letter_ref letter_id="L"/>
<letter_ref letter_id="M"/>
<letter_ref letter_id="H"/>
<letter_ref letter_id="L"/>
<letter_ref letter_id="Q"/>
</site>
<right_flank>RKPANPWGAK</right_flank>
</contributing_site>
<contributing_site sequence_id="sequence_39" position="622" strand="none" pvalue="2.93e-14" >
<left_flank>QRNELYNPPI</left_flank>
<site>
<letter_ref letter_id="F"/>
<letter_ref letter_id="N"/>
<letter_ref letter_id="F"/>
<letter_ref letter_id="G"/>
<letter_ref letter_id="L"/>
<letter_ref letter_id="Q"/>
<letter_ref letter_id="L"/>
<letter_ref letter_id="P"/>
<letter_ref letter_id="Q"/>
<letter_ref letter_id="P"/>
<letter_ref letter_id="I"/>
<letter_ref letter_id="L"/>
<letter_ref letter_id="I"/>
<letter_ref letter_id="L"/>
<letter_ref letter_id="I"/>
<letter_ref letter_id="I"/>
<letter_ref letter_id="T"/>
<letter_ref letter_id="L"/>
<letter_ref letter_id="I"/>
<letter_ref letter_id="Y"/>
<letter_ref letter_id="S"/>
<letter_ref letter_id="V"/>
<letter_ref letter_id="M"/>
<letter_ref letter_id="S"/>
<letter_ref letter_id="T"/>
<letter_ref letter_id="K"/>
<letter_ref letter_id="I"/>
<letter_ref letter_id="L"/>
<letter_ref letter_id="T"/>
<letter_ref letter_id="S"/>
<letter_ref letter_id="G"/>
<letter_ref letter_id="L"/>
<letter_ref letter_id="A"/>
<letter_ref letter_id="Y"/>
<letter_ref letter_id="F"/>
<letter_ref letter_id="I"/>
<letter_ref letter_id="I"/>
<letter_ref letter_id="G"/>
<letter_ref letter_id="F"/>
<letter_ref letter_id="Y"/>
<letter_ref letter_id="V"/>
<letter_ref letter_id="Y"/>
<letter_ref letter_id="K"/>
<letter_ref letter_id="Y"/>
<letter_ref letter_id="Q"/>
<letter_ref letter_id="L"/>
<letter_ref letter_id="I"/>
<letter_ref letter_id="F"/>
<letter_ref letter_id="A"/>
<letter_ref letter_id="T"/>
</site>
<right_flank>DHLPHSTGKV</right_flank>
</contributing_site>
<contributing_site sequence_id="sequence_45" position="573" strand="none" pvalue="7.23e-14" >
<left_flank>KWNRYNTLAT</left_flank>
<site>
<letter_ref letter_id="P"/>
<letter_ref letter_id="R"/>
<letter_ref letter_id="M"/>
<letter_ref letter_id="G"/>
<letter_ref letter_id="I"/>
<letter_ref letter_id="V"/>
<letter_ref letter_id="Y"/>
<letter_ref letter_id="P"/>
<letter_ref letter_id="G"/>
<letter_ref letter_id="I"/>
<letter_ref letter_id="E"/>
<letter_ref letter_id="I"/>
<letter_ref letter_id="L"/>
<letter_ref letter_id="V"/>
<letter_ref letter_id="C"/>
<letter_ref letter_id="I"/>
<letter_ref letter_id="Y"/>
<letter_ref letter_id="I"/>
<letter_ref letter_id="C"/>
<letter_ref letter_id="Y"/>
<letter_ref letter_id="S"/>
<letter_ref letter_id="I"/>
<letter_ref letter_id="I"/>
<letter_ref letter_id="A"/>
<letter_ref letter_id="P"/>
<letter_ref letter_id="I"/>
<letter_ref letter_id="L"/>
<letter_ref letter_id="L"/>
<letter_ref letter_id="F"/>
<letter_ref letter_id="F"/>
<letter_ref letter_id="S"/>
<letter_ref letter_id="T"/>
<letter_ref letter_id="V"/>
<letter_ref letter_id="M"/>
<letter_ref letter_id="L"/>
<letter_ref letter_id="T"/>
<letter_ref letter_id="L"/>
<letter_ref letter_id="L"/>
<letter_ref letter_id="Y"/>
<letter_ref letter_id="V"/>
<letter_ref letter_id="A"/>
<letter_ref letter_id="Y"/>
<letter_ref letter_id="L"/>
<letter_ref letter_id="Y"/>
<letter_ref letter_id="N"/>
<letter_ref letter_id="L"/>
<letter_ref letter_id="N"/>
<letter_ref letter_id="Y"/>
<letter_ref letter_id="V"/>
<letter_ref letter_id="F"/>
</site>
<right_flank>GFSFDLKGRN</right_flank>
</contributing_site>
<contributing_site sequence_id="sequence_38" position="563" strand="none" pvalue="1.64e-13" >
<left_flank>DREEAMDPGS</left_flank>
<site>
<letter_ref letter_id="I"/>
<letter_ref letter_id="G"/>
<letter_ref letter_id="F"/>
<letter_ref letter_id="N"/>
<letter_ref letter_id="T"/>
<letter_ref letter_id="G"/>
<letter_ref letter_id="E"/>
<letter_ref letter_id="P"/>
<letter_ref letter_id="R"/>
<letter_ref letter_id="I"/>
<letter_ref letter_id="Q"/>
<letter_ref letter_id="L"/>
<letter_ref letter_id="Y"/>
<letter_ref letter_id="F"/>
<letter_ref letter_id="L"/>
<letter_ref letter_id="L"/>
<letter_ref letter_id="G"/>
<letter_ref letter_id="L"/>
<letter_ref letter_id="V"/>
<letter_ref letter_id="Y"/>
<letter_ref letter_id="A"/>
<letter_ref letter_id="P"/>
<letter_ref letter_id="V"/>
<letter_ref letter_id="T"/>
<letter_ref letter_id="P"/>
<letter_ref letter_id="M"/>
<letter_ref letter_id="L"/>
<letter_ref letter_id="L"/>
<letter_ref letter_id="P"/>
<letter_ref letter_id="F"/>
<letter_ref letter_id="I"/>
<letter_ref letter_id="L"/>
<letter_ref letter_id="V"/>
<letter_ref letter_id="F"/>
<letter_ref letter_id="F"/>
<letter_ref letter_id="A"/>
<letter_ref letter_id="L"/>
<letter_ref letter_id="A"/>
<letter_ref letter_id="Y"/>
<letter_ref letter_id="I"/>
<letter_ref letter_id="V"/>
<letter_ref letter_id="Y"/>
<letter_ref letter_id="R"/>
<letter_ref letter_id="H"/>
<letter_ref letter_id="Q"/>
<letter_ref letter_id="I"/>
<letter_ref letter_id="I"/>
<letter_ref letter_id="N"/>
<letter_ref letter_id="V"/>
<letter_ref letter_id="Y"/>
</site>
<right_flank>NQEYESAAAF</right_flank>
</contributing_site>
<contributing_site sequence_id="sequence_52" position="474" strand="none" pvalue="2.11e-13" >
<left_flank>DKEIARNGTD</left_flank>
<site>
<letter_ref letter_id="I"/>
<letter_ref letter_id="R"/>
<letter_ref letter_id="F"/>
<letter_ref letter_id="T"/>
<letter_ref letter_id="S"/>
<letter_ref letter_id="V"/>
<letter_ref letter_id="W"/>
<letter_ref letter_id="T"/>
<letter_ref letter_id="S"/>
<letter_ref letter_id="V"/>
<letter_ref letter_id="L"/>
<letter_ref letter_id="V"/>
<letter_ref letter_id="V"/>
<letter_ref letter_id="F"/>
<letter_ref letter_id="C"/>
<letter_ref letter_id="T"/>
<letter_ref letter_id="V"/>
<letter_ref letter_id="F"/>
<letter_ref letter_id="S"/>
<letter_ref letter_id="F"/>
<letter_ref letter_id="A"/>
<letter_ref letter_id="S"/>
<letter_ref letter_id="V"/>
<letter_ref letter_id="Q"/>
<letter_ref letter_id="P"/>
<letter_ref letter_id="E"/>
<letter_ref letter_id="I"/>
<letter_ref letter_id="I"/>
<letter_ref letter_id="L"/>
<letter_ref letter_id="M"/>
<letter_ref letter_id="F"/>
<letter_ref letter_id="A"/>
<letter_ref letter_id="L"/>
<letter_ref letter_id="F"/>
<letter_ref letter_id="C"/>
<letter_ref letter_id="C"/>
<letter_ref letter_id="I"/>
<letter_ref letter_id="Y"/>
<letter_ref letter_id="G"/>
<letter_ref letter_id="V"/>
<letter_ref letter_id="S"/>
<letter_ref letter_id="L"/>
<letter_ref letter_id="K"/>
<letter_ref letter_id="V"/>
<letter_ref letter_id="I"/>
<letter_ref letter_id="Q"/>
<letter_ref letter_id="R"/>
<letter_ref letter_id="Y"/>
<letter_ref letter_id="L"/>
<letter_ref letter_id="C"/>
</site>
<right_flank>KRPFQINGVA</right_flank>
</contributing_site>
<contributing_site sequence_id="sequence_50" position="686" strand="none" pvalue="1.02e-11" >
<left_flank>NPFMGQTTSL</left_flank>
<site>
<letter_ref letter_id="A"/>
<letter_ref letter_id="N"/>
<letter_ref letter_id="R"/>
<letter_ref letter_id="F"/>
<letter_ref letter_id="R"/>
<letter_ref letter_id="Q"/>
<letter_ref letter_id="Y"/>
<letter_ref letter_id="L"/>
<letter_ref letter_id="Y"/>
<letter_ref letter_id="D"/>
<letter_ref letter_id="T"/>
<letter_ref letter_id="Q"/>
<letter_ref letter_id="V"/>
<letter_ref letter_id="I"/>
<letter_ref letter_id="G"/>
<letter_ref letter_id="V"/>
<letter_ref letter_id="A"/>
<letter_ref letter_id="Y"/>
<letter_ref letter_id="D"/>
<letter_ref letter_id="I"/>
<letter_ref letter_id="L"/>
<letter_ref letter_id="T"/>
<letter_ref letter_id="W"/>
<letter_ref letter_id="L"/>
<letter_ref letter_id="P"/>
<letter_ref letter_id="L"/>
<letter_ref letter_id="I"/>
<letter_ref letter_id="Y"/>
<letter_ref letter_id="G"/>
<letter_ref letter_id="L"/>
<letter_ref letter_id="F"/>
<letter_ref letter_id="I"/>
<letter_ref letter_id="I"/>
<letter_ref letter_id="Y"/>
<letter_ref letter_id="L"/>
<letter_ref letter_id="V"/>
<letter_ref letter_id="A"/>
<letter_ref letter_id="Y"/>
<letter_ref letter_id="L"/>
<letter_ref letter_id="V"/>
<letter_ref letter_id="S"/>
<letter_ref letter_id="Q"/>
<letter_ref letter_id="N"/>
<letter_ref letter_id="Q"/>
<letter_ref letter_id="K"/>
<letter_ref letter_id="R"/>
<letter_ref letter_id="V"/>
<letter_ref letter_id="W"/>
<letter_ref letter_id="E"/>
<letter_ref letter_id="F"/>
</site>
<right_flank>EFQKKLKELS</right_flank>
</contributing_site>
</contributing_sites>
</motif>
<motif id="motif_2" name="IVIIJLBFVLPXIARKLTKLENHKTRSEYERSLILKLFLFQFVNVFLSIF" alt="MEME-2" width="50" sites="55" ic="70.1" re="60.6" llr="2310" e_value="6.2e-338" bayes_threshold="9.76743" elapsed_time="12.507312">
<scores>
<alphabet_matrix>
<alphabet_array>
<value letter_id="A">75</value>
<value letter_id="C">120</value>
<value letter_id="D">-545</value>
<value letter_id="E">-492</value>
<value letter_id="F">-368</value>
<value letter_id="G">-46</value>
<value letter_id="H">-376</value>
<value letter_id="I">199</value>
<value letter_id="K">-467</value>
<value letter_id="L">91</value>
<value letter_id="M">64</value>
<value letter_id="N">-447</value>
<value letter_id="P">-485</value>
<value letter_id="Q">-443</value>
<value letter_id="R">-455</value>
<value letter_id="S">-101</value>
<value letter_id="T">-309</value>
<value letter_id="V">196</value>
<value letter_id="W">-413</value>
<value letter_id="Y">-108</value>
</alphabet_array>
<alphabet_array>
<value letter_id="A">22</value>
<value letter_id="C">119</value>
<value letter_id="D">-545</value>
<value letter_id="E">-492</value>
<value letter_id="F">-150</value>
<value letter_id="G">-46</value>
<value letter_id="H">-376</value>
<value letter_id="I">53</value>
<value letter_id="K">-467</value>
<value letter_id="L">32</value>
<value letter_id="M">64</value>
<value letter_id="N">-447</value>
<value letter_id="P">-485</value>
<value letter_id="Q">63</value>
<value letter_id="R">-455</value>
<value letter_id="S">-49</value>
<value letter_id="T">68</value>
<value letter_id="V">245</value>
<value letter_id="W">-413</value>
<value letter_id="Y">-384</value>
</alphabet_array>
<alphabet_array>
<value letter_id="A">-183</value>
<value letter_id="C">-309</value>
<value letter_id="D">-458</value>
<value letter_id="E">-458</value>
<value letter_id="F">-192</value>
<value letter_id="G">-441</value>
<value letter_id="H">-398</value>
<value letter_id="I">309</value>
<value letter_id="K">-425</value>
<value letter_id="L">56</value>
<value letter_id="M">136</value>
<value letter_id="N">-411</value>
<value letter_id="P">-184</value>
<value letter_id="Q">-434</value>
<value letter_id="R">-445</value>
<value letter_id="S">-403</value>
<value letter_id="T">-51</value>
<value letter_id="V">83</value>
<value letter_id="W">-422</value>
<value letter_id="Y">-380</value>
</alphabet_array>
<alphabet_array>
<value letter_id="A">51</value>
<value letter_id="C">-295</value>
<value letter_id="D">-490</value>
<value letter_id="E">-440</value>
<value letter_id="F">-68</value>
<value letter_id="G">-46</value>
<value letter_id="H">-357</value>
<value letter_id="I">113</value>
<value letter_id="K">-158</value>
<value letter_id="L">31</value>
<value letter_id="M">115</value>
<value letter_id="N">-119</value>
<value letter_id="P">-37</value>
<value letter_id="Q">-121</value>
<value letter_id="R">-147</value>
<value letter_id="S">85</value>
<value letter_id="T">114</value>
<value letter_id="V">34</value>
<value letter_id="W">160</value>
<value letter_id="Y">-385</value>
</alphabet_array>
<alphabet_array>
<value letter_id="A">-63</value>
<value letter_id="C">175</value>
<value letter_id="D">-545</value>
<value letter_id="E">-492</value>
<value letter_id="F">-150</value>
<value letter_id="G">-46</value>
<value letter_id="H">-376</value>
<value letter_id="I">168</value>
<value letter_id="K">-467</value>
<value letter_id="L">166</value>
<value letter_id="M">-17</value>
<value letter_id="N">-447</value>
<value letter_id="P">-131</value>
<value letter_id="Q">-443</value>
<value letter_id="R">-455</value>
<value letter_id="S">-404</value>
<value letter_id="T">39</value>
<value letter_id="V">137</value>
<value letter_id="W">-413</value>
<value letter_id="Y">-108</value>
</alphabet_array>
<alphabet_array>
<value letter_id="A">-303</value>
<value letter_id="C">-292</value>
<value letter_id="D">-547</value>
<value letter_id="E">-495</value>
<value letter_id="F">119</value>
<value letter_id="G">-137</value>
<value letter_id="H">-378</value>
<value letter_id="I">143</value>
<value letter_id="K">-470</value>
<value letter_id="L">180</value>
<value letter_id="M">116</value>
<value letter_id="N">-449</value>
<value letter_id="P">-487</value>
<value letter_id="Q">-445</value>
<value letter_id="R">-457</value>
<value letter_id="S">-49</value>
<value letter_id="T">-49</value>
<value letter_id="V">104</value>
<value letter_id="W">-415</value>
<value letter_id="Y">-386</value>
</alphabet_array>
<alphabet_array>
<value letter_id="A">-286</value>
<value letter_id="C">-328</value>
<value letter_id="D">189</value>
<value letter_id="E">-331</value>
<value letter_id="F">-159</value>
<value letter_id="G">80</value>
<value letter_id="H">-305</value>
<value letter_id="I">-139</value>
<value letter_id="K">-320</value>
<value letter_id="L">-127</value>
<value letter_id="M">58</value>
<value letter_id="N">280</value>
<value letter_id="P">-439</value>
<value letter_id="Q">-323</value>
<value letter_id="R">-357</value>
<value letter_id="S">86</value>
<value letter_id="T">92</value>
<value letter_id="V">-256</value>
<value letter_id="W">-437</value>
<value letter_id="Y">-22</value>
</alphabet_array>
<alphabet_array>
<value letter_id="A">74</value>
<value letter_id="C">-374</value>
<value letter_id="D">-284</value>
<value letter_id="E">0</value>
<value letter_id="F">112</value>
<value letter_id="G">-42</value>
<value letter_id="H">0</value>
<value letter_id="I">-164</value>
<value letter_id="K">37</value>
<value letter_id="L">-1</value>
<value letter_id="M">145</value>
<value letter_id="N">-267</value>
<value letter_id="P">-123</value>
<value letter_id="Q">-13</value>
<value letter_id="R">-117</value>
<value letter_id="S">-85</value>
<value letter_id="T">38</value>
<value letter_id="V">71</value>
<value letter_id="W">98</value>
<value letter_id="Y">-24</value>
</alphabet_array>
<alphabet_array>
<value letter_id="A">-64</value>
<value letter_id="C">-295</value>
<value letter_id="D">-551</value>
<value letter_id="E">-498</value>
<value letter_id="F">119</value>
<value letter_id="G">-46</value>
<value letter_id="H">-382</value>
<value letter_id="I">189</value>
<value letter_id="K">-473</value>
<value letter_id="L">103</value>
<value letter_id="M">64</value>
<value letter_id="N">-453</value>
<value letter_id="P">-491</value>
<value letter_id="Q">-449</value>
<value letter_id="R">-461</value>
<value letter_id="S">-410</value>
<value letter_id="T">-128</value>
<value letter_id="V">196</value>
<value letter_id="W">-419</value>
<value letter_id="Y">-390</value>
</alphabet_array>
<alphabet_array>
<value letter_id="A">-64</value>
<value letter_id="C">119</value>
<value letter_id="D">-538</value>
<value letter_id="E">-488</value>
<value letter_id="F">-13</value>
<value letter_id="G">105</value>
<value letter_id="H">-356</value>
<value letter_id="I">-9</value>
<value letter_id="K">-464</value>
<value letter_id="L">133</value>
<value letter_id="M">-18</value>
<value letter_id="N">-122</value>
<value letter_id="P">-482</value>
<value letter_id="Q">-441</value>
<value letter_id="R">-452</value>
<value letter_id="S">-184</value>
<value letter_id="T">-309</value>
<value letter_id="V">62</value>
<value letter_id="W">7</value>
<value letter_id="Y">262</value>
</alphabet_array>
<alphabet_array>
<value letter_id="A">-11</value>
<value letter_id="C">12</value>
<value letter_id="D">-93</value>
<value letter_id="E">5</value>
<value letter_id="F">-491</value>
<value letter_id="G">11</value>
<value letter_id="H">-221</value>
<value letter_id="I">-443</value>
<value letter_id="K">-34</value>
<value letter_id="L">-149</value>
<value letter_id="M">-42</value>
<value letter_id="N">-85</value>
<value letter_id="P">298</value>
<value letter_id="Q">-76</value>
<value letter_id="R">179</value>
<value letter_id="S">-147</value>
<value letter_id="T">-46</value>
<value letter_id="V">-375</value>
<value letter_id="W">-473</value>
<value letter_id="Y">-116</value>
</alphabet_array>
<alphabet_array>
<value letter_id="A">-124</value>
<value letter_id="C">109</value>
<value letter_id="D">-262</value>
<value letter_id="E">-103</value>
<value letter_id="F">-81</value>
<value letter_id="G">-124</value>
<value letter_id="H">88</value>
<value letter_id="I">-36</value>
<value letter_id="K">67</value>
<value letter_id="L">-96</value>
<value letter_id="M">103</value>
<value letter_id="N">73</value>
<value letter_id="P">58</value>
<value letter_id="Q">38</value>
<value letter_id="R">-39</value>
<value letter_id="S">-37</value>
<value letter_id="T">66</value>
<value letter_id="V">13</value>
<value letter_id="W">96</value>
<value letter_id="Y">101</value>
</alphabet_array>
<alphabet_array>
<value letter_id="A">-76</value>
<value letter_id="C">-410</value>
<value letter_id="D">-700</value>
<value letter_id="E">-658</value>
<value letter_id="F">25</value>
<value letter_id="G">-607</value>
<value letter_id="H">-563</value>
<value letter_id="I">237</value>
<value letter_id="K">-640</value>
<value letter_id="L">136</value>
<value letter_id="M">-335</value>
<value letter_id="N">-616</value>
<value letter_id="P">-646</value>
<value letter_id="Q">-619</value>
<value letter_id="R">-635</value>
<value letter_id="S">-583</value>
<value letter_id="T">-149</value>
<value letter_id="V">202</value>
<value letter_id="W">-585</value>
<value letter_id="Y">-552</value>
</alphabet_array>
<alphabet_array>
<value letter_id="A">201</value>
<value letter_id="C">120</value>
<value letter_id="D">-545</value>
<value letter_id="E">-493</value>
<value letter_id="F">176</value>
<value letter_id="G">-437</value>
<value letter_id="H">-376</value>
<value letter_id="I">76</value>
<value letter_id="K">-467</value>
<value letter_id="L">-11</value>
<value letter_id="M">64</value>
<value letter_id="N">-447</value>
<value letter_id="P">-485</value>
<value letter_id="Q">-443</value>
<value letter_id="R">-455</value>
<value letter_id="S">-10</value>
<value letter_id="T">-309</value>
<value letter_id="V">122</value>
<value letter_id="W">-413</value>
<value letter_id="Y">-108</value>
</alphabet_array>
<alphabet_array>
<value letter_id="A">-123</value>
<value letter_id="C">-411</value>
<value letter_id="D">66</value>
<value letter_id="E">39</value>
<value letter_id="F">-83</value>
<value letter_id="G">-123</value>
<value letter_id="H">-221</value>
<value letter_id="I">33</value>
<value letter_id="K">9</value>
<value letter_id="L">-148</value>
<value letter_id="M">48</value>
<value letter_id="N">-84</value>
<value letter_id="P">-371</value>
<value letter_id="Q">-76</value>
<value letter_id="R">179</value>
<value letter_id="S">-36</value>
<value letter_id="T">129</value>
<value letter_id="V">-27</value>
<value letter_id="W">-471</value>
<value letter_id="Y">68</value>
</alphabet_array>
<alphabet_array>
<value letter_id="A">-14</value>
<value letter_id="C">-292</value>
<value letter_id="D">-515</value>
<value letter_id="E">-464</value>
<value letter_id="F">24</value>
<value letter_id="G">-431</value>
<value letter_id="H">-365</value>
<value letter_id="I">-10</value>
<value letter_id="K">177</value>
<value letter_id="L">11</value>
<value letter_id="M">63</value>
<value letter_id="N">-431</value>
<value letter_id="P">-130</value>
<value letter_id="Q">-123</value>
<value letter_id="R">-3</value>
<value letter_id="S">-183</value>
<value letter_id="T">-127</value>
<value letter_id="V">1</value>
<value letter_id="W">300</value>
<value letter_id="Y">153</value>
</alphabet_array>
<alphabet_array>
<value letter_id="A">-90</value>
<value letter_id="C">4</value>
<value letter_id="D">-546</value>
<value letter_id="E">-489</value>
<value letter_id="F">35</value>
<value letter_id="G">-475</value>
<value letter_id="H">-392</value>
<value letter_id="I">94</value>
<value letter_id="K">-470</value>
<value letter_id="L">246</value>
<value letter_id="M">140</value>
<value letter_id="N">-472</value>
<value letter_id="P">-477</value>
<value letter_id="Q">-424</value>
<value letter_id="R">-443</value>
<value letter_id="S">-72</value>
<value letter_id="T">-349</value>
<value letter_id="V">-62</value>
<value letter_id="W">-422</value>
<value letter_id="Y">-408</value>
</alphabet_array>
<alphabet_array>
<value letter_id="A">157</value>
<value letter_id="C">119</value>
<value letter_id="D">-134</value>
<value letter_id="E">-463</value>
<value letter_id="F">-374</value>
<value letter_id="G">80</value>
<value letter_id="H">-368</value>
<value letter_id="I">24</value>
<value letter_id="K">-441</value>
<value letter_id="L">-117</value>
<value letter_id="M">-226</value>
<value letter_id="N">181</value>
<value letter_id="P">-480</value>
<value letter_id="Q">-423</value>
<value letter_id="R">-440</value>
<value letter_id="S">-9</value>
<value letter_id="T">189</value>
<value letter_id="V">61</value>
<value letter_id="W">-418</value>
<value letter_id="Y">-388</value>
</alphabet_array>
<alphabet_array>
<value letter_id="A">51</value>
<value letter_id="C">-413</value>
<value letter_id="D">140</value>
<value letter_id="E">66</value>
<value letter_id="F">12</value>
<value letter_id="G">-331</value>
<value letter_id="H">4</value>
<value letter_id="I">-443</value>
<value letter_id="K">127</value>
<value letter_id="L">-97</value>
<value letter_id="M">-42</value>
<value letter_id="N">73</value>
<value letter_id="P">-371</value>
<value letter_id="Q">125</value>
<value letter_id="R">10</value>
<value letter_id="S">-36</value>
<value letter_id="T">-268</value>
<value letter_id="V">-27</value>
<value letter_id="W">-472</value>
<value letter_id="Y">-26</value>
</alphabet_array>
<alphabet_array>
<value letter_id="A">-138</value>
<value letter_id="C">-290</value>
<value letter_id="D">-546</value>
<value letter_id="E">-493</value>
<value letter_id="F">217</value>
<value letter_id="G">-437</value>
<value letter_id="H">-377</value>
<value letter_id="I">25</value>
<value letter_id="K">-164</value>
<value letter_id="L">142</value>
<value letter_id="M">116</value>
<value letter_id="N">-447</value>
<value letter_id="P">-486</value>
<value letter_id="Q">-443</value>
<value letter_id="R">-59</value>
<value letter_id="S">-405</value>
<value letter_id="T">-310</value>
<value letter_id="V">-41</value>
<value letter_id="W">259</value>
<value letter_id="Y">75</value>
</alphabet_array>
<alphabet_array>
<value letter_id="A">-169</value>
<value letter_id="C">-775</value>
<value letter_id="D">-11</value>
<value letter_id="E">379</value>
<value letter_id="F">-829</value>
<value letter_id="G">-521</value>
<value letter_id="H">-475</value>
<value letter_id="I">-664</value>
<value letter_id="K">-404</value>
<value letter_id="L">-659</value>
<value letter_id="M">-570</value>
<value letter_id="N">-464</value>
<value letter_id="P">-530</value>
<value letter_id="Q">27</value>
<value letter_id="R">-161</value>
<value letter_id="S">-114</value>
<value letter_id="T">-504</value>
<value letter_id="V">-569</value>
<value letter_id="W">-791</value>
<value letter_id="Y">-709</value>
</alphabet_array>
<alphabet_array>
<value letter_id="A">23</value>
<value letter_id="C">-413</value>
<value letter_id="D">-93</value>
<value letter_id="E">-99</value>
<value letter_id="F">-491</value>
<value letter_id="G">144</value>
<value letter_id="H">4</value>
<value letter_id="I">-92</value>
<value letter_id="K">110</value>
<value letter_id="L">-229</value>
<value letter_id="M">-42</value>
<value letter_id="N">269</value>
<value letter_id="P">-121</value>
<value letter_id="Q">-7</value>
<value letter_id="R">97</value>
<value letter_id="S">-272</value>
<value letter_id="T">-268</value>
<value letter_id="V">-79</value>
<value letter_id="W">-472</value>
<value letter_id="Y">-116</value>
</alphabet_array>
<alphabet_array>
<value letter_id="A">-389</value>
<value letter_id="C">-27</value>
<value letter_id="D">-147</value>
<value letter_id="E">-192</value>
<value letter_id="F">-59</value>
<value letter_id="G">-404</value>
<value letter_id="H">476</value>
<value letter_id="I">-486</value>
<value letter_id="K">-433</value>
<value letter_id="L">-104</value>
<value letter_id="M">-318</value>
<value letter_id="N">-77</value>
<value letter_id="P">38</value>
<value letter_id="Q">-143</value>
<value letter_id="R">-139</value>
<value letter_id="S">-203</value>
<value letter_id="T">-344</value>
<value letter_id="V">-416</value>
<value letter_id="W">148</value>
<value letter_id="Y">166</value>
</alphabet_array>
<alphabet_array>
<value letter_id="A">-56</value>
<value letter_id="C">-413</value>
<value letter_id="D">30</value>
<value letter_id="E">-37</value>
<value letter_id="F">-491</value>
<value letter_id="G">-331</value>
<value letter_id="H">319</value>
<value letter_id="I">-443</value>
<value letter_id="K">169</value>
<value letter_id="L">-426</value>
<value letter_id="M">-326</value>
<value letter_id="N">-84</value>
<value letter_id="P">58</value>
<value letter_id="Q">-76</value>
<value letter_id="R">166</value>
<value letter_id="S">-147</value>
<value letter_id="T">-46</value>
<value letter_id="V">-27</value>
<value letter_id="W">195</value>
<value letter_id="Y">-401</value>
</alphabet_array>
<alphabet_array>
<value letter_id="A">-170</value>
<value letter_id="C">-342</value>
<value letter_id="D">-54</value>
<value letter_id="E">-508</value>
<value letter_id="F">-562</value>
<value letter_id="G">-495</value>
<value letter_id="H">-421</value>
<value letter_id="I">-186</value>
<value letter_id="K">-175</value>
<value letter_id="L">-534</value>
<value letter_id="M">-360</value>
<value letter_id="N">-34</value>
<value letter_id="P">140</value>
<value letter_id="Q">-423</value>
<value letter_id="R">-449</value>
<value letter_id="S">86</value>
<value letter_id="T">337</value>
<value letter_id="V">-366</value>
<value letter_id="W">-540</value>
<value letter_id="Y">-46</value>
</alphabet_array>
<alphabet_array>
<value letter_id="A">-123</value>
<value letter_id="C">-413</value>
<value letter_id="D">-19</value>
<value letter_id="E">39</value>
<value letter_id="F">-175</value>
<value letter_id="G">-41</value>
<value letter_id="H">4</value>
<value letter_id="I">-180</value>
<value letter_id="K">91</value>
<value letter_id="L">-149</value>
<value letter_id="M">-326</value>
<value letter_id="N">-84</value>
<value letter_id="P">-35</value>
<value letter_id="Q">125</value>
<value letter_id="R">151</value>
<value letter_id="S">-81</value>
<value letter_id="T">2</value>
<value letter_id="V">41</value>
<value letter_id="W">96</value>
<value letter_id="Y">99</value>
</alphabet_array>
<alphabet_array>
<value letter_id="A">-11</value>
<value letter_id="C">-413</value>
<value letter_id="D">119</value>
<value letter_id="E">39</value>
<value letter_id="F">-491</value>
<value letter_id="G">-41</value>
<value letter_id="H">-221</value>
<value letter_id="I">-92</value>
<value letter_id="K">-34</value>
<value letter_id="L">-426</value>
<value letter_id="M">-326</value>
<value letter_id="N">-84</value>
<value letter_id="P">-371</value>
<value letter_id="Q">125</value>
<value letter_id="R">-253</value>
<value letter_id="S">189</value>
<value letter_id="T">145</value>
<value letter_id="V">-79</value>
<value letter_id="W">-472</value>
<value letter_id="Y">-116</value>
</alphabet_array>
<alphabet_array>
<value letter_id="A">127</value>
<value letter_id="C">-413</value>
<value letter_id="D">30</value>
<value letter_id="E">189</value>
<value letter_id="F">-83</value>
<value letter_id="G">104</value>
<value letter_id="H">4</value>
<value letter_id="I">-443</value>
<value letter_id="K">9</value>
<value letter_id="L">-149</value>
<value letter_id="M">-326</value>
<value letter_id="N">-84</value>
<value letter_id="P">-371</value>
<value letter_id="Q">-7</value>
<value letter_id="R">-108</value>
<value letter_id="S">69</value>
<value letter_id="T">-46</value>
<value letter_id="V">-79</value>
<value letter_id="W">-472</value>
<value letter_id="Y">-116</value>
</alphabet_array>
<alphabet_array>
<value letter_id="A">-140</value>
<value letter_id="C">-247</value>
<value letter_id="D">-333</value>
<value letter_id="E">63</value>
<value letter_id="F">90</value>
<value letter_id="G">-355</value>
<value letter_id="H">137</value>
<value letter_id="I">-175</value>
<value letter_id="K">-95</value>
<value letter_id="L">-28</value>
<value letter_id="M">-242</value>
<value letter_id="N">-318</value>
<value letter_id="P">-365</value>
<value letter_id="Q">-63</value>
<value letter_id="R">3</value>
<value letter_id="S">-291</value>
<value letter_id="T">-38</value>
<value letter_id="V">38</value>
<value letter_id="W">-1</value>
<value letter_id="Y">301</value>
</alphabet_array>
<alphabet_array>
<value letter_id="A">-57</value>
<value letter_id="C">-413</value>
<value letter_id="D">66</value>
<value letter_id="E">274</value>
<value letter_id="F">-491</value>
<value letter_id="G">-331</value>
<value letter_id="H">-221</value>
<value letter_id="I">-180</value>
<value letter_id="K">68</value>
<value letter_id="L">-97</value>
<value letter_id="M">-327</value>
<value letter_id="N">126</value>
<value letter_id="P">-371</value>
<value letter_id="Q">-7</value>
<value letter_id="R">45</value>
<value letter_id="S">-272</value>
<value letter_id="T">-118</value>
<value letter_id="V">-79</value>
<value letter_id="W">-1</value>
<value letter_id="Y">-401</value>
</alphabet_array>
<alphabet_array>
<value letter_id="A">23</value>
<value letter_id="C">-413</value>
<value letter_id="D">29</value>
<value letter_id="E">-37</value>
<value letter_id="F">-175</value>
<value letter_id="G">-331</value>
<value letter_id="H">4</value>
<value letter_id="I">-92</value>
<value letter_id="K">91</value>
<value letter_id="L">16</value>
<value letter_id="M">-42</value>
<value letter_id="N">147</value>
<value letter_id="P">-371</value>
<value letter_id="Q">-7</value>
<value letter_id="R">118</value>
<value letter_id="S">-2</value>
<value letter_id="T">-46</value>
<value letter_id="V">-79</value>
<value letter_id="W">154</value>
<value letter_id="Y">-116</value>
</alphabet_array>
<alphabet_array>
<value letter_id="A">51</value>
<value letter_id="C">-411</value>
<value letter_id="D">-19</value>
<value letter_id="E">-209</value>
<value letter_id="F">-83</value>
<value letter_id="G">-331</value>
<value letter_id="H">179</value>
<value letter_id="I">-440</value>
<value letter_id="K">-94</value>
<value letter_id="L">-148</value>
<value letter_id="M">-42</value>
<value letter_id="N">-84</value>
<value letter_id="P">-371</value>
<value letter_id="Q">74</value>
<value letter_id="R">45</value>
<value letter_id="S">189</value>
<value letter_id="T">111</value>
<value letter_id="V">-27</value>
<value letter_id="W">-471</value>
<value letter_id="Y">-26</value>
</alphabet_array>
<alphabet_array>
<value letter_id="A">21</value>
<value letter_id="C">-291</value>
<value letter_id="D">-544</value>
<value letter_id="E">-491</value>
<value letter_id="F">-67</value>
<value letter_id="G">-437</value>
<value letter_id="H">-376</value>
<value letter_id="I">-119</value>
<value letter_id="K">-466</value>
<value letter_id="L">205</value>
<value letter_id="M">64</value>
<value letter_id="N">-31</value>
<value letter_id="P">-484</value>
<value letter_id="Q">-441</value>
<value letter_id="R">-4</value>
<value letter_id="S">-102</value>
<value letter_id="T">113</value>
<value letter_id="V">2</value>
<value letter_id="W">102</value>
<value letter_id="Y">-20</value>
</alphabet_array>
<alphabet_array>
<value letter_id="A">-63</value>
<value letter_id="C">-290</value>
<value letter_id="D">-545</value>
<value letter_id="E">-492</value>
<value letter_id="F">-367</value>
<value letter_id="G">49</value>
<value letter_id="H">-376</value>
<value letter_id="I">179</value>
<value letter_id="K">-467</value>
<value letter_id="L">-38</value>
<value letter_id="M">208</value>
<value letter_id="N">-446</value>
<value letter_id="P">-485</value>
<value letter_id="Q">23</value>
<value letter_id="R">-455</value>
<value letter_id="S">-101</value>
<value letter_id="T">163</value>
<value letter_id="V">137</value>
<value letter_id="W">-413</value>
<value letter_id="Y">-19</value>
</alphabet_array>
<alphabet_array>
<value letter_id="A">-63</value>
<value letter_id="C">27</value>
<value letter_id="D">-524</value>
<value letter_id="E">-472</value>
<value letter_id="F">-15</value>
<value letter_id="G">-136</value>
<value letter_id="H">139</value>
<value letter_id="I">76</value>
<value letter_id="K">-449</value>
<value letter_id="L">49</value>
<value letter_id="M">-18</value>
<value letter_id="N">26</value>
<value letter_id="P">-481</value>
<value letter_id="Q">23</value>
<value letter_id="R">134</value>
<value letter_id="S">-101</value>
<value letter_id="T">68</value>
<value letter_id="V">35</value>
<value letter_id="W">103</value>
<value letter_id="Y">35</value>
</alphabet_array>
<alphabet_array>
<value letter_id="A">-145</value>
<value letter_id="C">117</value>
<value letter_id="D">-526</value>
<value letter_id="E">-462</value>
<value letter_id="F">-158</value>
<value letter_id="G">-447</value>
<value letter_id="H">-365</value>
<value letter_id="I">-16</value>
<value letter_id="K">326</value>
<value letter_id="L">-322</value>
<value letter_id="M">-251</value>
<value letter_id="N">-432</value>
<value letter_id="P">-495</value>
<value letter_id="Q">-399</value>
<value letter_id="R">152</value>
<value letter_id="S">-415</value>
<value letter_id="T">-53</value>
<value letter_id="V">-51</value>
<value letter_id="W">101</value>
<value letter_id="Y">-409</value>
</alphabet_array>
<alphabet_array>
<value letter_id="A">-15</value>
<value letter_id="C">175</value>
<value letter_id="D">-544</value>
<value letter_id="E">-491</value>
<value letter_id="F">24</value>
<value letter_id="G">-137</value>
<value letter_id="H">-375</value>
<value letter_id="I">53</value>
<value letter_id="K">-164</value>
<value letter_id="L">91</value>
<value letter_id="M">208</value>
<value letter_id="N">66</value>
<value letter_id="P">-485</value>
<value letter_id="Q">-125</value>
<value letter_id="R">-454</value>
<value letter_id="S">-184</value>
<value letter_id="T">-309</value>
<value letter_id="V">85</value>
<value letter_id="W">-413</value>
<value letter_id="Y">188</value>
</alphabet_array>
<alphabet_array>
<value letter_id="A">-109</value>
<value letter_id="C">-272</value>
<value letter_id="D">-496</value>
<value letter_id="E">-483</value>
<value letter_id="F">339</value>
<value letter_id="G">-449</value>
<value letter_id="H">-379</value>
<value letter_id="I">-98</value>
<value letter_id="K">-479</value>
<value letter_id="L">-69</value>
<value letter_id="M">-235</value>
<value letter_id="N">-454</value>
<value letter_id="P">-458</value>
<value letter_id="Q">-472</value>
<value letter_id="R">-478</value>
<value letter_id="S">-220</value>
<value letter_id="T">-179</value>
<value letter_id="V">-13</value>
<value letter_id="W">-29</value>
<value letter_id="Y">150</value>
</alphabet_array>
<alphabet_array>
<value letter_id="A">96</value>
<value letter_id="C">-290</value>
<value letter_id="D">-546</value>
<value letter_id="E">-493</value>
<value letter_id="F">79</value>
<value letter_id="G">-137</value>
<value letter_id="H">-377</value>
<value letter_id="I">129</value>
<value letter_id="K">-468</value>
<value letter_id="L">180</value>
<value letter_id="M">-221</value>
<value letter_id="N">-448</value>
<value letter_id="P">-486</value>
<value letter_id="Q">-444</value>
<value letter_id="R">-456</value>
<value letter_id="S">-184</value>
<value letter_id="T">68</value>
<value letter_id="V">62</value>
<value letter_id="W">-414</value>
<value letter_id="Y">-385</value>
</alphabet_array>
<alphabet_array>
<value letter_id="A">21</value>
<value letter_id="C">-290</value>
<value letter_id="D">-525</value>
<value letter_id="E">-475</value>
<value letter_id="F">286</value>
<value letter_id="G">-137</value>
<value letter_id="H">-359</value>
<value letter_id="I">-120</value>
<value letter_id="K">-73</value>
<value letter_id="L">48</value>
<value letter_id="M">-222</value>
<value letter_id="N">-122</value>
<value letter_id="P">-480</value>
<value letter_id="Q">-432</value>
<value letter_id="R">-150</value>
<value letter_id="S">-184</value>
<value letter_id="T">-128</value>
<value letter_id="V">1</value>
<value letter_id="W">-407</value>
<value letter_id="Y">133</value>
</alphabet_array>
<alphabet_array>
<value letter_id="A">-123</value>
<value letter_id="C">-405</value>
<value letter_id="D">-258</value>
<value letter_id="E">-101</value>
<value letter_id="F">-82</value>
<value letter_id="G">-123</value>
<value letter_id="H">-224</value>
<value letter_id="I">3</value>
<value letter_id="K">127</value>
<value letter_id="L">51</value>
<value letter_id="M">-41</value>
<value letter_id="N">102</value>
<value letter_id="P">-374</value>
<value letter_id="Q">218</value>
<value letter_id="R">73</value>
<value letter_id="S">-82</value>
<value letter_id="T">-46</value>
<value letter_id="V">-159</value>
<value letter_id="W">-469</value>
<value letter_id="Y">-116</value>
</alphabet_array>
<alphabet_array>
<value letter_id="A">-15</value>
<value letter_id="C">-291</value>
<value letter_id="D">-547</value>
<value letter_id="E">-494</value>
<value letter_id="F">255</value>
<value letter_id="G">9</value>
<value letter_id="H">-378</value>
<value letter_id="I">129</value>
<value letter_id="K">-469</value>
<value letter_id="L">65</value>
<value letter_id="M">-17</value>
<value letter_id="N">-449</value>
<value letter_id="P">-487</value>
<value letter_id="Q">-445</value>
<value letter_id="R">-457</value>
<value letter_id="S">-406</value>
<value letter_id="T">-311</value>
<value letter_id="V">85</value>
<value letter_id="W">7</value>
<value letter_id="Y">-19</value>
</alphabet_array>
<alphabet_array>
<value letter_id="A">-15</value>
<value letter_id="C">28</value>
<value letter_id="D">-545</value>
<value letter_id="E">-492</value>
<value letter_id="F">164</value>
<value letter_id="G">-436</value>
<value letter_id="H">-376</value>
<value letter_id="I">143</value>
<value letter_id="K">-467</value>
<value letter_id="L">-11</value>
<value letter_id="M">116</value>
<value letter_id="N">98</value>
<value letter_id="P">-485</value>
<value letter_id="Q">-443</value>
<value letter_id="R">-455</value>
<value letter_id="S">-49</value>
<value letter_id="T">-127</value>
<value letter_id="V">186</value>
<value letter_id="W">-413</value>
<value letter_id="Y">-384</value>
</alphabet_array>
<alphabet_array>
<value letter_id="A">-136</value>
<value letter_id="C">-299</value>
<value letter_id="D">-463</value>
<value letter_id="E">-415</value>
<value letter_id="F">-377</value>
<value letter_id="G">-135</value>
<value letter_id="H">83</value>
<value letter_id="I">-125</value>
<value letter_id="K">-397</value>
<value letter_id="L">30</value>
<value letter_id="M">114</value>
<value letter_id="N">348</value>
<value letter_id="P">-130</value>
<value letter_id="Q">24</value>
<value letter_id="R">-411</value>
<value letter_id="S">-380</value>
<value letter_id="T">38</value>
<value letter_id="V">-108</value>
<value letter_id="W">-418</value>
<value letter_id="Y">-20</value>
</alphabet_array>
<alphabet_array>
<value letter_id="A">75</value>
<value letter_id="C">-317</value>
<value letter_id="D">-387</value>
<value letter_id="E">-340</value>
<value letter_id="F">-395</value>
<value letter_id="G">10</value>
<value letter_id="H">-7</value>
<value letter_id="I">-17</value>
<value letter_id="K">-139</value>
<value letter_id="L">-44</value>
<value letter_id="M">-245</value>
<value letter_id="N">-24</value>
<value letter_id="P">-440</value>
<value letter_id="Q">-328</value>
<value letter_id="R">1</value>
<value letter_id="S">102</value>
<value letter_id="T">38</value>
<value letter_id="V">172</value>
<value letter_id="W">-428</value>
<value letter_id="Y">151</value>
</alphabet_array>
<alphabet_array>
<value letter_id="A">-15</value>
<value letter_id="C">-289</value>
<value letter_id="D">-542</value>
<value letter_id="E">-490</value>
<value letter_id="F">176</value>
<value letter_id="G">9</value>
<value letter_id="H">-368</value>
<value letter_id="I">-9</value>
<value letter_id="K">-466</value>
<value letter_id="L">91</value>
<value letter_id="M">115</value>
<value letter_id="N">-445</value>
<value letter_id="P">-484</value>
<value letter_id="Q">-442</value>
<value letter_id="R">-454</value>
<value letter_id="S">-184</value>
<value letter_id="T">1</value>
<value letter_id="V">35</value>
<value letter_id="W">-410</value>
<value letter_id="Y">230</value>
</alphabet_array>
<alphabet_array>
<value letter_id="A">51</value>
<value letter_id="C">-290</value>
<value letter_id="D">-545</value>
<value letter_id="E">-492</value>
<value letter_id="F">79</value>
<value letter_id="G">9</value>
<value letter_id="H">-376</value>
<value letter_id="I">96</value>
<value letter_id="K">-467</value>
<value letter_id="L">133</value>
<value letter_id="M">-17</value>
<value letter_id="N">-122</value>
<value letter_id="P">-485</value>
<value letter_id="Q">-443</value>
<value letter_id="R">-455</value>
<value letter_id="S">85</value>
<value letter_id="T">93</value>
<value letter_id="V">-40</value>
<value letter_id="W">-413</value>
<value letter_id="Y">-108</value>
</alphabet_array>
<alphabet_array>
<value letter_id="A">-15</value>
<value letter_id="C">28</value>
<value letter_id="D">-545</value>
<value letter_id="E">-492</value>
<value letter_id="F">-150</value>
<value letter_id="G">-137</value>
<value letter_id="H">-376</value>
<value letter_id="I">53</value>
<value letter_id="K">-467</value>
<value letter_id="L">64</value>
<value letter_id="M">116</value>
<value letter_id="N">-446</value>
<value letter_id="P">91</value>
<value letter_id="Q">-33</value>
<value letter_id="R">-455</value>
<value letter_id="S">164</value>
<value letter_id="T">-309</value>
<value letter_id="V">164</value>
<value letter_id="W">-413</value>
<value letter_id="Y">-384</value>
</alphabet_array>
<alphabet_array>
<value letter_id="A">-300</value>
<value letter_id="C">215</value>
<value letter_id="D">-545</value>
<value letter_id="E">-492</value>
<value letter_id="F">101</value>
<value letter_id="G">-137</value>
<value letter_id="H">-376</value>
<value letter_id="I">179</value>
<value letter_id="K">-467</value>
<value letter_id="L">103</value>
<value letter_id="M">-17</value>
<value letter_id="N">-447</value>
<value letter_id="P">91</value>
<value letter_id="Q">-443</value>
<value letter_id="R">-455</value>
<value letter_id="S">-101</value>
<value letter_id="T">-127</value>
<value letter_id="V">62</value>
<value letter_id="W">-413</value>
<value letter_id="Y">75</value>
</alphabet_array>
<alphabet_array>
<value letter_id="A">22</value>
<value letter_id="C">-290</value>
<value letter_id="D">-545</value>
<value letter_id="E">-492</value>
<value letter_id="F">241</value>
<value letter_id="G">-436</value>
<value letter_id="H">-376</value>
<value letter_id="I">53</value>
<value letter_id="K">-467</value>
<value letter_id="L">-11</value>
<value letter_id="M">-220</value>
<value letter_id="N">-446</value>
<value letter_id="P">-485</value>
<value letter_id="Q">-125</value>
<value letter_id="R">-455</value>
<value letter_id="S">101</value>
<value letter_id="T">68</value>
<value letter_id="V">-40</value>
<value letter_id="W">-413</value>
<value letter_id="Y">106</value>
</alphabet_array>
</alphabet_matrix>
</scores>
<probabilities>
<alphabet_matrix>
<alphabet_array>
<value letter_id="A">0.109091</value>
<value letter_id="C">0.036364</value>
<value letter_id="D">0.000000</value>
<value letter_id="E">0.000000</value>
<value letter_id="F">0.000000</value>
<value letter_id="G">0.036364</value>
<value letter_id="H">0.000000</value>
<value letter_id="I">0.272727</value>
<value letter_id="K">0.000000</value>
<value letter_id="L">0.200000</value>
<value letter_id="M">0.036364</value>
<value letter_id="N">0.000000</value>
<value letter_id="P">0.000000</value>
<value letter_id="Q">0.000000</value>
<value letter_id="R">0.000000</value>
<value letter_id="S">0.036364</value>
<value letter_id="T">0.000000</value>
<value letter_id="V">0.254545</value>
<value letter_id="W">0.000000</value>
<value letter_id="Y">0.018182</value>
</alphabet_array>
<alphabet_array>
<value letter_id="A">0.072727</value>
<value letter_id="C">0.036364</value>
<value letter_id="D">0.000000</value>
<value letter_id="E">0.000000</value>
<value letter_id="F">0.018182</value>
<value letter_id="G">0.036364</value>
<value letter_id="H">0.000000</value>
<value letter_id="I">0.090909</value>
<value letter_id="K">0.000000</value>
<value letter_id="L">0.127273</value>
<value letter_id="M">0.036364</value>
<value letter_id="N">0.000000</value>
<value letter_id="P">0.000000</value>
<value letter_id="Q">0.072727</value>
<value letter_id="R">0.000000</value>
<value letter_id="S">0.054545</value>
<value letter_id="T">0.090909</value>
<value letter_id="V">0.363636</value>
<value letter_id="W">0.000000</value>
<value letter_id="Y">0.000000</value>
</alphabet_array>
<alphabet_array>
<value letter_id="A">0.018182</value>
<value letter_id="C">0.000000</value>
<value letter_id="D">0.000000</value>
<value letter_id="E">0.000000</value>
<value letter_id="F">0.018182</value>
<value letter_id="G">0.000000</value>
<value letter_id="H">0.000000</value>
<value letter_id="I">0.509091</value>
<value letter_id="K">0.000000</value>
<value letter_id="L">0.200000</value>
<value letter_id="M">0.090909</value>
<value letter_id="N">0.000000</value>
<value letter_id="P">0.018182</value>
<value letter_id="Q">0.000000</value>
<value letter_id="R">0.000000</value>
<value letter_id="S">0.000000</value>
<value letter_id="T">0.054545</value>
<value letter_id="V">0.090909</value>
<value letter_id="W">0.000000</value>
<value letter_id="Y">0.000000</value>
</alphabet_array>
<alphabet_array>
<value letter_id="A">0.090909</value>
<value letter_id="C">0.000000</value>
<value letter_id="D">0.000000</value>
<value letter_id="E">0.000000</value>
<value letter_id="F">0.036364</value>
<value letter_id="G">0.036364</value>
<value letter_id="H">0.000000</value>
<value letter_id="I">0.145455</value>
<value letter_id="K">0.018182</value>
<value letter_id="L">0.127273</value>
<value letter_id="M">0.054545</value>
<value letter_id="N">0.018182</value>
<value letter_id="P">0.036364</value>
<value letter_id="Q">0.018182</value>
<value letter_id="R">0.018182</value>
<value letter_id="S">0.145455</value>
<value letter_id="T">0.127273</value>
<value letter_id="V">0.072727</value>
<value letter_id="W">0.054545</value>
<value letter_id="Y">0.000000</value>
</alphabet_array>
<alphabet_array>
<value letter_id="A">0.036364</value>
<value letter_id="C">0.054545</value>
<value letter_id="D">0.000000</value>
<value letter_id="E">0.000000</value>
<value letter_id="F">0.018182</value>
<value letter_id="G">0.036364</value>
<value letter_id="H">0.000000</value>
<value letter_id="I">0.218182</value>
<value letter_id="K">0.000000</value>
<value letter_id="L">0.345455</value>
<value letter_id="M">0.018182</value>
<value letter_id="N">0.000000</value>
<value letter_id="P">0.018182</value>
<value letter_id="Q">0.000000</value>
<value letter_id="R">0.000000</value>
<value letter_id="S">0.000000</value>
<value letter_id="T">0.072727</value>
<value letter_id="V">0.163636</value>
<value letter_id="W">0.000000</value>
<value letter_id="Y">0.018182</value>
</alphabet_array>
<alphabet_array>
<value letter_id="A">0.000000</value>
<value letter_id="C">0.000000</value>
<value letter_id="D">0.000000</value>
<value letter_id="E">0.000000</value>
<value letter_id="F">0.145455</value>
<value letter_id="G">0.018182</value>
<value letter_id="H">0.000000</value>
<value letter_id="I">0.181818</value>
<value letter_id="K">0.000000</value>
<value letter_id="L">0.381818</value>
<value letter_id="M">0.054545</value>
<value letter_id="N">0.000000</value>
<value letter_id="P">0.000000</value>
<value letter_id="Q">0.000000</value>
<value letter_id="R">0.000000</value>
<value letter_id="S">0.054545</value>
<value letter_id="T">0.036364</value>
<value letter_id="V">0.127273</value>
<value letter_id="W">0.000000</value>
<value letter_id="Y">0.000000</value>
</alphabet_array>
<alphabet_array>
<value letter_id="A">0.000000</value>
<value letter_id="C">0.000000</value>
<value letter_id="D">0.181818</value>
<value letter_id="E">0.000000</value>
<value letter_id="F">0.018182</value>
<value letter_id="G">0.090909</value>
<value letter_id="H">0.000000</value>
<value letter_id="I">0.018182</value>
<value letter_id="K">0.000000</value>
<value letter_id="L">0.036364</value>
<value letter_id="M">0.036364</value>
<value letter_id="N">0.327273</value>
<value letter_id="P">0.000000</value>
<value letter_id="Q">0.000000</value>
<value letter_id="R">0.000000</value>
<value letter_id="S">0.145455</value>
<value letter_id="T">0.109091</value>
<value letter_id="V">0.000000</value>
<value letter_id="W">0.000000</value>
<value letter_id="Y">0.036364</value>
</alphabet_array>
<alphabet_array>
<value letter_id="A">0.109091</value>
<value letter_id="C">0.000000</value>
<value letter_id="D">0.000000</value>
<value letter_id="E">0.054545</value>
<value letter_id="F">0.145455</value>
<value letter_id="G">0.036364</value>
<value letter_id="H">0.018182</value>
<value letter_id="I">0.018182</value>
<value letter_id="K">0.072727</value>
<value letter_id="L">0.109091</value>
<value letter_id="M">0.072727</value>
<value letter_id="N">0.000000</value>
<value letter_id="P">0.018182</value>
<value letter_id="Q">0.036364</value>
<value letter_id="R">0.018182</value>
<value letter_id="S">0.036364</value>
<value letter_id="T">0.072727</value>
<value letter_id="V">0.109091</value>
<value letter_id="W">0.036364</value>
<value letter_id="Y">0.036364</value>
</alphabet_array>
<alphabet_array>
<value letter_id="A">0.036364</value>
<value letter_id="C">0.000000</value>
<value letter_id="D">0.000000</value>
<value letter_id="E">0.000000</value>
<value letter_id="F">0.145455</value>
<value letter_id="G">0.036364</value>
<value letter_id="H">0.000000</value>
<value letter_id="I">0.254545</value>
<value letter_id="K">0.000000</value>
<value letter_id="L">0.218182</value>
<value letter_id="M">0.036364</value>
<value letter_id="N">0.000000</value>
<value letter_id="P">0.000000</value>
<value letter_id="Q">0.000000</value>
<value letter_id="R">0.000000</value>
<value letter_id="S">0.000000</value>
<value letter_id="T">0.018182</value>
<value letter_id="V">0.254545</value>
<value letter_id="W">0.000000</value>
<value letter_id="Y">0.000000</value>
</alphabet_array>
<alphabet_array>
<value letter_id="A">0.036364</value>
<value letter_id="C">0.036364</value>
<value letter_id="D">0.000000</value>
<value letter_id="E">0.000000</value>
<value letter_id="F">0.054545</value>
<value letter_id="G">0.109091</value>
<value letter_id="H">0.000000</value>
<value letter_id="I">0.054545</value>
<value letter_id="K">0.000000</value>
<value letter_id="L">0.272727</value>
<value letter_id="M">0.018182</value>
<value letter_id="N">0.018182</value>
<value letter_id="P">0.000000</value>
<value letter_id="Q">0.000000</value>
<value letter_id="R">0.000000</value>
<value letter_id="S">0.018182</value>
<value letter_id="T">0.000000</value>
<value letter_id="V">0.090909</value>
<value letter_id="W">0.018182</value>
<value letter_id="Y">0.272727</value>
</alphabet_array>
<alphabet_array>
<value letter_id="A">0.054545</value>
<value letter_id="C">0.018182</value>
<value letter_id="D">0.018182</value>
<value letter_id="E">0.054545</value>
<value letter_id="F">0.000000</value>
<value letter_id="G">0.054545</value>
<value letter_id="H">0.000000</value>
<value letter_id="I">0.000000</value>
<value letter_id="K">0.036364</value>
<value letter_id="L">0.036364</value>
<value letter_id="M">0.018182</value>
<value letter_id="N">0.018182</value>
<value letter_id="P">0.400000</value>
<value letter_id="Q">0.018182</value>
<value letter_id="R">0.200000</value>
<value letter_id="S">0.018182</value>
<value letter_id="T">0.036364</value>
<value letter_id="V">0.000000</value>
<value letter_id="W">0.000000</value>
<value letter_id="Y">0.018182</value>
</alphabet_array>
<alphabet_array>
<value letter_id="A">0.018182</value>
<value letter_id="C">0.036364</value>
<value letter_id="D">0.000000</value>
<value letter_id="E">0.018182</value>
<value letter_id="F">0.036364</value>
<value letter_id="G">0.018182</value>
<value letter_id="H">0.036364</value>
<value letter_id="I">0.054545</value>
<value letter_id="K">0.090909</value>
<value letter_id="L">0.054545</value>
<value letter_id="M">0.054545</value>
<value letter_id="N">0.072727</value>
<value letter_id="P">0.072727</value>
<value letter_id="Q">0.054545</value>
<value letter_id="R">0.036364</value>
<value letter_id="S">0.054545</value>
<value letter_id="T">0.090909</value>
<value letter_id="V">0.072727</value>
<value letter_id="W">0.036364</value>
<value letter_id="Y">0.090909</value>
</alphabet_array>
<alphabet_array>
<value letter_id="A">0.036364</value>
<value letter_id="C">0.000000</value>
<value letter_id="D">0.000000</value>
<value letter_id="E">0.000000</value>
<value letter_id="F">0.072727</value>
<value letter_id="G">0.000000</value>
<value letter_id="H">0.000000</value>
<value letter_id="I">0.345455</value>
<value letter_id="K">0.000000</value>
<value letter_id="L">0.272727</value>
<value letter_id="M">0.000000</value>
<value letter_id="N">0.000000</value>
<value letter_id="P">0.000000</value>
<value letter_id="Q">0.000000</value>
<value letter_id="R">0.000000</value>
<value letter_id="S">0.000000</value>
<value letter_id="T">0.018182</value>
<value letter_id="V">0.254545</value>
<value letter_id="W">0.000000</value>
<value letter_id="Y">0.000000</value>
</alphabet_array>
<alphabet_array>
<value letter_id="A">0.272727</value>
<value letter_id="C">0.036364</value>
<value letter_id="D">0.000000</value>
<value letter_id="E">0.000000</value>
<value letter_id="F">0.218182</value>
<value letter_id="G">0.000000</value>
<value letter_id="H">0.000000</value>
<value letter_id="I">0.109091</value>
<value letter_id="K">0.000000</value>
<value letter_id="L">0.090909</value>
<value letter_id="M">0.036364</value>
<value letter_id="N">0.000000</value>
<value letter_id="P">0.000000</value>
<value letter_id="Q">0.000000</value>
<value letter_id="R">0.000000</value>
<value letter_id="S">0.072727</value>
<value letter_id="T">0.000000</value>
<value letter_id="V">0.145455</value>
<value letter_id="W">0.000000</value>
<value letter_id="Y">0.018182</value>
</alphabet_array>
<alphabet_array>
<value letter_id="A">0.018182</value>
<value letter_id="C">0.000000</value>
<value letter_id="D">0.072727</value>
<value letter_id="E">0.072727</value>
<value letter_id="F">0.036364</value>
<value letter_id="G">0.018182</value>
<value letter_id="H">0.000000</value>
<value letter_id="I">0.090909</value>
<value letter_id="K">0.054545</value>
<value letter_id="L">0.036364</value>
<value letter_id="M">0.036364</value>
<value letter_id="N">0.018182</value>
<value letter_id="P">0.000000</value>
<value letter_id="Q">0.018182</value>
<value letter_id="R">0.200000</value>
<value letter_id="S">0.054545</value>
<value letter_id="T">0.145455</value>
<value letter_id="V">0.054545</value>
<value letter_id="W">0.000000</value>
<value letter_id="Y">0.072727</value>
</alphabet_array>
<alphabet_array>
<value letter_id="A">0.054545</value>
<value letter_id="C">0.000000</value>
<value letter_id="D">0.000000</value>
<value letter_id="E">0.000000</value>
<value letter_id="F">0.072727</value>
<value letter_id="G">0.000000</value>
<value letter_id="H">0.000000</value>
<value letter_id="I">0.054545</value>
<value letter_id="K">0.218182</value>
<value letter_id="L">0.109091</value>
<value letter_id="M">0.036364</value>
<value letter_id="N">0.000000</value>
<value letter_id="P">0.018182</value>
<value letter_id="Q">0.018182</value>
<value letter_id="R">0.054545</value>
<value letter_id="S">0.018182</value>
<value letter_id="T">0.018182</value>
<value letter_id="V">0.054545</value>
<value letter_id="W">0.145455</value>
<value letter_id="Y">0.127273</value>
</alphabet_array>
<alphabet_array>
<value letter_id="A">0.036364</value>
<value letter_id="C">0.018182</value>
<value letter_id="D">0.000000</value>
<value letter_id="E">0.000000</value>
<value letter_id="F">0.090909</value>
<value letter_id="G">0.000000</value>
<value letter_id="H">0.000000</value>
<value letter_id="I">0.145455</value>
<value letter_id="K">0.000000</value>
<value letter_id="L">0.545455</value>
<value letter_id="M">0.072727</value>
<value letter_id="N">0.000000</value>
<value letter_id="P">0.000000</value>
<value letter_id="Q">0.000000</value>
<value letter_id="R">0.000000</value>
<value letter_id="S">0.054545</value>
<value letter_id="T">0.000000</value>
<value letter_id="V">0.036364</value>
<value letter_id="W">0.000000</value>
<value letter_id="Y">0.000000</value>
</alphabet_array>
<alphabet_array>
<value letter_id="A">0.200000</value>
<value letter_id="C">0.036364</value>
<value letter_id="D">0.018182</value>
<value letter_id="E">0.000000</value>
<value letter_id="F">0.000000</value>
<value letter_id="G">0.090909</value>
<value letter_id="H">0.000000</value>
<value letter_id="I">0.072727</value>
<value letter_id="K">0.000000</value>
<value letter_id="L">0.036364</value>
<value letter_id="M">0.000000</value>
<value letter_id="N">0.163636</value>
<value letter_id="P">0.000000</value>
<value letter_id="Q">0.000000</value>
<value letter_id="R">0.000000</value>
<value letter_id="S">0.072727</value>
<value letter_id="T">0.218182</value>
<value letter_id="V">0.090909</value>
<value letter_id="W">0.000000</value>
<value letter_id="Y">0.000000</value>
</alphabet_array>
<alphabet_array>
<value letter_id="A">0.090909</value>
<value letter_id="C">0.000000</value>
<value letter_id="D">0.127273</value>
<value letter_id="E">0.090909</value>
<value letter_id="F">0.072727</value>
<value letter_id="G">0.000000</value>
<value letter_id="H">0.018182</value>
<value letter_id="I">0.000000</value>
<value letter_id="K">0.145455</value>
<value letter_id="L">0.054545</value>
<value letter_id="M">0.018182</value>
<value letter_id="N">0.072727</value>
<value letter_id="P">0.000000</value>
<value letter_id="Q">0.109091</value>
<value letter_id="R">0.054545</value>
<value letter_id="S">0.054545</value>
<value letter_id="T">0.000000</value>
<value letter_id="V">0.054545</value>
<value letter_id="W">0.000000</value>
<value letter_id="Y">0.036364</value>
</alphabet_array>
<alphabet_array>
<value letter_id="A">0.018182</value>
<value letter_id="C">0.000000</value>
<value letter_id="D">0.000000</value>
<value letter_id="E">0.000000</value>
<value letter_id="F">0.290909</value>
<value letter_id="G">0.000000</value>
<value letter_id="H">0.000000</value>
<value letter_id="I">0.072727</value>
<value letter_id="K">0.018182</value>
<value letter_id="L">0.290909</value>
<value letter_id="M">0.054545</value>
<value letter_id="N">0.000000</value>
<value letter_id="P">0.000000</value>
<value letter_id="Q">0.000000</value>
<value letter_id="R">0.036364</value>
<value letter_id="S">0.000000</value>
<value letter_id="T">0.000000</value>
<value letter_id="V">0.036364</value>
<value letter_id="W">0.109091</value>
<value letter_id="Y">0.072727</value>
</alphabet_array>
<alphabet_array>
<value letter_id="A">0.018182</value>
<value letter_id="C">0.000000</value>
<value letter_id="D">0.036364</value>
<value letter_id="E">0.836364</value>
<value letter_id="F">0.000000</value>
<value letter_id="G">0.000000</value>
<value letter_id="H">0.000000</value>
<value letter_id="I">0.000000</value>
<value letter_id="K">0.000000</value>
<value letter_id="L">0.000000</value>
<value letter_id="M">0.000000</value>
<value letter_id="N">0.000000</value>
<value letter_id="P">0.000000</value>
<value letter_id="Q">0.054545</value>
<value letter_id="R">0.018182</value>
<value letter_id="S">0.036364</value>
<value letter_id="T">0.000000</value>
<value letter_id="V">0.000000</value>
<value letter_id="W">0.000000</value>
<value letter_id="Y">0.000000</value>
</alphabet_array>
<alphabet_array>
<value letter_id="A">0.072727</value>
<value letter_id="C">0.000000</value>
<value letter_id="D">0.018182</value>
<value letter_id="E">0.018182</value>
<value letter_id="F">0.000000</value>
<value letter_id="G">0.145455</value>
<value letter_id="H">0.018182</value>
<value letter_id="I">0.036364</value>
<value letter_id="K">0.127273</value>
<value letter_id="L">0.018182</value>
<value letter_id="M">0.018182</value>
<value letter_id="N">0.309091</value>
<value letter_id="P">0.018182</value>
<value letter_id="Q">0.036364</value>
<value letter_id="R">0.109091</value>
<value letter_id="S">0.000000</value>
<value letter_id="T">0.000000</value>
<value letter_id="V">0.036364</value>
<value letter_id="W">0.000000</value>
<value letter_id="Y">0.018182</value>
</alphabet_array>
<alphabet_array>
<value letter_id="A">0.000000</value>
<value letter_id="C">0.018182</value>
<value letter_id="D">0.018182</value>
<value letter_id="E">0.018182</value>
<value letter_id="F">0.054545</value>
<value letter_id="G">0.000000</value>
<value letter_id="H">0.418182</value>
<value letter_id="I">0.000000</value>
<value letter_id="K">0.000000</value>
<value letter_id="L">0.072727</value>
<value letter_id="M">0.000000</value>
<value letter_id="N">0.018182</value>
<value letter_id="P">0.090909</value>
<value letter_id="Q">0.000000</value>
<value letter_id="R">0.018182</value>
<value letter_id="S">0.018182</value>
<value letter_id="T">0.000000</value>
<value letter_id="V">0.000000</value>
<value letter_id="W">0.072727</value>
<value letter_id="Y">0.181818</value>
</alphabet_array>
<alphabet_array>
<value letter_id="A">0.036364</value>
<value letter_id="C">0.000000</value>
<value letter_id="D">0.054545</value>
<value letter_id="E">0.036364</value>
<value letter_id="F">0.000000</value>
<value letter_id="G">0.000000</value>
<value letter_id="H">0.200000</value>
<value letter_id="I">0.000000</value>
<value letter_id="K">0.200000</value>
<value letter_id="L">0.000000</value>
<value letter_id="M">0.000000</value>
<value letter_id="N">0.018182</value>
<value letter_id="P">0.072727</value>
<value letter_id="Q">0.018182</value>
<value letter_id="R">0.181818</value>
<value letter_id="S">0.018182</value>
<value letter_id="T">0.036364</value>
<value letter_id="V">0.054545</value>
<value letter_id="W">0.072727</value>
<value letter_id="Y">0.000000</value>
</alphabet_array>
<alphabet_array>
<value letter_id="A">0.018182</value>
<value letter_id="C">0.000000</value>
<value letter_id="D">0.036364</value>
<value letter_id="E">0.000000</value>
<value letter_id="F">0.000000</value>
<value letter_id="G">0.000000</value>
<value letter_id="H">0.000000</value>
<value letter_id="I">0.018182</value>
<value letter_id="K">0.018182</value>
<value letter_id="L">0.000000</value>
<value letter_id="M">0.000000</value>
<value letter_id="N">0.036364</value>
<value letter_id="P">0.145455</value>
<value letter_id="Q">0.000000</value>
<value letter_id="R">0.000000</value>
<value letter_id="S">0.145455</value>
<value letter_id="T">0.545455</value>
<value letter_id="V">0.000000</value>
<value letter_id="W">0.000000</value>
<value letter_id="Y">0.036364</value>
</alphabet_array>
<alphabet_array>
<value letter_id="A">0.018182</value>
<value letter_id="C">0.000000</value>
<value letter_id="D">0.036364</value>
<value letter_id="E">0.072727</value>
<value letter_id="F">0.018182</value>
<value letter_id="G">0.036364</value>
<value letter_id="H">0.018182</value>
<value letter_id="I">0.018182</value>
<value letter_id="K">0.109091</value>
<value letter_id="L">0.036364</value>
<value letter_id="M">0.000000</value>
<value letter_id="N">0.018182</value>
<value letter_id="P">0.036364</value>
<value letter_id="Q">0.109091</value>
<value letter_id="R">0.163636</value>
<value letter_id="S">0.036364</value>
<value letter_id="T">0.054545</value>
<value letter_id="V">0.090909</value>
<value letter_id="W">0.036364</value>
<value letter_id="Y">0.090909</value>
</alphabet_array>
<alphabet_array>
<value letter_id="A">0.054545</value>
<value letter_id="C">0.000000</value>
<value letter_id="D">0.109091</value>
<value letter_id="E">0.072727</value>
<value letter_id="F">0.000000</value>
<value letter_id="G">0.036364</value>
<value letter_id="H">0.000000</value>
<value letter_id="I">0.036364</value>
<value letter_id="K">0.036364</value>
<value letter_id="L">0.000000</value>
<value letter_id="M">0.000000</value>
<value letter_id="N">0.018182</value>
<value letter_id="P">0.000000</value>
<value letter_id="Q">0.109091</value>
<value letter_id="R">0.000000</value>
<value letter_id="S">0.309091</value>
<value letter_id="T">0.163636</value>
<value letter_id="V">0.036364</value>
<value letter_id="W">0.000000</value>
<value letter_id="Y">0.018182</value>
</alphabet_array>
<alphabet_array>
<value letter_id="A">0.163636</value>
<value letter_id="C">0.000000</value>
<value letter_id="D">0.054545</value>
<value letter_id="E">0.236364</value>
<value letter_id="F">0.036364</value>
<value letter_id="G">0.109091</value>
<value letter_id="H">0.018182</value>
<value letter_id="I">0.000000</value>
<value letter_id="K">0.054545</value>
<value letter_id="L">0.036364</value>
<value letter_id="M">0.000000</value>
<value letter_id="N">0.018182</value>
<value letter_id="P">0.000000</value>
<value letter_id="Q">0.036364</value>
<value letter_id="R">0.018182</value>
<value letter_id="S">0.127273</value>
<value letter_id="T">0.036364</value>
<value letter_id="V">0.036364</value>
<value letter_id="W">0.000000</value>
<value letter_id="Y">0.018182</value>
</alphabet_array>
<alphabet_array>
<value letter_id="A">0.018182</value>
<value letter_id="C">0.000000</value>
<value letter_id="D">0.000000</value>
<value letter_id="E">0.127273</value>
<value letter_id="F">0.090909</value>
<value letter_id="G">0.000000</value>
<value letter_id="H">0.054545</value>
<value letter_id="I">0.018182</value>
<value letter_id="K">0.036364</value>
<value letter_id="L">0.109091</value>
<value letter_id="M">0.000000</value>
<value letter_id="N">0.000000</value>
<value letter_id="P">0.000000</value>
<value letter_id="Q">0.036364</value>
<value letter_id="R">0.072727</value>
<value letter_id="S">0.000000</value>
<value letter_id="T">0.054545</value>
<value letter_id="V">0.109091</value>
<value letter_id="W">0.018182</value>
<value letter_id="Y">0.254545</value>
</alphabet_array>
<alphabet_array>
<value letter_id="A">0.036364</value>
<value letter_id="C">0.000000</value>
<value letter_id="D">0.072727</value>
<value letter_id="E">0.436364</value>
<value letter_id="F">0.000000</value>
<value letter_id="G">0.000000</value>
<value letter_id="H">0.000000</value>
<value letter_id="I">0.018182</value>
<value letter_id="K">0.090909</value>
<value letter_id="L">0.054545</value>
<value letter_id="M">0.000000</value>
<value letter_id="N">0.109091</value>
<value letter_id="P">0.000000</value>
<value letter_id="Q">0.036364</value>
<value letter_id="R">0.072727</value>
<value letter_id="S">0.000000</value>
<value letter_id="T">0.018182</value>
<value letter_id="V">0.036364</value>
<value letter_id="W">0.018182</value>
<value letter_id="Y">0.000000</value>
</alphabet_array>
<alphabet_array>
<value letter_id="A">0.072727</value>
<value letter_id="C">0.000000</value>
<value letter_id="D">0.054545</value>
<value letter_id="E">0.036364</value>
<value letter_id="F">0.018182</value>
<value letter_id="G">0.000000</value>
<value letter_id="H">0.018182</value>
<value letter_id="I">0.036364</value>
<value letter_id="K">0.109091</value>
<value letter_id="L">0.127273</value>
<value letter_id="M">0.018182</value>
<value letter_id="N">0.127273</value>
<value letter_id="P">0.000000</value>
<value letter_id="Q">0.036364</value>
<value letter_id="R">0.127273</value>
<value letter_id="S">0.072727</value>
<value letter_id="T">0.036364</value>
<value letter_id="V">0.036364</value>
<value letter_id="W">0.054545</value>
<value letter_id="Y">0.018182</value>
</alphabet_array>
<alphabet_array>
<value letter_id="A">0.090909</value>
<value letter_id="C">0.000000</value>
<value letter_id="D">0.036364</value>
<value letter_id="E">0.000000</value>
<value letter_id="F">0.036364</value>
<value letter_id="G">0.000000</value>
<value letter_id="H">0.072727</value>
<value letter_id="I">0.000000</value>
<value letter_id="K">0.018182</value>
<value letter_id="L">0.036364</value>
<value letter_id="M">0.018182</value>
<value letter_id="N">0.018182</value>
<value letter_id="P">0.000000</value>
<value letter_id="Q">0.072727</value>
<value letter_id="R">0.072727</value>
<value letter_id="S">0.309091</value>
<value letter_id="T">0.127273</value>
<value letter_id="V">0.054545</value>
<value letter_id="W">0.000000</value>
<value letter_id="Y">0.036364</value>
</alphabet_array>
<alphabet_array>
<value letter_id="A">0.072727</value>
<value letter_id="C">0.000000</value>
<value letter_id="D">0.000000</value>
<value letter_id="E">0.000000</value>
<value letter_id="F">0.036364</value>
<value letter_id="G">0.000000</value>
<value letter_id="H">0.000000</value>
<value letter_id="I">0.018182</value>
<value letter_id="K">0.000000</value>
<value letter_id="L">0.454545</value>
<value letter_id="M">0.036364</value>
<value letter_id="N">0.036364</value>
<value letter_id="P">0.000000</value>
<value letter_id="Q">0.000000</value>
<value letter_id="R">0.054545</value>
<value letter_id="S">0.036364</value>
<value letter_id="T">0.127273</value>
<value letter_id="V">0.054545</value>
<value letter_id="W">0.036364</value>
<value letter_id="Y">0.036364</value>
</alphabet_array>
<alphabet_array>
<value letter_id="A">0.036364</value>
<value letter_id="C">0.000000</value>
<value letter_id="D">0.000000</value>
<value letter_id="E">0.000000</value>
<value letter_id="F">0.000000</value>
<value letter_id="G">0.072727</value>
<value letter_id="H">0.000000</value>
<value letter_id="I">0.236364</value>
<value letter_id="K">0.000000</value>
<value letter_id="L">0.072727</value>
<value letter_id="M">0.109091</value>
<value letter_id="N">0.000000</value>
<value letter_id="P">0.000000</value>
<value letter_id="Q">0.054545</value>
<value letter_id="R">0.000000</value>
<value letter_id="S">0.036364</value>
<value letter_id="T">0.181818</value>
<value letter_id="V">0.163636</value>
<value letter_id="W">0.000000</value>
<value letter_id="Y">0.036364</value>
</alphabet_array>
<alphabet_array>
<value letter_id="A">0.036364</value>
<value letter_id="C">0.018182</value>
<value letter_id="D">0.000000</value>
<value letter_id="E">0.000000</value>
<value letter_id="F">0.054545</value>
<value letter_id="G">0.018182</value>
<value letter_id="H">0.054545</value>
<value letter_id="I">0.109091</value>
<value letter_id="K">0.000000</value>
<value letter_id="L">0.145455</value>
<value letter_id="M">0.018182</value>
<value letter_id="N">0.054545</value>
<value letter_id="P">0.000000</value>
<value letter_id="Q">0.054545</value>
<value letter_id="R">0.145455</value>
<value letter_id="S">0.036364</value>
<value letter_id="T">0.090909</value>
<value letter_id="V">0.072727</value>
<value letter_id="W">0.036364</value>
<value letter_id="Y">0.054545</value>
</alphabet_array>
<alphabet_array>
<value letter_id="A">0.018182</value>
<value letter_id="C">0.036364</value>
<value letter_id="D">0.000000</value>
<value letter_id="E">0.000000</value>
<value letter_id="F">0.018182</value>
<value letter_id="G">0.000000</value>
<value letter_id="H">0.000000</value>
<value letter_id="I">0.054545</value>
<value letter_id="K">0.600000</value>
<value letter_id="L">0.000000</value>
<value letter_id="M">0.000000</value>
<value letter_id="N">0.000000</value>
<value letter_id="P">0.000000</value>
<value letter_id="Q">0.000000</value>
<value letter_id="R">0.163636</value>
<value letter_id="S">0.000000</value>
<value letter_id="T">0.036364</value>
<value letter_id="V">0.036364</value>
<value letter_id="W">0.036364</value>
<value letter_id="Y">0.000000</value>
</alphabet_array>
<alphabet_array>
<value letter_id="A">0.054545</value>
<value letter_id="C">0.054545</value>
<value letter_id="D">0.000000</value>
<value letter_id="E">0.000000</value>
<value letter_id="F">0.072727</value>
<value letter_id="G">0.018182</value>
<value letter_id="H">0.000000</value>
<value letter_id="I">0.090909</value>
<value letter_id="K">0.018182</value>
<value letter_id="L">0.200000</value>
<value letter_id="M">0.109091</value>
<value letter_id="N">0.072727</value>
<value letter_id="P">0.000000</value>
<value letter_id="Q">0.018182</value>
<value letter_id="R">0.000000</value>
<value letter_id="S">0.018182</value>
<value letter_id="T">0.000000</value>
<value letter_id="V">0.109091</value>
<value letter_id="W">0.000000</value>
<value letter_id="Y">0.163636</value>
</alphabet_array>
<alphabet_array>
<value letter_id="A">0.036364</value>
<value letter_id="C">0.000000</value>
<value letter_id="D">0.000000</value>
<value letter_id="E">0.000000</value>
<value letter_id="F">0.563636</value>
<value letter_id="G">0.000000</value>
<value letter_id="H">0.000000</value>
<value letter_id="I">0.036364</value>
<value letter_id="K">0.000000</value>
<value letter_id="L">0.072727</value>
<value letter_id="M">0.000000</value>
<value letter_id="N">0.000000</value>
<value letter_id="P">0.000000</value>
<value letter_id="Q">0.000000</value>
<value letter_id="R">0.000000</value>
<value letter_id="S">0.018182</value>
<value letter_id="T">0.018182</value>
<value letter_id="V">0.072727</value>
<value letter_id="W">0.018182</value>
<value letter_id="Y">0.163636</value>
</alphabet_array>
<alphabet_array>
<value letter_id="A">0.127273</value>
<value letter_id="C">0.000000</value>
<value letter_id="D">0.000000</value>
<value letter_id="E">0.000000</value>
<value letter_id="F">0.109091</value>
<value letter_id="G">0.018182</value>
<value letter_id="H">0.000000</value>
<value letter_id="I">0.163636</value>
<value letter_id="K">0.000000</value>
<value letter_id="L">0.381818</value>
<value letter_id="M">0.000000</value>
<value letter_id="N">0.000000</value>
<value letter_id="P">0.000000</value>
<value letter_id="Q">0.000000</value>
<value letter_id="R">0.000000</value>
<value letter_id="S">0.018182</value>
<value letter_id="T">0.090909</value>
<value letter_id="V">0.090909</value>
<value letter_id="W">0.000000</value>
<value letter_id="Y">0.000000</value>
</alphabet_array>
<alphabet_array>
<value letter_id="A">0.072727</value>
<value letter_id="C">0.000000</value>
<value letter_id="D">0.000000</value>
<value letter_id="E">0.000000</value>
<value letter_id="F">0.472727</value>
<value letter_id="G">0.018182</value>
<value letter_id="H">0.000000</value>
<value letter_id="I">0.018182</value>
<value letter_id="K">0.036364</value>
<value letter_id="L">0.145455</value>
<value letter_id="M">0.000000</value>
<value letter_id="N">0.018182</value>
<value letter_id="P">0.000000</value>
<value letter_id="Q">0.000000</value>
<value letter_id="R">0.018182</value>
<value letter_id="S">0.018182</value>
<value letter_id="T">0.018182</value>
<value letter_id="V">0.054545</value>
<value letter_id="W">0.000000</value>
<value letter_id="Y">0.109091</value>
</alphabet_array>
<alphabet_array>
<value letter_id="A">0.018182</value>
<value letter_id="C">0.000000</value>
<value letter_id="D">0.000000</value>
<value letter_id="E">0.018182</value>
<value letter_id="F">0.036364</value>
<value letter_id="G">0.018182</value>
<value letter_id="H">0.000000</value>
<value letter_id="I">0.072727</value>
<value letter_id="K">0.145455</value>
<value letter_id="L">0.163636</value>
<value letter_id="M">0.018182</value>
<value letter_id="N">0.090909</value>
<value letter_id="P">0.000000</value>
<value letter_id="Q">0.218182</value>
<value letter_id="R">0.090909</value>
<value letter_id="S">0.036364</value>
<value letter_id="T">0.036364</value>
<value letter_id="V">0.018182</value>
<value letter_id="W">0.000000</value>
<value letter_id="Y">0.018182</value>
</alphabet_array>
<alphabet_array>
<value letter_id="A">0.054545</value>
<value letter_id="C">0.000000</value>
<value letter_id="D">0.000000</value>
<value letter_id="E">0.000000</value>
<value letter_id="F">0.381818</value>
<value letter_id="G">0.054545</value>
<value letter_id="H">0.000000</value>
<value letter_id="I">0.163636</value>
<value letter_id="K">0.000000</value>
<value letter_id="L">0.163636</value>
<value letter_id="M">0.018182</value>
<value letter_id="N">0.000000</value>
<value letter_id="P">0.000000</value>
<value letter_id="Q">0.000000</value>
<value letter_id="R">0.000000</value>
<value letter_id="S">0.000000</value>
<value letter_id="T">0.000000</value>
<value letter_id="V">0.109091</value>
<value letter_id="W">0.018182</value>
<value letter_id="Y">0.036364</value>
</alphabet_array>
<alphabet_array>
<value letter_id="A">0.054545</value>
<value letter_id="C">0.018182</value>
<value letter_id="D">0.000000</value>
<value letter_id="E">0.000000</value>
<value letter_id="F">0.200000</value>
<value letter_id="G">0.000000</value>
<value letter_id="H">0.000000</value>
<value letter_id="I">0.181818</value>
<value letter_id="K">0.000000</value>
<value letter_id="L">0.090909</value>
<value letter_id="M">0.054545</value>
<value letter_id="N">0.090909</value>
<value letter_id="P">0.000000</value>
<value letter_id="Q">0.000000</value>
<value letter_id="R">0.000000</value>
<value letter_id="S">0.054545</value>
<value letter_id="T">0.018182</value>
<value letter_id="V">0.236364</value>
<value letter_id="W">0.000000</value>
<value letter_id="Y">0.000000</value>
</alphabet_array>
<alphabet_array>
<value letter_id="A">0.018182</value>
<value letter_id="C">0.000000</value>
<value letter_id="D">0.000000</value>
<value letter_id="E">0.000000</value>
<value letter_id="F">0.000000</value>
<value letter_id="G">0.018182</value>
<value letter_id="H">0.036364</value>
<value letter_id="I">0.018182</value>
<value letter_id="K">0.000000</value>
<value letter_id="L">0.127273</value>
<value letter_id="M">0.054545</value>
<value letter_id="N">0.527273</value>
<value letter_id="P">0.018182</value>
<value letter_id="Q">0.054545</value>
<value letter_id="R">0.000000</value>
<value letter_id="S">0.000000</value>
<value letter_id="T">0.072727</value>
<value letter_id="V">0.018182</value>
<value letter_id="W">0.000000</value>
<value letter_id="Y">0.036364</value>
</alphabet_array>
<alphabet_array>
<value letter_id="A">0.109091</value>
<value letter_id="C">0.000000</value>
<value letter_id="D">0.000000</value>
<value letter_id="E">0.000000</value>
<value letter_id="F">0.000000</value>
<value letter_id="G">0.054545</value>
<value letter_id="H">0.018182</value>
<value letter_id="I">0.054545</value>
<value letter_id="K">0.018182</value>
<value letter_id="L">0.072727</value>
<value letter_id="M">0.000000</value>
<value letter_id="N">0.036364</value>
<value letter_id="P">0.000000</value>
<value letter_id="Q">0.000000</value>
<value letter_id="R">0.054545</value>
<value letter_id="S">0.163636</value>
<value letter_id="T">0.072727</value>
<value letter_id="V">0.218182</value>
<value letter_id="W">0.000000</value>
<value letter_id="Y">0.127273</value>
</alphabet_array>
<alphabet_array>
<value letter_id="A">0.054545</value>
<value letter_id="C">0.000000</value>
<value letter_id="D">0.000000</value>
<value letter_id="E">0.000000</value>
<value letter_id="F">0.218182</value>
<value letter_id="G">0.054545</value>
<value letter_id="H">0.000000</value>
<value letter_id="I">0.054545</value>
<value letter_id="K">0.000000</value>
<value letter_id="L">0.200000</value>
<value letter_id="M">0.054545</value>
<value letter_id="N">0.000000</value>
<value letter_id="P">0.000000</value>
<value letter_id="Q">0.000000</value>
<value letter_id="R">0.000000</value>
<value letter_id="S">0.018182</value>
<value letter_id="T">0.054545</value>
<value letter_id="V">0.072727</value>
<value letter_id="W">0.000000</value>
<value letter_id="Y">0.218182</value>
</alphabet_array>
<alphabet_array>
<value letter_id="A">0.090909</value>
<value letter_id="C">0.000000</value>
<value letter_id="D">0.000000</value>
<value letter_id="E">0.000000</value>
<value letter_id="F">0.109091</value>
<value letter_id="G">0.054545</value>
<value letter_id="H">0.000000</value>
<value letter_id="I">0.127273</value>
<value letter_id="K">0.000000</value>
<value letter_id="L">0.272727</value>
<value letter_id="M">0.018182</value>
<value letter_id="N">0.018182</value>
<value letter_id="P">0.000000</value>
<value letter_id="Q">0.000000</value>
<value letter_id="R">0.000000</value>
<value letter_id="S">0.145455</value>
<value letter_id="T">0.109091</value>
<value letter_id="V">0.036364</value>
<value letter_id="W">0.000000</value>
<value letter_id="Y">0.018182</value>
</alphabet_array>
<alphabet_array>
<value letter_id="A">0.054545</value>
<value letter_id="C">0.018182</value>
<value letter_id="D">0.000000</value>
<value letter_id="E">0.000000</value>
<value letter_id="F">0.018182</value>
<value letter_id="G">0.018182</value>
<value letter_id="H">0.000000</value>
<value letter_id="I">0.090909</value>
<value letter_id="K">0.000000</value>
<value letter_id="L">0.163636</value>
<value letter_id="M">0.054545</value>
<value letter_id="N">0.000000</value>
<value letter_id="P">0.090909</value>
<value letter_id="Q">0.036364</value>
<value letter_id="R">0.000000</value>
<value letter_id="S">0.254545</value>
<value letter_id="T">0.000000</value>
<value letter_id="V">0.200000</value>
<value letter_id="W">0.000000</value>
<value letter_id="Y">0.000000</value>
</alphabet_array>
<alphabet_array>
<value letter_id="A">0.000000</value>
<value letter_id="C">0.072727</value>
<value letter_id="D">0.000000</value>
<value letter_id="E">0.000000</value>
<value letter_id="F">0.127273</value>
<value letter_id="G">0.018182</value>
<value letter_id="H">0.000000</value>
<value letter_id="I">0.236364</value>
<value letter_id="K">0.000000</value>
<value letter_id="L">0.218182</value>
<value letter_id="M">0.018182</value>
<value letter_id="N">0.000000</value>
<value letter_id="P">0.090909</value>
<value letter_id="Q">0.000000</value>
<value letter_id="R">0.000000</value>
<value letter_id="S">0.036364</value>
<value letter_id="T">0.018182</value>
<value letter_id="V">0.090909</value>
<value letter_id="W">0.000000</value>
<value letter_id="Y">0.072727</value>
</alphabet_array>
<alphabet_array>
<value letter_id="A">0.072727</value>
<value letter_id="C">0.000000</value>
<value letter_id="D">0.000000</value>
<value letter_id="E">0.000000</value>
<value letter_id="F">0.345455</value>
<value letter_id="G">0.000000</value>
<value letter_id="H">0.000000</value>
<value letter_id="I">0.090909</value>
<value letter_id="K">0.000000</value>
<value letter_id="L">0.090909</value>
<value letter_id="M">0.000000</value>
<value letter_id="N">0.000000</value>
<value letter_id="P">0.000000</value>
<value letter_id="Q">0.018182</value>
<value letter_id="R">0.000000</value>
<value letter_id="S">0.163636</value>
<value letter_id="T">0.090909</value>
<value letter_id="V">0.036364</value>
<value letter_id="W">0.000000</value>
<value letter_id="Y">0.090909</value>
</alphabet_array>
</alphabet_matrix>
</probabilities>
<regular_expression>
[IVL]V[IL]X[LI]LNX[IVL][LY][PR]X[ILV][AF]RKL[TA]X[FL]ENH[HK]TXSEYEXSLIXKLFLFQF[VF]NV[FYL]L[SV][IL]F
</regular_expression>
<contributing_sites>
<contributing_site sequence_id="sequence_5" position="598" strand="none" pvalue="3.93e-35" >
<left_flank>LTFGVTVINA</left_flank>
<site>
<letter_ref letter_id="I"/>
<letter_ref letter_id="Q"/>
<letter_ref letter_id="I"/>
<letter_ref letter_id="L"/>
<letter_ref letter_id="V"/>
<letter_ref letter_id="L"/>
<letter_ref letter_id="N"/>
<letter_ref letter_id="T"/>
<letter_ref letter_id="V"/>
<letter_ref letter_id="Y"/>
<letter_ref letter_id="R"/>
<letter_ref letter_id="N"/>
<letter_ref letter_id="V"/>
<letter_ref letter_id="A"/>
<letter_ref letter_id="R"/>
<letter_ref letter_id="K"/>
<letter_ref letter_id="L"/>
<letter_ref letter_id="N"/>
<letter_ref letter_id="E"/>
<letter_ref letter_id="F"/>
<letter_ref letter_id="E"/>
<letter_ref letter_id="N"/>
<letter_ref letter_id="H"/>
<letter_ref letter_id="R"/>
<letter_ref letter_id="T"/>
<letter_ref letter_id="D"/>
<letter_ref letter_id="A"/>
<letter_ref letter_id="E"/>
<letter_ref letter_id="Y"/>
<letter_ref letter_id="E"/>
<letter_ref letter_id="N"/>
<letter_ref letter_id="Y"/>
<letter_ref letter_id="L"/>
<letter_ref letter_id="V"/>
<letter_ref letter_id="I"/>
<letter_ref letter_id="K"/>
<letter_ref letter_id="V"/>
<letter_ref letter_id="F"/>
<letter_ref letter_id="L"/>
<letter_ref letter_id="F"/>
<letter_ref letter_id="Q"/>
<letter_ref letter_id="F"/>
<letter_ref letter_id="C"/>
<letter_ref letter_id="N"/>
<letter_ref letter_id="S"/>
<letter_ref letter_id="F"/>
<letter_ref letter_id="A"/>
<letter_ref letter_id="S"/>
<letter_ref letter_id="F"/>
<letter_ref letter_id="F"/>
</site>
<right_flank>YIAFVKRAAE</right_flank>
</contributing_site>
<contributing_site sequence_id="sequence_15" position="760" strand="none" pvalue="4.61e-34" >
<left_flank>ASGTAAVINL</left_flank>
<site>
<letter_ref letter_id="I"/>
<letter_ref letter_id="L"/>
<letter_ref letter_id="I"/>
<letter_ref letter_id="I"/>
<letter_ref letter_id="T"/>
<letter_ref letter_id="L"/>
<letter_ref letter_id="S"/>
<letter_ref letter_id="F"/>
<letter_ref letter_id="F"/>
<letter_ref letter_id="Y"/>
<letter_ref letter_id="R"/>
<letter_ref letter_id="Y"/>
<letter_ref letter_id="L"/>
<letter_ref letter_id="A"/>
<letter_ref letter_id="V"/>
<letter_ref letter_id="W"/>
<letter_ref letter_id="L"/>
<letter_ref letter_id="T"/>
<letter_ref letter_id="D"/>
<letter_ref letter_id="W"/>
<letter_ref letter_id="E"/>
<letter_ref letter_id="N"/>
<letter_ref letter_id="H"/>
<letter_ref letter_id="K"/>
<letter_ref letter_id="T"/>
<letter_ref letter_id="T"/>
<letter_ref letter_id="S"/>
<letter_ref letter_id="K"/>
<letter_ref letter_id="Y"/>
<letter_ref letter_id="E"/>
<letter_ref letter_id="Q"/>
<letter_ref letter_id="H"/>
<letter_ref letter_id="L"/>
<letter_ref letter_id="T"/>
<letter_ref letter_id="I"/>
<letter_ref letter_id="K"/>
<letter_ref letter_id="I"/>
<letter_ref letter_id="F"/>
<letter_ref letter_id="T"/>
<letter_ref letter_id="F"/>
<letter_ref letter_id="Q"/>
<letter_ref letter_id="F"/>
<letter_ref letter_id="F"/>
<letter_ref letter_id="N"/>
<letter_ref letter_id="S"/>
<letter_ref letter_id="F"/>
<letter_ref letter_id="G"/>
<letter_ref letter_id="S"/>
<letter_ref letter_id="L"/>
<letter_ref letter_id="F"/>
</site>
<right_flank>YIAFFQHQDI</right_flank>
</contributing_site>
<contributing_site sequence_id="sequence_10" position="514" strand="none" pvalue="7.82e-32" >
<left_flank>TALSGSCLNC</left_flank>
<site>
<letter_ref letter_id="I"/>
<letter_ref letter_id="V"/>
<letter_ref letter_id="I"/>
<letter_ref letter_id="L"/>
<letter_ref letter_id="I"/>
<letter_ref letter_id="L"/>
<letter_ref letter_id="N"/>
<letter_ref letter_id="F"/>
<letter_ref letter_id="F"/>
<letter_ref letter_id="Y"/>
<letter_ref letter_id="E"/>
<letter_ref letter_id="K"/>
<letter_ref letter_id="I"/>
<letter_ref letter_id="S"/>
<letter_ref letter_id="A"/>
<letter_ref letter_id="W"/>
<letter_ref letter_id="I"/>
<letter_ref letter_id="T"/>
<letter_ref letter_id="K"/>
<letter_ref letter_id="M"/>
<letter_ref letter_id="E"/>
<letter_ref letter_id="I"/>
<letter_ref letter_id="P"/>
<letter_ref letter_id="R"/>
<letter_ref letter_id="T"/>
<letter_ref letter_id="H"/>
<letter_ref letter_id="Q"/>
<letter_ref letter_id="E"/>
<letter_ref letter_id="Y"/>
<letter_ref letter_id="E"/>
<letter_ref letter_id="S"/>
<letter_ref letter_id="S"/>
<letter_ref letter_id="L"/>
<letter_ref letter_id="T"/>
<letter_ref letter_id="L"/>
<letter_ref letter_id="K"/>
<letter_ref letter_id="M"/>
<letter_ref letter_id="F"/>
<letter_ref letter_id="L"/>
<letter_ref letter_id="F"/>
<letter_ref letter_id="Q"/>
<letter_ref letter_id="F"/>
<letter_ref letter_id="V"/>
<letter_ref letter_id="N"/>
<letter_ref letter_id="Y"/>
<letter_ref letter_id="Y"/>
<letter_ref letter_id="S"/>
<letter_ref letter_id="S"/>
<letter_ref letter_id="C"/>
<letter_ref letter_id="F"/>
</site>
<right_flank>YVAFFKGKFV</right_flank>
</contributing_site>
<contributing_site sequence_id="sequence_12" position="517" strand="none" pvalue="1.30e-31" >
<left_flank>TSITASIISF</left_flank>
<site>
<letter_ref letter_id="I"/>
<letter_ref letter_id="I"/>
<letter_ref letter_id="I"/>
<letter_ref letter_id="M"/>
<letter_ref letter_id="I"/>
<letter_ref letter_id="L"/>
<letter_ref letter_id="N"/>
<letter_ref letter_id="T"/>
<letter_ref letter_id="I"/>
<letter_ref letter_id="Y"/>
<letter_ref letter_id="E"/>
<letter_ref letter_id="K"/>
<letter_ref letter_id="V"/>
<letter_ref letter_id="A"/>
<letter_ref letter_id="I"/>
<letter_ref letter_id="M"/>
<letter_ref letter_id="I"/>
<letter_ref letter_id="T"/>
<letter_ref letter_id="N"/>
<letter_ref letter_id="F"/>
<letter_ref letter_id="E"/>
<letter_ref letter_id="L"/>
<letter_ref letter_id="P"/>
<letter_ref letter_id="R"/>
<letter_ref letter_id="T"/>
<letter_ref letter_id="Q"/>
<letter_ref letter_id="T"/>
<letter_ref letter_id="D"/>
<letter_ref letter_id="Y"/>
<letter_ref letter_id="E"/>
<letter_ref letter_id="N"/>
<letter_ref letter_id="S"/>
<letter_ref letter_id="L"/>
<letter_ref letter_id="T"/>
<letter_ref letter_id="M"/>
<letter_ref letter_id="K"/>
<letter_ref letter_id="M"/>
<letter_ref letter_id="F"/>
<letter_ref letter_id="L"/>
<letter_ref letter_id="F"/>
<letter_ref letter_id="Q"/>
<letter_ref letter_id="F"/>
<letter_ref letter_id="V"/>
<letter_ref letter_id="N"/>
<letter_ref letter_id="Y"/>
<letter_ref letter_id="Y"/>
<letter_ref letter_id="S"/>
<letter_ref letter_id="S"/>
<letter_ref letter_id="C"/>
<letter_ref letter_id="F"/>
</site>
<right_flank>YIAFFKGKFV</right_flank>
</contributing_site>
<contributing_site sequence_id="sequence_7" position="706" strand="none" pvalue="5.76e-31" >
<left_flank>YSVGSSVINA</left_flank>
<site>
<letter_ref letter_id="I"/>
<letter_ref letter_id="V"/>
<letter_ref letter_id="I"/>
<letter_ref letter_id="I"/>
<letter_ref letter_id="I"/>
<letter_ref letter_id="L"/>
<letter_ref letter_id="G"/>
<letter_ref letter_id="T"/>
<letter_ref letter_id="I"/>
<letter_ref letter_id="Y"/>
<letter_ref letter_id="R"/>
<letter_ref letter_id="V"/>
<letter_ref letter_id="L"/>
<letter_ref letter_id="A"/>
<letter_ref letter_id="R"/>
<letter_ref letter_id="V"/>
<letter_ref letter_id="L"/>
<letter_ref letter_id="A"/>
<letter_ref letter_id="N"/>
<letter_ref letter_id="W"/>
<letter_ref letter_id="E"/>
<letter_ref letter_id="N"/>
<letter_ref letter_id="H"/>
<letter_ref letter_id="K"/>
<letter_ref letter_id="Y"/>
<letter_ref letter_id="A"/>
<letter_ref letter_id="E"/>
<letter_ref letter_id="D"/>
<letter_ref letter_id="W"/>
<letter_ref letter_id="E"/>
<letter_ref letter_id="N"/>
<letter_ref letter_id="S"/>
<letter_ref letter_id="L"/>
<letter_ref letter_id="I"/>
<letter_ref letter_id="T"/>
<letter_ref letter_id="K"/>
<letter_ref letter_id="I"/>
<letter_ref letter_id="F"/>
<letter_ref letter_id="A"/>
<letter_ref letter_id="F"/>
<letter_ref letter_id="Q"/>
<letter_ref letter_id="F"/>
<letter_ref letter_id="V"/>
<letter_ref letter_id="N"/>
<letter_ref letter_id="A"/>
<letter_ref letter_id="Y"/>
<letter_ref letter_id="I"/>
<letter_ref letter_id="S"/>
<letter_ref letter_id="L"/>
<letter_ref letter_id="F"/>
</site>
<right_flank>SIAFVDQEFN</right_flank>
</contributing_site>
<contributing_site sequence_id="sequence_16" position="521" strand="none" pvalue="3.96e-30" >
<left_flank>STLLSAVLNA</left_flank>
<site>
<letter_ref letter_id="V"/>
<letter_ref letter_id="S"/>
<letter_ref letter_id="I"/>
<letter_ref letter_id="L"/>
<letter_ref letter_id="L"/>
<letter_ref letter_id="L"/>
<letter_ref letter_id="G"/>
<letter_ref letter_id="K"/>
<letter_ref letter_id="L"/>
<letter_ref letter_id="Y"/>
<letter_ref letter_id="E"/>
<letter_ref letter_id="I"/>
<letter_ref letter_id="L"/>
<letter_ref letter_id="A"/>
<letter_ref letter_id="F"/>
<letter_ref letter_id="K"/>
<letter_ref letter_id="L"/>
<letter_ref letter_id="T"/>
<letter_ref letter_id="E"/>
<letter_ref letter_id="W"/>
<letter_ref letter_id="E"/>
<letter_ref letter_id="N"/>
<letter_ref letter_id="H"/>
<letter_ref letter_id="R"/>
<letter_ref letter_id="T"/>
<letter_ref letter_id="Q"/>
<letter_ref letter_id="T"/>
<letter_ref letter_id="L"/>
<letter_ref letter_id="Y"/>
<letter_ref letter_id="D"/>
<letter_ref letter_id="D"/>
<letter_ref letter_id="A"/>
<letter_ref letter_id="L"/>
<letter_ref letter_id="V"/>
<letter_ref letter_id="T"/>
<letter_ref letter_id="K"/>
<letter_ref letter_id="M"/>
<letter_ref letter_id="F"/>
<letter_ref letter_id="A"/>
<letter_ref letter_id="F"/>
<letter_ref letter_id="Q"/>
<letter_ref letter_id="F"/>
<letter_ref letter_id="V"/>
<letter_ref letter_id="N"/>
<letter_ref letter_id="S"/>
<letter_ref letter_id="Y"/>
<letter_ref letter_id="A"/>
<letter_ref letter_id="S"/>
<letter_ref letter_id="C"/>
<letter_ref letter_id="F"/>
</site>
<right_flank>YIAFFRGRFD</right_flank>
</contributing_site>
<contributing_site sequence_id="sequence_0" position="573" strand="none" pvalue="1.18e-27" >
<left_flank>VTATAVIINL</left_flank>
<site>
<letter_ref letter_id="V"/>
<letter_ref letter_id="V"/>
<letter_ref letter_id="I"/>
<letter_ref letter_id="I"/>
<letter_ref letter_id="L"/>
<letter_ref letter_id="L"/>
<letter_ref letter_id="D"/>
<letter_ref letter_id="E"/>
<letter_ref letter_id="V"/>
<letter_ref letter_id="Y"/>
<letter_ref letter_id="G"/>
<letter_ref letter_id="C"/>
<letter_ref letter_id="I"/>
<letter_ref letter_id="A"/>
<letter_ref letter_id="R"/>
<letter_ref letter_id="W"/>
<letter_ref letter_id="L"/>
<letter_ref letter_id="T"/>
<letter_ref letter_id="K"/>
<letter_ref letter_id="I"/>
<letter_ref letter_id="E"/>
<letter_ref letter_id="V"/>
<letter_ref letter_id="P"/>
<letter_ref letter_id="K"/>
<letter_ref letter_id="T"/>
<letter_ref letter_id="E"/>
<letter_ref letter_id="K"/>
<letter_ref letter_id="S"/>
<letter_ref letter_id="F"/>
<letter_ref letter_id="E"/>
<letter_ref letter_id="E"/>
<letter_ref letter_id="R"/>
<letter_ref letter_id="L"/>
<letter_ref letter_id="I"/>
<letter_ref letter_id="F"/>
<letter_ref letter_id="K"/>
<letter_ref letter_id="A"/>
<letter_ref letter_id="F"/>
<letter_ref letter_id="L"/>
<letter_ref letter_id="L"/>
<letter_ref letter_id="K"/>
<letter_ref letter_id="F"/>
<letter_ref letter_id="V"/>
<letter_ref letter_id="N"/>
<letter_ref letter_id="S"/>
<letter_ref letter_id="Y"/>
<letter_ref letter_id="T"/>
<letter_ref letter_id="P"/>
<letter_ref letter_id="I"/>
<letter_ref letter_id="F"/>
</site>
<right_flank>YVAFFKGRFV</right_flank>
</contributing_site>
<contributing_site sequence_id="sequence_51" position="426" strand="none" pvalue="1.23e-25" >
<left_flank>MSLALSGSMY</left_flank>
<site>
<letter_ref letter_id="L"/>
<letter_ref letter_id="V"/>
<letter_ref letter_id="I"/>
<letter_ref letter_id="L"/>
<letter_ref letter_id="L"/>
<letter_ref letter_id="F"/>
<letter_ref letter_id="D"/>
<letter_ref letter_id="Y"/>
<letter_ref letter_id="M"/>
<letter_ref letter_id="G"/>
<letter_ref letter_id="R"/>
<letter_ref letter_id="S"/>
<letter_ref letter_id="L"/>
<letter_ref letter_id="M"/>
<letter_ref letter_id="T"/>
<letter_ref letter_id="K"/>
<letter_ref letter_id="I"/>
<letter_ref letter_id="V"/>
<letter_ref letter_id="Q"/>
<letter_ref letter_id="L"/>
<letter_ref letter_id="E"/>
<letter_ref letter_id="R"/>
<letter_ref letter_id="H"/>
<letter_ref letter_id="H"/>
<letter_ref letter_id="T"/>
<letter_ref letter_id="T"/>
<letter_ref letter_id="S"/>
<letter_ref letter_id="A"/>
<letter_ref letter_id="Y"/>
<letter_ref letter_id="E"/>
<letter_ref letter_id="T"/>
<letter_ref letter_id="S"/>
<letter_ref letter_id="Y"/>
<letter_ref letter_id="M"/>
<letter_ref letter_id="L"/>
<letter_ref letter_id="R"/>
<letter_ref letter_id="Y"/>
<letter_ref letter_id="F"/>
<letter_ref letter_id="I"/>
<letter_ref letter_id="Y"/>
<letter_ref letter_id="I"/>
<letter_ref letter_id="F"/>
<letter_ref letter_id="I"/>
<letter_ref letter_id="N"/>
<letter_ref letter_id="R"/>
<letter_ref letter_id="L"/>
<letter_ref letter_id="T"/>
<letter_ref letter_id="P"/>
<letter_ref letter_id="L"/>
<letter_ref letter_id="Y"/>
</site>
<right_flank>SRTILEYLNN</right_flank>
</contributing_site>
<contributing_site sequence_id="sequence_11" position="590" strand="none" pvalue="1.60e-25" >
<left_flank>VTATAVIINL</left_flank>
<site>
<letter_ref letter_id="V"/>
<letter_ref letter_id="V"/>
<letter_ref letter_id="I"/>
<letter_ref letter_id="L"/>
<letter_ref letter_id="I"/>
<letter_ref letter_id="L"/>
<letter_ref letter_id="D"/>
<letter_ref letter_id="E"/>
<letter_ref letter_id="I"/>
<letter_ref letter_id="Y"/>
<letter_ref letter_id="G"/>
<letter_ref letter_id="A"/>
<letter_ref letter_id="V"/>
<letter_ref letter_id="A"/>
<letter_ref letter_id="K"/>
<letter_ref letter_id="W"/>
<letter_ref letter_id="L"/>
<letter_ref letter_id="T"/>
<letter_ref letter_id="K"/>
<letter_ref letter_id="I"/>
<letter_ref letter_id="E"/>
<letter_ref letter_id="V"/>
<letter_ref letter_id="P"/>
<letter_ref letter_id="K"/>
<letter_ref letter_id="T"/>
<letter_ref letter_id="E"/>
<letter_ref letter_id="Q"/>
<letter_ref letter_id="T"/>
<letter_ref letter_id="F"/>
<letter_ref letter_id="E"/>
<letter_ref letter_id="E"/>
<letter_ref letter_id="R"/>
<letter_ref letter_id="L"/>
<letter_ref letter_id="I"/>
<letter_ref letter_id="L"/>
<letter_ref letter_id="K"/>
<letter_ref letter_id="A"/>
<letter_ref letter_id="F"/>
<letter_ref letter_id="L"/>
<letter_ref letter_id="L"/>
<letter_ref letter_id="K"/>
<letter_ref letter_id="F"/>
<letter_ref letter_id="V"/>
<letter_ref letter_id="N"/>
<letter_ref letter_id="A"/>
<letter_ref letter_id="Y"/>
<letter_ref letter_id="S"/>
<letter_ref letter_id="P"/>
<letter_ref letter_id="I"/>
<letter_ref letter_id="F"/>
</site>
<right_flank>YVAFFKGRFV</right_flank>
</contributing_site>
<contributing_site sequence_id="sequence_17" position="472" strand="none" pvalue="5.12e-25" >
<left_flank>AAFLPSILNT</left_flank>
<site>
<letter_ref letter_id="L"/>
<letter_ref letter_id="S"/>
<letter_ref letter_id="A"/>
<letter_ref letter_id="M"/>
<letter_ref letter_id="G"/>
<letter_ref letter_id="L"/>
<letter_ref letter_id="G"/>
<letter_ref letter_id="A"/>
<letter_ref letter_id="I"/>
<letter_ref letter_id="Y"/>
<letter_ref letter_id="S"/>
<letter_ref letter_id="N"/>
<letter_ref letter_id="L"/>
<letter_ref letter_id="V"/>
<letter_ref letter_id="S"/>
<letter_ref letter_id="R"/>
<letter_ref letter_id="L"/>
<letter_ref letter_id="N"/>
<letter_ref letter_id="S"/>
<letter_ref letter_id="W"/>
<letter_ref letter_id="E"/>
<letter_ref letter_id="N"/>
<letter_ref letter_id="H"/>
<letter_ref letter_id="R"/>
<letter_ref letter_id="T"/>
<letter_ref letter_id="E"/>
<letter_ref letter_id="S"/>
<letter_ref letter_id="E"/>
<letter_ref letter_id="H"/>
<letter_ref letter_id="N"/>
<letter_ref letter_id="N"/>
<letter_ref letter_id="S"/>
<letter_ref letter_id="L"/>
<letter_ref letter_id="I"/>
<letter_ref letter_id="V"/>
<letter_ref letter_id="K"/>
<letter_ref letter_id="I"/>
<letter_ref letter_id="F"/>
<letter_ref letter_id="A"/>
<letter_ref letter_id="F"/>
<letter_ref letter_id="Q"/>
<letter_ref letter_id="M"/>
<letter_ref letter_id="V"/>
<letter_ref letter_id="N"/>
<letter_ref letter_id="T"/>
<letter_ref letter_id="Y"/>
<letter_ref letter_id="T"/>
<letter_ref letter_id="S"/>
<letter_ref letter_id="L"/>
<letter_ref letter_id="F"/>
</site>
<right_flank>YVAFIRPESH</right_flank>
</contributing_site>
<contributing_site sequence_id="sequence_19" position="468" strand="none" pvalue="5.81e-25" >
<left_flank>YLTLISIAIS</left_flank>
<site>
<letter_ref letter_id="V"/>
<letter_ref letter_id="V"/>
<letter_ref letter_id="I"/>
<letter_ref letter_id="G"/>
<letter_ref letter_id="L"/>
<letter_ref letter_id="V"/>
<letter_ref letter_id="N"/>
<letter_ref letter_id="F"/>
<letter_ref letter_id="L"/>
<letter_ref letter_id="W"/>
<letter_ref letter_id="K"/>
<letter_ref letter_id="K"/>
<letter_ref letter_id="I"/>
<letter_ref letter_id="C"/>
<letter_ref letter_id="I"/>
<letter_ref letter_id="S"/>
<letter_ref letter_id="L"/>
<letter_ref letter_id="T"/>
<letter_ref letter_id="N"/>
<letter_ref letter_id="F"/>
<letter_ref letter_id="E"/>
<letter_ref letter_id="K"/>
<letter_ref letter_id="H"/>
<letter_ref letter_id="H"/>
<letter_ref letter_id="T"/>
<letter_ref letter_id="W"/>
<letter_ref letter_id="S"/>
<letter_ref letter_id="G"/>
<letter_ref letter_id="Y"/>
<letter_ref letter_id="R"/>
<letter_ref letter_id="S"/>
<letter_ref letter_id="H"/>
<letter_ref letter_id="N"/>
<letter_ref letter_id="T"/>
<letter_ref letter_id="F"/>
<letter_ref letter_id="K"/>
<letter_ref letter_id="Y"/>
<letter_ref letter_id="L"/>
<letter_ref letter_id="F"/>
<letter_ref letter_id="F"/>
<letter_ref letter_id="K"/>
<letter_ref letter_id="L"/>
<letter_ref letter_id="F"/>
<letter_ref letter_id="N"/>
<letter_ref letter_id="V"/>
<letter_ref letter_id="F"/>
<letter_ref letter_id="F"/>
<letter_ref letter_id="M"/>
<letter_ref letter_id="G"/>
<letter_ref letter_id="F"/>
</site>
<right_flank>TKGLFNVPCV</right_flank>
</contributing_site>
<contributing_site sequence_id="sequence_1" position="402" strand="none" pvalue="1.24e-24" >
<left_flank>LCYFPMIFYA</left_flank>
<site>
<letter_ref letter_id="L"/>
<letter_ref letter_id="M"/>
<letter_ref letter_id="I"/>
<letter_ref letter_id="V"/>
<letter_ref letter_id="I"/>
<letter_ref letter_id="S"/>
<letter_ref letter_id="D"/>
<letter_ref letter_id="K"/>
<letter_ref letter_id="I"/>
<letter_ref letter_id="Y"/>
<letter_ref letter_id="R"/>
<letter_ref letter_id="R"/>
<letter_ref letter_id="L"/>
<letter_ref letter_id="A"/>
<letter_ref letter_id="L"/>
<letter_ref letter_id="I"/>
<letter_ref letter_id="L"/>
<letter_ref letter_id="N"/>
<letter_ref letter_id="D"/>
<letter_ref letter_id="L"/>
<letter_ref letter_id="E"/>
<letter_ref letter_id="N"/>
<letter_ref letter_id="Y"/>
<letter_ref letter_id="R"/>
<letter_ref letter_id="T"/>
<letter_ref letter_id="D"/>
<letter_ref letter_id="D"/>
<letter_ref letter_id="E"/>
<letter_ref letter_id="Y"/>
<letter_ref letter_id="E"/>
<letter_ref letter_id="D"/>
<letter_ref letter_id="F"/>
<letter_ref letter_id="L"/>
<letter_ref letter_id="I"/>
<letter_ref letter_id="T"/>
<letter_ref letter_id="K"/>
<letter_ref letter_id="I"/>
<letter_ref letter_id="V"/>
<letter_ref letter_id="L"/>
<letter_ref letter_id="F"/>
<letter_ref letter_id="Q"/>
<letter_ref letter_id="F"/>
<letter_ref letter_id="V"/>
<letter_ref letter_id="T"/>
<letter_ref letter_id="A"/>
<letter_ref letter_id="F"/>
<letter_ref letter_id="G"/>
<letter_ref letter_id="S"/>
<letter_ref letter_id="L"/>
<letter_ref letter_id="F"/>
</site>
<right_flank>YIAFVLRDMK</right_flank>
</contributing_site>
<contributing_site sequence_id="sequence_54" position="413" strand="none" pvalue="2.62e-24" >
<left_flank>TSLALSGSMY</left_flank>
<site>
<letter_ref letter_id="L"/>
<letter_ref letter_id="V"/>
<letter_ref letter_id="I"/>
<letter_ref letter_id="L"/>
<letter_ref letter_id="L"/>
<letter_ref letter_id="S"/>
<letter_ref letter_id="D"/>
<letter_ref letter_id="Y"/>
<letter_ref letter_id="L"/>
<letter_ref letter_id="G"/>
<letter_ref letter_id="R"/>
<letter_ref letter_id="V"/>
<letter_ref letter_id="L"/>
<letter_ref letter_id="M"/>
<letter_ref letter_id="T"/>
<letter_ref letter_id="K"/>
<letter_ref letter_id="I"/>
<letter_ref letter_id="V"/>
<letter_ref letter_id="Q"/>
<letter_ref letter_id="L"/>
<letter_ref letter_id="E"/>
<letter_ref letter_id="R"/>
<letter_ref letter_id="H"/>
<letter_ref letter_id="H"/>
<letter_ref letter_id="T"/>
<letter_ref letter_id="T"/>
<letter_ref letter_id="S"/>
<letter_ref letter_id="A"/>
<letter_ref letter_id="Y"/>
<letter_ref letter_id="E"/>
<letter_ref letter_id="T"/>
<letter_ref letter_id="S"/>
<letter_ref letter_id="Y"/>
<letter_ref letter_id="L"/>
<letter_ref letter_id="L"/>
<letter_ref letter_id="R"/>
<letter_ref letter_id="Y"/>
<letter_ref letter_id="F"/>
<letter_ref letter_id="I"/>
<letter_ref letter_id="Y"/>
<letter_ref letter_id="I"/>
<letter_ref letter_id="F"/>
<letter_ref letter_id="I"/>
<letter_ref letter_id="N"/>
<letter_ref letter_id="R"/>
<letter_ref letter_id="L"/>
<letter_ref letter_id="T"/>
<letter_ref letter_id="P"/>
<letter_ref letter_id="L"/>
<letter_ref letter_id="Y"/>
</site>
<right_flank>SRTILEYLTN</right_flank>
</contributing_site>
<contributing_site sequence_id="sequence_42" position="481" strand="none" pvalue="2.62e-24" >
<left_flank>NPIITQFFPT</left_flank>
<site>
<letter_ref letter_id="L"/>
<letter_ref letter_id="L"/>
<letter_ref letter_id="L"/>
<letter_ref letter_id="W"/>
<letter_ref letter_id="C"/>
<letter_ref letter_id="F"/>
<letter_ref letter_id="S"/>
<letter_ref letter_id="A"/>
<letter_ref letter_id="L"/>
<letter_ref letter_id="L"/>
<letter_ref letter_id="P"/>
<letter_ref letter_id="T"/>
<letter_ref letter_id="I"/>
<letter_ref letter_id="V"/>
<letter_ref letter_id="Y"/>
<letter_ref letter_id="Y"/>
<letter_ref letter_id="S"/>
<letter_ref letter_id="A"/>
<letter_ref letter_id="F"/>
<letter_ref letter_id="F"/>
<letter_ref letter_id="E"/>
<letter_ref letter_id="A"/>
<letter_ref letter_id="H"/>
<letter_ref letter_id="W"/>
<letter_ref letter_id="T"/>
<letter_ref letter_id="R"/>
<letter_ref letter_id="S"/>
<letter_ref letter_id="G"/>
<letter_ref letter_id="E"/>
<letter_ref letter_id="N"/>
<letter_ref letter_id="R"/>
<letter_ref letter_id="T"/>
<letter_ref letter_id="T"/>
<letter_ref letter_id="M"/>
<letter_ref letter_id="H"/>
<letter_ref letter_id="K"/>
<letter_ref letter_id="C"/>
<letter_ref letter_id="Y"/>
<letter_ref letter_id="T"/>
<letter_ref letter_id="F"/>
<letter_ref letter_id="L"/>
<letter_ref letter_id="I"/>
<letter_ref letter_id="F"/>
<letter_ref letter_id="M"/>
<letter_ref letter_id="V"/>
<letter_ref letter_id="L"/>
<letter_ref letter_id="L"/>
<letter_ref letter_id="L"/>
<letter_ref letter_id="P"/>
<letter_ref letter_id="S"/>
</site>
<right_flank>LGLSSLDLFF</right_flank>
</contributing_site>
<contributing_site sequence_id="sequence_41" position="481" strand="none" pvalue="2.62e-24" >
<left_flank>NPIVTQFFPT</left_flank>
<site>
<letter_ref letter_id="L"/>
<letter_ref letter_id="L"/>
<letter_ref letter_id="L"/>
<letter_ref letter_id="W"/>
<letter_ref letter_id="C"/>
<letter_ref letter_id="F"/>
<letter_ref letter_id="S"/>
<letter_ref letter_id="A"/>
<letter_ref letter_id="L"/>
<letter_ref letter_id="L"/>
<letter_ref letter_id="P"/>
<letter_ref letter_id="T"/>
<letter_ref letter_id="I"/>
<letter_ref letter_id="V"/>
<letter_ref letter_id="Y"/>
<letter_ref letter_id="Y"/>
<letter_ref letter_id="S"/>
<letter_ref letter_id="A"/>
<letter_ref letter_id="F"/>
<letter_ref letter_id="F"/>
<letter_ref letter_id="E"/>
<letter_ref letter_id="A"/>
<letter_ref letter_id="H"/>
<letter_ref letter_id="W"/>
<letter_ref letter_id="T"/>
<letter_ref letter_id="R"/>
<letter_ref letter_id="S"/>
<letter_ref letter_id="G"/>
<letter_ref letter_id="E"/>
<letter_ref letter_id="N"/>
<letter_ref letter_id="R"/>
<letter_ref letter_id="T"/>
<letter_ref letter_id="T"/>
<letter_ref letter_id="M"/>
<letter_ref letter_id="H"/>
<letter_ref letter_id="K"/>
<letter_ref letter_id="C"/>
<letter_ref letter_id="Y"/>
<letter_ref letter_id="T"/>
<letter_ref letter_id="F"/>
<letter_ref letter_id="L"/>
<letter_ref letter_id="I"/>
<letter_ref letter_id="F"/>
<letter_ref letter_id="M"/>
<letter_ref letter_id="V"/>
<letter_ref letter_id="L"/>
<letter_ref letter_id="L"/>
<letter_ref letter_id="L"/>
<letter_ref letter_id="P"/>
<letter_ref letter_id="S"/>
</site>
<right_flank>LGLSSLDLFF</right_flank>
</contributing_site>
<contributing_site sequence_id="sequence_14" position="818" strand="none" pvalue="3.36e-24" >
<left_flank>ASFSVAIFAV</left_flank>
<site>
<letter_ref letter_id="I"/>
<letter_ref letter_id="Q"/>
<letter_ref letter_id="I"/>
<letter_ref letter_id="L"/>
<letter_ref letter_id="V"/>
<letter_ref letter_id="I"/>
<letter_ref letter_id="D"/>
<letter_ref letter_id="P"/>
<letter_ref letter_id="V"/>
<letter_ref letter_id="Y"/>
<letter_ref letter_id="T"/>
<letter_ref letter_id="Y"/>
<letter_ref letter_id="V"/>
<letter_ref letter_id="A"/>
<letter_ref letter_id="R"/>
<letter_ref letter_id="Y"/>
<letter_ref letter_id="L"/>
<letter_ref letter_id="N"/>
<letter_ref letter_id="D"/>
<letter_ref letter_id="W"/>
<letter_ref letter_id="D"/>
<letter_ref letter_id="N"/>
<letter_ref letter_id="Y"/>
<letter_ref letter_id="K"/>
<letter_ref letter_id="T"/>
<letter_ref letter_id="V"/>
<letter_ref letter_id="S"/>
<letter_ref letter_id="E"/>
<letter_ref letter_id="Y"/>
<letter_ref letter_id="E"/>
<letter_ref letter_id="D"/>
<letter_ref letter_id="N"/>
<letter_ref letter_id="L"/>
<letter_ref letter_id="V"/>
<letter_ref letter_id="L"/>
<letter_ref letter_id="K"/>
<letter_ref letter_id="G"/>
<letter_ref letter_id="F"/>
<letter_ref letter_id="L"/>
<letter_ref letter_id="L"/>
<letter_ref letter_id="S"/>
<letter_ref letter_id="F"/>
<letter_ref letter_id="L"/>
<letter_ref letter_id="N"/>
<letter_ref letter_id="N"/>
<letter_ref letter_id="F"/>
<letter_ref letter_id="S"/>
<letter_ref letter_id="L"/>
<letter_ref letter_id="I"/>
<letter_ref letter_id="I"/>
</site>
<right_flank>HTAVIKALFR</right_flank>
</contributing_site>
<contributing_site sequence_id="sequence_4" position="1025" strand="none" pvalue="4.20e-23" >
<left_flank>SQTLPGIMMS</left_flank>
<site>
<letter_ref letter_id="A"/>
<letter_ref letter_id="Q"/>
<letter_ref letter_id="I"/>
<letter_ref letter_id="N"/>
<letter_ref letter_id="I"/>
<letter_ref letter_id="F"/>
<letter_ref letter_id="T"/>
<letter_ref letter_id="T"/>
<letter_ref letter_id="V"/>
<letter_ref letter_id="Y"/>
<letter_ref letter_id="A"/>
<letter_ref letter_id="N"/>
<letter_ref letter_id="V"/>
<letter_ref letter_id="A"/>
<letter_ref letter_id="K"/>
<letter_ref letter_id="I"/>
<letter_ref letter_id="F"/>
<letter_ref letter_id="N"/>
<letter_ref letter_id="F"/>
<letter_ref letter_id="L"/>
<letter_ref letter_id="E"/>
<letter_ref letter_id="N"/>
<letter_ref letter_id="H"/>
<letter_ref letter_id="K"/>
<letter_ref letter_id="I"/>
<letter_ref letter_id="L"/>
<letter_ref letter_id="Q"/>
<letter_ref letter_id="S"/>
<letter_ref letter_id="F"/>
<letter_ref letter_id="E"/>
<letter_ref letter_id="N"/>
<letter_ref letter_id="S"/>
<letter_ref letter_id="L"/>
<letter_ref letter_id="V"/>
<letter_ref letter_id="V"/>
<letter_ref letter_id="K"/>
<letter_ref letter_id="N"/>
<letter_ref letter_id="F"/>
<letter_ref letter_id="I"/>
<letter_ref letter_id="F"/>
<letter_ref letter_id="R"/>
<letter_ref letter_id="F"/>
<letter_ref letter_id="V"/>
<letter_ref letter_id="N"/>
<letter_ref letter_id="N"/>
<letter_ref letter_id="F"/>
<letter_ref letter_id="N"/>
<letter_ref letter_id="S"/>
<letter_ref letter_id="F"/>
<letter_ref letter_id="F"/>
</site>
<right_flank>LVSFLSGFFP</right_flank>
</contributing_site>
<contributing_site sequence_id="sequence_18" position="362" strand="none" pvalue="1.69e-22" >
<left_flank>NILTTSFISA</left_flank>
<site>
<letter_ref letter_id="C"/>
<letter_ref letter_id="I"/>
<letter_ref letter_id="I"/>
<letter_ref letter_id="R"/>
<letter_ref letter_id="V"/>
<letter_ref letter_id="I"/>
<letter_ref letter_id="N"/>
<letter_ref letter_id="V"/>
<letter_ref letter_id="I"/>
<letter_ref letter_id="Y"/>
<letter_ref letter_id="D"/>
<letter_ref letter_id="Q"/>
<letter_ref letter_id="I"/>
<letter_ref letter_id="S"/>
<letter_ref letter_id="I"/>
<letter_ref letter_id="Y"/>
<letter_ref letter_id="L"/>
<letter_ref letter_id="T"/>
<letter_ref letter_id="M"/>
<letter_ref letter_id="F"/>
<letter_ref letter_id="E"/>
<letter_ref letter_id="K"/>
<letter_ref letter_id="H"/>
<letter_ref letter_id="P"/>
<letter_ref letter_id="T"/>
<letter_ref letter_id="W"/>
<letter_ref letter_id="T"/>
<letter_ref letter_id="K"/>
<letter_ref letter_id="F"/>
<letter_ref letter_id="K"/>
<letter_ref letter_id="I"/>
<letter_ref letter_id="Q"/>
<letter_ref letter_id="N"/>
<letter_ref letter_id="T"/>
<letter_ref letter_id="L"/>
<letter_ref letter_id="K"/>
<letter_ref letter_id="L"/>
<letter_ref letter_id="F"/>
<letter_ref letter_id="V"/>
<letter_ref letter_id="F"/>
<letter_ref letter_id="K"/>
<letter_ref letter_id="I"/>
<letter_ref letter_id="V"/>
<letter_ref letter_id="N"/>
<letter_ref letter_id="V"/>
<letter_ref letter_id="I"/>
<letter_ref letter_id="I"/>
<letter_ref letter_id="L"/>
<letter_ref letter_id="Y"/>
<letter_ref letter_id="I"/>
</site>
<right_flank>LRDRIFENIT</right_flank>
</contributing_site>
<contributing_site sequence_id="sequence_8" position="329" strand="none" pvalue="2.37e-22" >
<left_flank>LVFIPTILVS</left_flank>
<site>
<letter_ref letter_id="A"/>
<letter_ref letter_id="L"/>
<letter_ref letter_id="I"/>
<letter_ref letter_id="P"/>
<letter_ref letter_id="T"/>
<letter_ref letter_id="M"/>
<letter_ref letter_id="S"/>
<letter_ref letter_id="A"/>
<letter_ref letter_id="V"/>
<letter_ref letter_id="L"/>
<letter_ref letter_id="L"/>
<letter_ref letter_id="T"/>
<letter_ref letter_id="V"/>
<letter_ref letter_id="A"/>
<letter_ref letter_id="T"/>
<letter_ref letter_id="K"/>
<letter_ref letter_id="L"/>
<letter_ref letter_id="N"/>
<letter_ref letter_id="D"/>
<letter_ref letter_id="Y"/>
<letter_ref letter_id="E"/>
<letter_ref letter_id="N"/>
<letter_ref letter_id="Y"/>
<letter_ref letter_id="E"/>
<letter_ref letter_id="T"/>
<letter_ref letter_id="Q"/>
<letter_ref letter_id="D"/>
<letter_ref letter_id="A"/>
<letter_ref letter_id="Y"/>
<letter_ref letter_id="K"/>
<letter_ref letter_id="V"/>
<letter_ref letter_id="A"/>
<letter_ref letter_id="L"/>
<letter_ref letter_id="T"/>
<letter_ref letter_id="Q"/>
<letter_ref letter_id="K"/>
<letter_ref letter_id="I"/>
<letter_ref letter_id="F"/>
<letter_ref letter_id="V"/>
<letter_ref letter_id="V"/>
<letter_ref letter_id="N"/>
<letter_ref letter_id="F"/>
<letter_ref letter_id="I"/>
<letter_ref letter_id="T"/>
<letter_ref letter_id="S"/>
<letter_ref letter_id="Y"/>
<letter_ref letter_id="L"/>
<letter_ref letter_id="P"/>
<letter_ref letter_id="I"/>
<letter_ref letter_id="I"/>
</site>
<right_flank>LTAFVYVPFA</right_flank>
</contributing_site>
<contributing_site sequence_id="sequence_3" position="882" strand="none" pvalue="9.11e-22" >
<left_flank>ITTGLNIIQG</left_flank>
<site>
<letter_ref letter_id="V"/>
<letter_ref letter_id="G"/>
<letter_ref letter_id="I"/>
<letter_ref letter_id="F"/>
<letter_ref letter_id="I"/>
<letter_ref letter_id="L"/>
<letter_ref letter_id="N"/>
<letter_ref letter_id="L"/>
<letter_ref letter_id="V"/>
<letter_ref letter_id="Y"/>
<letter_ref letter_id="N"/>
<letter_ref letter_id="H"/>
<letter_ref letter_id="I"/>
<letter_ref letter_id="V"/>
<letter_ref letter_id="M"/>
<letter_ref letter_id="F"/>
<letter_ref letter_id="F"/>
<letter_ref letter_id="A"/>
<letter_ref letter_id="Q"/>
<letter_ref letter_id="Y"/>
<letter_ref letter_id="E"/>
<letter_ref letter_id="N"/>
<letter_ref letter_id="H"/>
<letter_ref letter_id="K"/>
<letter_ref letter_id="Y"/>
<letter_ref letter_id="Q"/>
<letter_ref letter_id="E"/>
<letter_ref letter_id="D"/>
<letter_ref letter_id="Y"/>
<letter_ref letter_id="E"/>
<letter_ref letter_id="Q"/>
<letter_ref letter_id="S"/>
<letter_ref letter_id="I"/>
<letter_ref letter_id="I"/>
<letter_ref letter_id="Y"/>
<letter_ref letter_id="K"/>
<letter_ref letter_id="N"/>
<letter_ref letter_id="S"/>
<letter_ref letter_id="A"/>
<letter_ref letter_id="F"/>
<letter_ref letter_id="T"/>
<letter_ref letter_id="L"/>
<letter_ref letter_id="L"/>
<letter_ref letter_id="N"/>
<letter_ref letter_id="S"/>
<letter_ref letter_id="Y"/>
<letter_ref letter_id="L"/>
<letter_ref letter_id="C"/>
<letter_ref letter_id="I"/>
<letter_ref letter_id="F"/>
</site>
<right_flank>YAAFVNNKSF</right_flank>
</contributing_site>
<contributing_site sequence_id="sequence_52" position="338" strand="none" pvalue="7.14e-21" >
<left_flank>GGYFVYIGIF</left_flank>
<site>
<letter_ref letter_id="V"/>
<letter_ref letter_id="V"/>
<letter_ref letter_id="M"/>
<letter_ref letter_id="M"/>
<letter_ref letter_id="L"/>
<letter_ref letter_id="L"/>
<letter_ref letter_id="D"/>
<letter_ref letter_id="L"/>
<letter_ref letter_id="I"/>
<letter_ref letter_id="F"/>
<letter_ref letter_id="R"/>
<letter_ref letter_id="P"/>
<letter_ref letter_id="V"/>
<letter_ref letter_id="L"/>
<letter_ref letter_id="Y"/>
<letter_ref letter_id="W"/>
<letter_ref letter_id="A"/>
<letter_ref letter_id="N"/>
<letter_ref letter_id="Y"/>
<letter_ref letter_id="F"/>
<letter_ref letter_id="E"/>
<letter_ref letter_id="Q"/>
<letter_ref letter_id="H"/>
<letter_ref letter_id="V"/>
<letter_ref letter_id="S"/>
<letter_ref letter_id="Y"/>
<letter_ref letter_id="G"/>
<letter_ref letter_id="E"/>
<letter_ref letter_id="K"/>
<letter_ref letter_id="E"/>
<letter_ref letter_id="R"/>
<letter_ref letter_id="S"/>
<letter_ref letter_id="W"/>
<letter_ref letter_id="M"/>
<letter_ref letter_id="V"/>
<letter_ref letter_id="R"/>
<letter_ref letter_id="L"/>
<letter_ref letter_id="F"/>
<letter_ref letter_id="I"/>
<letter_ref letter_id="Y"/>
<letter_ref letter_id="S"/>
<letter_ref letter_id="L"/>
<letter_ref letter_id="L"/>
<letter_ref letter_id="N"/>
<letter_ref letter_id="K"/>
<letter_ref letter_id="L"/>
<letter_ref letter_id="S"/>
<letter_ref letter_id="M"/>
<letter_ref letter_id="I"/>
<letter_ref letter_id="F"/>
</site>
<right_flank>SRNFVALLNL</right_flank>
</contributing_site>
<contributing_site sequence_id="sequence_40" position="457" strand="none" pvalue="9.81e-21" >
<left_flank>NPIVTQFFPS</left_flank>
<site>
<letter_ref letter_id="V"/>
<letter_ref letter_id="M"/>
<letter_ref letter_id="L"/>
<letter_ref letter_id="W"/>
<letter_ref letter_id="G"/>
<letter_ref letter_id="F"/>
<letter_ref letter_id="T"/>
<letter_ref letter_id="V"/>
<letter_ref letter_id="I"/>
<letter_ref letter_id="L"/>
<letter_ref letter_id="P"/>
<letter_ref letter_id="L"/>
<letter_ref letter_id="I"/>
<letter_ref letter_id="V"/>
<letter_ref letter_id="Y"/>
<letter_ref letter_id="F"/>
<letter_ref letter_id="S"/>
<letter_ref letter_id="A"/>
<letter_ref letter_id="F"/>
<letter_ref letter_id="L"/>
<letter_ref letter_id="E"/>
<letter_ref letter_id="A"/>
<letter_ref letter_id="H"/>
<letter_ref letter_id="W"/>
<letter_ref letter_id="T"/>
<letter_ref letter_id="R"/>
<letter_ref letter_id="S"/>
<letter_ref letter_id="S"/>
<letter_ref letter_id="Q"/>
<letter_ref letter_id="N"/>
<letter_ref letter_id="L"/>
<letter_ref letter_id="V"/>
<letter_ref letter_id="M"/>
<letter_ref letter_id="V"/>
<letter_ref letter_id="H"/>
<letter_ref letter_id="K"/>
<letter_ref letter_id="C"/>
<letter_ref letter_id="Y"/>
<letter_ref letter_id="I"/>
<letter_ref letter_id="F"/>
<letter_ref letter_id="L"/>
<letter_ref letter_id="V"/>
<letter_ref letter_id="F"/>
<letter_ref letter_id="M"/>
<letter_ref letter_id="V"/>
<letter_ref letter_id="V"/>
<letter_ref letter_id="I"/>
<letter_ref letter_id="L"/>
<letter_ref letter_id="P"/>
<letter_ref letter_id="S"/>
</site>
<right_flank>MGLTSLDVFL</right_flank>
</contributing_site>
<contributing_site sequence_id="sequence_26" position="803" strand="none" pvalue="1.49e-20" >
<left_flank>ITNAMIYSTA</left_flank>
<site>
<letter_ref letter_id="V"/>
<letter_ref letter_id="L"/>
<letter_ref letter_id="I"/>
<letter_ref letter_id="T"/>
<letter_ref letter_id="I"/>
<letter_ref letter_id="L"/>
<letter_ref letter_id="N"/>
<letter_ref letter_id="V"/>
<letter_ref letter_id="V"/>
<letter_ref letter_id="I"/>
<letter_ref letter_id="T"/>
<letter_ref letter_id="E"/>
<letter_ref letter_id="V"/>
<letter_ref letter_id="L"/>
<letter_ref letter_id="I"/>
<letter_ref letter_id="R"/>
<letter_ref letter_id="L"/>
<letter_ref letter_id="S"/>
<letter_ref letter_id="R"/>
<letter_ref letter_id="F"/>
<letter_ref letter_id="Q"/>
<letter_ref letter_id="K"/>
<letter_ref letter_id="F"/>
<letter_ref letter_id="H"/>
<letter_ref letter_id="T"/>
<letter_ref letter_id="K"/>
<letter_ref letter_id="T"/>
<letter_ref letter_id="E"/>
<letter_ref letter_id="E"/>
<letter_ref letter_id="K"/>
<letter_ref letter_id="A"/>
<letter_ref letter_id="S"/>
<letter_ref letter_id="S"/>
<letter_ref letter_id="T"/>
<letter_ref letter_id="I"/>
<letter_ref letter_id="K"/>
<letter_ref letter_id="M"/>
<letter_ref letter_id="F"/>
<letter_ref letter_id="L"/>
<letter_ref letter_id="I"/>
<letter_ref letter_id="Q"/>
<letter_ref letter_id="F"/>
<letter_ref letter_id="I"/>
<letter_ref letter_id="N"/>
<letter_ref letter_id="T"/>
<letter_ref letter_id="G"/>
<letter_ref letter_id="L"/>
<letter_ref letter_id="V"/>
<letter_ref letter_id="I"/>
<letter_ref letter_id="L"/>
</site>
<right_flank>LVNAKVTEVT</right_flank>
</contributing_site>
<contributing_site sequence_id="sequence_27" position="633" strand="none" pvalue="1.66e-20" >
<left_flank>KIVGWPFLIV</left_flank>
<site>
<letter_ref letter_id="V"/>
<letter_ref letter_id="V"/>
<letter_ref letter_id="I"/>
<letter_ref letter_id="I"/>
<letter_ref letter_id="L"/>
<letter_ref letter_id="I"/>
<letter_ref letter_id="N"/>
<letter_ref letter_id="Q"/>
<letter_ref letter_id="V"/>
<letter_ref letter_id="I"/>
<letter_ref letter_id="Q"/>
<letter_ref letter_id="L"/>
<letter_ref letter_id="I"/>
<letter_ref letter_id="F"/>
<letter_ref letter_id="T"/>
<letter_ref letter_id="K"/>
<letter_ref letter_id="F"/>
<letter_ref letter_id="A"/>
<letter_ref letter_id="E"/>
<letter_ref letter_id="F"/>
<letter_ref letter_id="E"/>
<letter_ref letter_id="A"/>
<letter_ref letter_id="H"/>
<letter_ref letter_id="R"/>
<letter_ref letter_id="S"/>
<letter_ref letter_id="K"/>
<letter_ref letter_id="S"/>
<letter_ref letter_id="K"/>
<letter_ref letter_id="Q"/>
<letter_ref letter_id="L"/>
<letter_ref letter_id="S"/>
<letter_ref letter_id="S"/>
<letter_ref letter_id="R"/>
<letter_ref letter_id="L"/>
<letter_ref letter_id="L"/>
<letter_ref letter_id="K"/>
<letter_ref letter_id="V"/>
<letter_ref letter_id="F"/>
<letter_ref letter_id="V"/>
<letter_ref letter_id="V"/>
<letter_ref letter_id="Q"/>
<letter_ref letter_id="Y"/>
<letter_ref letter_id="I"/>
<letter_ref letter_id="N"/>
<letter_ref letter_id="T"/>
<letter_ref letter_id="A"/>
<letter_ref letter_id="L"/>
<letter_ref letter_id="V"/>
<letter_ref letter_id="I"/>
<letter_ref letter_id="L"/>
</site>
<right_flank>IINIKFTSEL</right_flank>
</contributing_site>
<contributing_site sequence_id="sequence_53" position="380" strand="none" pvalue="1.84e-20" >
<left_flank>NQTAGLCLGL</left_flank>
<site>
<letter_ref letter_id="I"/>
<letter_ref letter_id="Q"/>
<letter_ref letter_id="M"/>
<letter_ref letter_id="I"/>
<letter_ref letter_id="I"/>
<letter_ref letter_id="G"/>
<letter_ref letter_id="D"/>
<letter_ref letter_id="W"/>
<letter_ref letter_id="T"/>
<letter_ref letter_id="L"/>
<letter_ref letter_id="R"/>
<letter_ref letter_id="S"/>
<letter_ref letter_id="I"/>
<letter_ref letter_id="L"/>
<letter_ref letter_id="F"/>
<letter_ref letter_id="W"/>
<letter_ref letter_id="A"/>
<letter_ref letter_id="I"/>
<letter_ref letter_id="Q"/>
<letter_ref letter_id="Y"/>
<letter_ref letter_id="E"/>
<letter_ref letter_id="G"/>
<letter_ref letter_id="H"/>
<letter_ref letter_id="T"/>
<letter_ref letter_id="T"/>
<letter_ref letter_id="Y"/>
<letter_ref letter_id="S"/>
<letter_ref letter_id="S"/>
<letter_ref letter_id="K"/>
<letter_ref letter_id="E"/>
<letter_ref letter_id="K"/>
<letter_ref letter_id="S"/>
<letter_ref letter_id="W"/>
<letter_ref letter_id="I"/>
<letter_ref letter_id="V"/>
<letter_ref letter_id="K"/>
<letter_ref letter_id="F"/>
<letter_ref letter_id="Y"/>
<letter_ref letter_id="I"/>
<letter_ref letter_id="F"/>
<letter_ref letter_id="N"/>
<letter_ref letter_id="L"/>
<letter_ref letter_id="F"/>
<letter_ref letter_id="N"/>
<letter_ref letter_id="R"/>
<letter_ref letter_id="L"/>
<letter_ref letter_id="S"/>
<letter_ref letter_id="V"/>
<letter_ref letter_id="V"/>
<letter_ref letter_id="Y"/>
</site>
<right_flank>YKNFTLYFSD</right_flank>
</contributing_site>
<contributing_site sequence_id="sequence_13" position="387" strand="none" pvalue="2.79e-20" >
<left_flank>VVVTGALVHY</left_flank>
<site>
<letter_ref letter_id="V"/>
<letter_ref letter_id="T"/>
<letter_ref letter_id="I"/>
<letter_ref letter_id="I"/>
<letter_ref letter_id="I"/>
<letter_ref letter_id="M"/>
<letter_ref letter_id="T"/>
<letter_ref letter_id="K"/>
<letter_ref letter_id="I"/>
<letter_ref letter_id="N"/>
<letter_ref letter_id="R"/>
<letter_ref letter_id="C"/>
<letter_ref letter_id="V"/>
<letter_ref letter_id="A"/>
<letter_ref letter_id="L"/>
<letter_ref letter_id="K"/>
<letter_ref letter_id="L"/>
<letter_ref letter_id="C"/>
<letter_ref letter_id="D"/>
<letter_ref letter_id="F"/>
<letter_ref letter_id="E"/>
<letter_ref letter_id="M"/>
<letter_ref letter_id="P"/>
<letter_ref letter_id="R"/>
<letter_ref letter_id="T"/>
<letter_ref letter_id="F"/>
<letter_ref letter_id="S"/>
<letter_ref letter_id="E"/>
<letter_ref letter_id="R"/>
<letter_ref letter_id="E"/>
<letter_ref letter_id="S"/>
<letter_ref letter_id="R"/>
<letter_ref letter_id="F"/>
<letter_ref letter_id="T"/>
<letter_ref letter_id="I"/>
<letter_ref letter_id="R"/>
<letter_ref letter_id="F"/>
<letter_ref letter_id="F"/>
<letter_ref letter_id="T"/>
<letter_ref letter_id="L"/>
<letter_ref letter_id="Q"/>
<letter_ref letter_id="F"/>
<letter_ref letter_id="F"/>
<letter_ref letter_id="T"/>
<letter_ref letter_id="H"/>
<letter_ref letter_id="F"/>
<letter_ref letter_id="S"/>
<letter_ref letter_id="S"/>
<letter_ref letter_id="L"/>
<letter_ref letter_id="I"/>
</site>
<right_flank>YIAFILGRIN</right_flank>
</contributing_site>
<contributing_site sequence_id="sequence_25" position="575" strand="none" pvalue="1.73e-19" >
<left_flank>GGVGSKVINA</left_flank>
<site>
<letter_ref letter_id="L"/>
<letter_ref letter_id="V"/>
<letter_ref letter_id="V"/>
<letter_ref letter_id="T"/>
<letter_ref letter_id="F"/>
<letter_ref letter_id="V"/>
<letter_ref letter_id="N"/>
<letter_ref letter_id="W"/>
<letter_ref letter_id="V"/>
<letter_ref letter_id="L"/>
<letter_ref letter_id="A"/>
<letter_ref letter_id="T"/>
<letter_ref letter_id="V"/>
<letter_ref letter_id="V"/>
<letter_ref letter_id="T"/>
<letter_ref letter_id="A"/>
<letter_ref letter_id="L"/>
<letter_ref letter_id="G"/>
<letter_ref letter_id="R"/>
<letter_ref letter_id="W"/>
<letter_ref letter_id="E"/>
<letter_ref letter_id="R"/>
<letter_ref letter_id="H"/>
<letter_ref letter_id="H"/>
<letter_ref letter_id="T"/>
<letter_ref letter_id="Y"/>
<letter_ref letter_id="S"/>
<letter_ref letter_id="G"/>
<letter_ref letter_id="F"/>
<letter_ref letter_id="Q"/>
<letter_ref letter_id="N"/>
<letter_ref letter_id="T"/>
<letter_ref letter_id="A"/>
<letter_ref letter_id="L"/>
<letter_ref letter_id="A"/>
<letter_ref letter_id="K"/>
<letter_ref letter_id="L"/>
<letter_ref letter_id="L"/>
<letter_ref letter_id="L"/>
<letter_ref letter_id="A"/>
<letter_ref letter_id="G"/>
<letter_ref letter_id="Y"/>
<letter_ref letter_id="V"/>
<letter_ref letter_id="N"/>
<letter_ref letter_id="S"/>
<letter_ref letter_id="G"/>
<letter_ref letter_id="Y"/>
<letter_ref letter_id="S"/>
<letter_ref letter_id="I"/>
<letter_ref letter_id="L"/>
</site>
<right_flank>AAYLIVSEWG</right_flank>
</contributing_site>
<contributing_site sequence_id="sequence_6" position="311" strand="none" pvalue="1.73e-19" >
<left_flank>LTLLPTVAFQ</left_flank>
<site>
<letter_ref letter_id="A"/>
<letter_ref letter_id="C"/>
<letter_ref letter_id="T"/>
<letter_ref letter_id="I"/>
<letter_ref letter_id="P"/>
<letter_ref letter_id="F"/>
<letter_ref letter_id="F"/>
<letter_ref letter_id="M"/>
<letter_ref letter_id="I"/>
<letter_ref letter_id="Y"/>
<letter_ref letter_id="R"/>
<letter_ref letter_id="V"/>
<letter_ref letter_id="A"/>
<letter_ref letter_id="A"/>
<letter_ref letter_id="K"/>
<letter_ref letter_id="K"/>
<letter_ref letter_id="L"/>
<letter_ref letter_id="T"/>
<letter_ref letter_id="D"/>
<letter_ref letter_id="L"/>
<letter_ref letter_id="E"/>
<letter_ref letter_id="N"/>
<letter_ref letter_id="R"/>
<letter_ref letter_id="R"/>
<letter_ref letter_id="T"/>
<letter_ref letter_id="E"/>
<letter_ref letter_id="K"/>
<letter_ref letter_id="E"/>
<letter_ref letter_id="Y"/>
<letter_ref letter_id="A"/>
<letter_ref letter_id="M"/>
<letter_ref letter_id="S"/>
<letter_ref letter_id="F"/>
<letter_ref letter_id="S"/>
<letter_ref letter_id="R"/>
<letter_ref letter_id="K"/>
<letter_ref letter_id="V"/>
<letter_ref letter_id="F"/>
<letter_ref letter_id="L"/>
<letter_ref letter_id="F"/>
<letter_ref letter_id="N"/>
<letter_ref letter_id="F"/>
<letter_ref letter_id="M"/>
<letter_ref letter_id="V"/>
<letter_ref letter_id="S"/>
<letter_ref letter_id="Y"/>
<letter_ref letter_id="T"/>
<letter_ref letter_id="A"/>
<letter_ref letter_id="L"/>
<letter_ref letter_id="F"/>
</site>
<right_flank>LTAYVYGPFS</right_flank>
</contributing_site>
<contributing_site sequence_id="sequence_28" position="455" strand="none" pvalue="1.91e-19" >
<left_flank>VSWYERNEVE</left_flank>
<site>
<letter_ref letter_id="I"/>
<letter_ref letter_id="V"/>
<letter_ref letter_id="M"/>
<letter_ref letter_id="S"/>
<letter_ref letter_id="L"/>
<letter_ref letter_id="L"/>
<letter_ref letter_id="G"/>
<letter_ref letter_id="M"/>
<letter_ref letter_id="F"/>
<letter_ref letter_id="C"/>
<letter_ref letter_id="P"/>
<letter_ref letter_id="P"/>
<letter_ref letter_id="L"/>
<letter_ref letter_id="F"/>
<letter_ref letter_id="E"/>
<letter_ref letter_id="T"/>
<letter_ref letter_id="I"/>
<letter_ref letter_id="A"/>
<letter_ref letter_id="A"/>
<letter_ref letter_id="L"/>
<letter_ref letter_id="E"/>
<letter_ref letter_id="N"/>
<letter_ref letter_id="Y"/>
<letter_ref letter_id="H"/>
<letter_ref letter_id="P"/>
<letter_ref letter_id="R"/>
<letter_ref letter_id="T"/>
<letter_ref letter_id="G"/>
<letter_ref letter_id="L"/>
<letter_ref letter_id="K"/>
<letter_ref letter_id="W"/>
<letter_ref letter_id="Q"/>
<letter_ref letter_id="L"/>
<letter_ref letter_id="G"/>
<letter_ref letter_id="R"/>
<letter_ref letter_id="I"/>
<letter_ref letter_id="F"/>
<letter_ref letter_id="A"/>
<letter_ref letter_id="L"/>
<letter_ref letter_id="F"/>
<letter_ref letter_id="L"/>
<letter_ref letter_id="G"/>
<letter_ref letter_id="N"/>
<letter_ref letter_id="L"/>
<letter_ref letter_id="Y"/>
<letter_ref letter_id="T"/>
<letter_ref letter_id="F"/>
<letter_ref letter_id="L"/>
<letter_ref letter_id="L"/>
<letter_ref letter_id="A"/>
</site>
<right_flank>LMDDVHLKLS</right_flank>
</contributing_site>
<contributing_site sequence_id="sequence_31" position="345" strand="none" pvalue="4.21e-19" >
<left_flank>LFLVLQYLPP</left_flank>
<site>
<letter_ref letter_id="G"/>
<letter_ref letter_id="V"/>
<letter_ref letter_id="I"/>
<letter_ref letter_id="S"/>
<letter_ref letter_id="L"/>
<letter_ref letter_id="V"/>
<letter_ref letter_id="N"/>
<letter_ref letter_id="F"/>
<letter_ref letter_id="L"/>
<letter_ref letter_id="G"/>
<letter_ref letter_id="P"/>
<letter_ref letter_id="Q"/>
<letter_ref letter_id="L"/>
<letter_ref letter_id="F"/>
<letter_ref letter_id="T"/>
<letter_ref letter_id="V"/>
<letter_ref letter_id="L"/>
<letter_ref letter_id="I"/>
<letter_ref letter_id="Q"/>
<letter_ref letter_id="L"/>
<letter_ref letter_id="E"/>
<letter_ref letter_id="N"/>
<letter_ref letter_id="Y"/>
<letter_ref letter_id="P"/>
<letter_ref letter_id="P"/>
<letter_ref letter_id="G"/>
<letter_ref letter_id="T"/>
<letter_ref letter_id="E"/>
<letter_ref letter_id="V"/>
<letter_ref letter_id="N"/>
<letter_ref letter_id="L"/>
<letter_ref letter_id="T"/>
<letter_ref letter_id="L"/>
<letter_ref letter_id="I"/>
<letter_ref letter_id="W"/>
<letter_ref letter_id="C"/>
<letter_ref letter_id="V"/>
<letter_ref letter_id="V"/>
<letter_ref letter_id="L"/>
<letter_ref letter_id="K"/>
<letter_ref letter_id="L"/>
<letter_ref letter_id="A"/>
<letter_ref letter_id="S"/>
<letter_ref letter_id="L"/>
<letter_ref letter_id="G"/>
<letter_ref letter_id="M"/>
<letter_ref letter_id="F"/>
<letter_ref letter_id="S"/>
<letter_ref letter_id="F"/>
<letter_ref letter_id="S"/>
</site>
<right_flank>LGQTVLCIGR</right_flank>
</contributing_site>
<contributing_site sequence_id="sequence_24" position="565" strand="none" pvalue="1.47e-18" >
<left_flank>LEAIGVVATA</left_flank>
<site>
<letter_ref letter_id="L"/>
<letter_ref letter_id="V"/>
<letter_ref letter_id="I"/>
<letter_ref letter_id="T"/>
<letter_ref letter_id="V"/>
<letter_ref letter_id="V"/>
<letter_ref letter_id="D"/>
<letter_ref letter_id="V"/>
<letter_ref letter_id="V"/>
<letter_ref letter_id="L"/>
<letter_ref letter_id="P"/>
<letter_ref letter_id="P"/>
<letter_ref letter_id="L"/>
<letter_ref letter_id="V"/>
<letter_ref letter_id="R"/>
<letter_ref letter_id="L"/>
<letter_ref letter_id="I"/>
<letter_ref letter_id="C"/>
<letter_ref letter_id="S"/>
<letter_ref letter_id="V"/>
<letter_ref letter_id="E"/>
<letter_ref letter_id="K"/>
<letter_ref letter_id="H"/>
<letter_ref letter_id="H"/>
<letter_ref letter_id="N"/>
<letter_ref letter_id="S"/>
<letter_ref letter_id="V"/>
<letter_ref letter_id="S"/>
<letter_ref letter_id="H"/>
<letter_ref letter_id="D"/>
<letter_ref letter_id="L"/>
<letter_ref letter_id="S"/>
<letter_ref letter_id="V"/>
<letter_ref letter_id="M"/>
<letter_ref letter_id="N"/>
<letter_ref letter_id="K"/>
<letter_ref letter_id="L"/>
<letter_ref letter_id="T"/>
<letter_ref letter_id="L"/>
<letter_ref letter_id="A"/>
<letter_ref letter_id="R"/>
<letter_ref letter_id="W"/>
<letter_ref letter_id="A"/>
<letter_ref letter_id="N"/>
<letter_ref letter_id="L"/>
<letter_ref letter_id="A"/>
<letter_ref letter_id="G"/>
<letter_ref letter_id="I"/>
<letter_ref letter_id="P"/>
<letter_ref letter_id="F"/>
</site>
<right_flank>WLNDRLGTLT</right_flank>
</contributing_site>
<contributing_site sequence_id="sequence_30" position="341" strand="none" pvalue="1.78e-18" >
<left_flank>LFLLLQYLPP</left_flank>
<site>
<letter_ref letter_id="G"/>
<letter_ref letter_id="V"/>
<letter_ref letter_id="I"/>
<letter_ref letter_id="A"/>
<letter_ref letter_id="L"/>
<letter_ref letter_id="V"/>
<letter_ref letter_id="N"/>
<letter_ref letter_id="F"/>
<letter_ref letter_id="L"/>
<letter_ref letter_id="G"/>
<letter_ref letter_id="P"/>
<letter_ref letter_id="L"/>
<letter_ref letter_id="L"/>
<letter_ref letter_id="F"/>
<letter_ref letter_id="T"/>
<letter_ref letter_id="F"/>
<letter_ref letter_id="L"/>
<letter_ref letter_id="V"/>
<letter_ref letter_id="Q"/>
<letter_ref letter_id="L"/>
<letter_ref letter_id="E"/>
<letter_ref letter_id="N"/>
<letter_ref letter_id="Y"/>
<letter_ref letter_id="P"/>
<letter_ref letter_id="P"/>
<letter_ref letter_id="N"/>
<letter_ref letter_id="T"/>
<letter_ref letter_id="E"/>
<letter_ref letter_id="V"/>
<letter_ref letter_id="N"/>
<letter_ref letter_id="L"/>
<letter_ref letter_id="T"/>
<letter_ref letter_id="L"/>
<letter_ref letter_id="I"/>
<letter_ref letter_id="W"/>
<letter_ref letter_id="C"/>
<letter_ref letter_id="V"/>
<letter_ref letter_id="V"/>
<letter_ref letter_id="L"/>
<letter_ref letter_id="K"/>
<letter_ref letter_id="L"/>
<letter_ref letter_id="A"/>
<letter_ref letter_id="S"/>
<letter_ref letter_id="L"/>
<letter_ref letter_id="G"/>
<letter_ref letter_id="M"/>
<letter_ref letter_id="F"/>
<letter_ref letter_id="S"/>
<letter_ref letter_id="V"/>
<letter_ref letter_id="S"/>
</site>
<right_flank>LGQTILCIGR</right_flank>
</contributing_site>
<contributing_site sequence_id="sequence_9" position="337" strand="none" pvalue="1.04e-17" >
<left_flank>LGFLPTIFLV</left_flank>
<site>
<letter_ref letter_id="I"/>
<letter_ref letter_id="G"/>
<letter_ref letter_id="T"/>
<letter_ref letter_id="P"/>
<letter_ref letter_id="T"/>
<letter_ref letter_id="I"/>
<letter_ref letter_id="S"/>
<letter_ref letter_id="G"/>
<letter_ref letter_id="V"/>
<letter_ref letter_id="L"/>
<letter_ref letter_id="M"/>
<letter_ref letter_id="G"/>
<letter_ref letter_id="A"/>
<letter_ref letter_id="A"/>
<letter_ref letter_id="E"/>
<letter_ref letter_id="K"/>
<letter_ref letter_id="L"/>
<letter_ref letter_id="N"/>
<letter_ref letter_id="A"/>
<letter_ref letter_id="M"/>
<letter_ref letter_id="E"/>
<letter_ref letter_id="N"/>
<letter_ref letter_id="Y"/>
<letter_ref letter_id="A"/>
<letter_ref letter_id="T"/>
<letter_ref letter_id="V"/>
<letter_ref letter_id="D"/>
<letter_ref letter_id="A"/>
<letter_ref letter_id="H"/>
<letter_ref letter_id="D"/>
<letter_ref letter_id="A"/>
<letter_ref letter_id="A"/>
<letter_ref letter_id="L"/>
<letter_ref letter_id="I"/>
<letter_ref letter_id="Q"/>
<letter_ref letter_id="K"/>
<letter_ref letter_id="Q"/>
<letter_ref letter_id="F"/>
<letter_ref letter_id="V"/>
<letter_ref letter_id="L"/>
<letter_ref letter_id="N"/>
<letter_ref letter_id="F"/>
<letter_ref letter_id="M"/>
<letter_ref letter_id="T"/>
<letter_ref letter_id="S"/>
<letter_ref letter_id="Y"/>
<letter_ref letter_id="M"/>
<letter_ref letter_id="A"/>
<letter_ref letter_id="L"/>
<letter_ref letter_id="F"/>
</site>
<right_flank>FTAFVYIPFG</right_flank>
</contributing_site>
<contributing_site sequence_id="sequence_37" position="463" strand="none" pvalue="1.25e-17" >
<left_flank>DNWLSRNAVN</left_flank>
<site>
<letter_ref letter_id="V"/>
<letter_ref letter_id="T"/>
<letter_ref letter_id="M"/>
<letter_ref letter_id="T"/>
<letter_ref letter_id="L"/>
<letter_ref letter_id="L"/>
<letter_ref letter_id="S"/>
<letter_ref letter_id="F"/>
<letter_ref letter_id="F"/>
<letter_ref letter_id="L"/>
<letter_ref letter_id="P"/>
<letter_ref letter_id="M"/>
<letter_ref letter_id="I"/>
<letter_ref letter_id="F"/>
<letter_ref letter_id="E"/>
<letter_ref letter_id="A"/>
<letter_ref letter_id="L"/>
<letter_ref letter_id="G"/>
<letter_ref letter_id="L"/>
<letter_ref letter_id="F"/>
<letter_ref letter_id="E"/>
<letter_ref letter_id="N"/>
<letter_ref letter_id="W"/>
<letter_ref letter_id="H"/>
<letter_ref letter_id="P"/>
<letter_ref letter_id="R"/>
<letter_ref letter_id="Q"/>
<letter_ref letter_id="Q"/>
<letter_ref letter_id="L"/>
<letter_ref letter_id="R"/>
<letter_ref letter_id="L"/>
<letter_ref letter_id="Q"/>
<letter_ref letter_id="L"/>
<letter_ref letter_id="A"/>
<letter_ref letter_id="R"/>
<letter_ref letter_id="I"/>
<letter_ref letter_id="M"/>
<letter_ref letter_id="I"/>
<letter_ref letter_id="L"/>
<letter_ref letter_id="N"/>
<letter_ref letter_id="M"/>
<letter_ref letter_id="L"/>
<letter_ref letter_id="N"/>
<letter_ref letter_id="L"/>
<letter_ref letter_id="Y"/>
<letter_ref letter_id="S"/>
<letter_ref letter_id="L"/>
<letter_ref letter_id="M"/>
<letter_ref letter_id="F"/>
<letter_ref letter_id="S"/>
</site>
<right_flank>FIYKINSKEK</right_flank>
</contributing_site>
<contributing_site sequence_id="sequence_39" position="493" strand="none" pvalue="1.97e-17" >
<left_flank>ANIVTGLLPT</left_flank>
<site>
<letter_ref letter_id="Y"/>
<letter_ref letter_id="L"/>
<letter_ref letter_id="F"/>
<letter_ref letter_id="T"/>
<letter_ref letter_id="L"/>
<letter_ref letter_id="L"/>
<letter_ref letter_id="N"/>
<letter_ref letter_id="F"/>
<letter_ref letter_id="G"/>
<letter_ref letter_id="I"/>
<letter_ref letter_id="P"/>
<letter_ref letter_id="Y"/>
<letter_ref letter_id="F"/>
<letter_ref letter_id="Y"/>
<letter_ref letter_id="E"/>
<letter_ref letter_id="Y"/>
<letter_ref letter_id="L"/>
<letter_ref letter_id="T"/>
<letter_ref letter_id="S"/>
<letter_ref letter_id="Y"/>
<letter_ref letter_id="Q"/>
<letter_ref letter_id="G"/>
<letter_ref letter_id="L"/>
<letter_ref letter_id="V"/>
<letter_ref letter_id="S"/>
<letter_ref letter_id="Y"/>
<letter_ref letter_id="S"/>
<letter_ref letter_id="E"/>
<letter_ref letter_id="E"/>
<letter_ref letter_id="E"/>
<letter_ref letter_id="I"/>
<letter_ref letter_id="S"/>
<letter_ref letter_id="L"/>
<letter_ref letter_id="V"/>
<letter_ref letter_id="S"/>
<letter_ref letter_id="K"/>
<letter_ref letter_id="N"/>
<letter_ref letter_id="F"/>
<letter_ref letter_id="F"/>
<letter_ref letter_id="Y"/>
<letter_ref letter_id="I"/>
<letter_ref letter_id="F"/>
<letter_ref letter_id="V"/>
<letter_ref letter_id="N"/>
<letter_ref letter_id="L"/>
<letter_ref letter_id="F"/>
<letter_ref letter_id="L"/>
<letter_ref letter_id="V"/>
<letter_ref letter_id="F"/>
<letter_ref letter_id="T"/>
</site>
<right_flank>LAGTASNYWA</right_flank>
</contributing_site>
<contributing_site sequence_id="sequence_44" position="447" strand="none" pvalue="3.08e-17" >
<left_flank>WSIVQGVASP</left_flank>
<site>
<letter_ref letter_id="A"/>
<letter_ref letter_id="V"/>
<letter_ref letter_id="T"/>
<letter_ref letter_id="S"/>
<letter_ref letter_id="L"/>
<letter_ref letter_id="V"/>
<letter_ref letter_id="Y"/>
<letter_ref letter_id="L"/>
<letter_ref letter_id="V"/>
<letter_ref letter_id="L"/>
<letter_ref letter_id="P"/>
<letter_ref letter_id="I"/>
<letter_ref letter_id="I"/>
<letter_ref letter_id="F"/>
<letter_ref letter_id="R"/>
<letter_ref letter_id="R"/>
<letter_ref letter_id="M"/>
<letter_ref letter_id="L"/>
<letter_ref letter_id="V"/>
<letter_ref letter_id="K"/>
<letter_ref letter_id="A"/>
<letter_ref letter_id="G"/>
<letter_ref letter_id="D"/>
<letter_ref letter_id="R"/>
<letter_ref letter_id="T"/>
<letter_ref letter_id="K"/>
<letter_ref letter_id="T"/>
<letter_ref letter_id="A"/>
<letter_ref letter_id="R"/>
<letter_ref letter_id="E"/>
<letter_ref letter_id="R"/>
<letter_ref letter_id="H"/>
<letter_ref letter_id="V"/>
<letter_ref letter_id="T"/>
<letter_ref letter_id="G"/>
<letter_ref letter_id="K"/>
<letter_ref letter_id="L"/>
<letter_ref letter_id="Y"/>
<letter_ref letter_id="T"/>
<letter_ref letter_id="F"/>
<letter_ref letter_id="F"/>
<letter_ref letter_id="V"/>
<letter_ref letter_id="F"/>
<letter_ref letter_id="N"/>
<letter_ref letter_id="Y"/>
<letter_ref letter_id="L"/>
<letter_ref letter_id="L"/>
<letter_ref letter_id="V"/>
<letter_ref letter_id="F"/>
<letter_ref letter_id="S"/>
</site>
<right_flank>IFSTVWTFVS</right_flank>
</contributing_site>
<contributing_site sequence_id="sequence_35" position="396" strand="none" pvalue="3.37e-17" >
<left_flank>GNLFTKNQVP</left_flank>
<site>
<letter_ref letter_id="S"/>
<letter_ref letter_id="V"/>
<letter_ref letter_id="V"/>
<letter_ref letter_id="S"/>
<letter_ref letter_id="T"/>
<letter_ref letter_id="I"/>
<letter_ref letter_id="T"/>
<letter_ref letter_id="H"/>
<letter_ref letter_id="V"/>
<letter_ref letter_id="F"/>
<letter_ref letter_id="P"/>
<letter_ref letter_id="M"/>
<letter_ref letter_id="I"/>
<letter_ref letter_id="F"/>
<letter_ref letter_id="D"/>
<letter_ref letter_id="L"/>
<letter_ref letter_id="I"/>
<letter_ref letter_id="G"/>
<letter_ref letter_id="K"/>
<letter_ref letter_id="M"/>
<letter_ref letter_id="E"/>
<letter_ref letter_id="N"/>
<letter_ref letter_id="Y"/>
<letter_ref letter_id="H"/>
<letter_ref letter_id="P"/>
<letter_ref letter_id="R"/>
<letter_ref letter_id="T"/>
<letter_ref letter_id="A"/>
<letter_ref letter_id="L"/>
<letter_ref letter_id="R"/>
<letter_ref letter_id="A"/>
<letter_ref letter_id="H"/>
<letter_ref letter_id="L"/>
<letter_ref letter_id="G"/>
<letter_ref letter_id="R"/>
<letter_ref letter_id="V"/>
<letter_ref letter_id="L"/>
<letter_ref letter_id="I"/>
<letter_ref letter_id="L"/>
<letter_ref letter_id="Y"/>
<letter_ref letter_id="T"/>
<letter_ref letter_id="V"/>
<letter_ref letter_id="N"/>
<letter_ref letter_id="Y"/>
<letter_ref letter_id="I"/>
<letter_ref letter_id="T"/>
<letter_ref letter_id="L"/>
<letter_ref letter_id="I"/>
<letter_ref letter_id="F"/>
<letter_ref letter_id="A"/>
</site>
<right_flank>LFEKMTALRD</right_flank>
</contributing_site>
<contributing_site sequence_id="sequence_48" position="457" strand="none" pvalue="6.83e-17" >
<left_flank>FAPYASSIVP</left_flank>
<site>
<letter_ref letter_id="A"/>
<letter_ref letter_id="V"/>
<letter_ref letter_id="V"/>
<letter_ref letter_id="T"/>
<letter_ref letter_id="V"/>
<letter_ref letter_id="I"/>
<letter_ref letter_id="N"/>
<letter_ref letter_id="A"/>
<letter_ref letter_id="I"/>
<letter_ref letter_id="L"/>
<letter_ref letter_id="P"/>
<letter_ref letter_id="K"/>
<letter_ref letter_id="L"/>
<letter_ref letter_id="I"/>
<letter_ref letter_id="S"/>
<letter_ref letter_id="L"/>
<letter_ref letter_id="L"/>
<letter_ref letter_id="T"/>
<letter_ref letter_id="A"/>
<letter_ref letter_id="L"/>
<letter_ref letter_id="E"/>
<letter_ref letter_id="K"/>
<letter_ref letter_id="W"/>
<letter_ref letter_id="D"/>
<letter_ref letter_id="D"/>
<letter_ref letter_id="V"/>
<letter_ref letter_id="G"/>
<letter_ref letter_id="F"/>
<letter_ref letter_id="A"/>
<letter_ref letter_id="I"/>
<letter_ref letter_id="K"/>
<letter_ref letter_id="A"/>
<letter_ref letter_id="M"/>
<letter_ref letter_id="V"/>
<letter_ref letter_id="T"/>
<letter_ref letter_id="R"/>
<letter_ref letter_id="L"/>
<letter_ref letter_id="Y"/>
<letter_ref letter_id="L"/>
<letter_ref letter_id="A"/>
<letter_ref letter_id="K"/>
<letter_ref letter_id="I"/>
<letter_ref letter_id="L"/>
<letter_ref letter_id="N"/>
<letter_ref letter_id="V"/>
<letter_ref letter_id="L"/>
<letter_ref letter_id="I"/>
<letter_ref letter_id="Q"/>
<letter_ref letter_id="M"/>
<letter_ref letter_id="F"/>
</site>
<right_flank>SFALLLDPFL</right_flank>
</contributing_site>
<contributing_site sequence_id="sequence_36" position="408" strand="none" pvalue="7.45e-17" >
<left_flank>EHFFAQNATA</left_flank>
<site>
<letter_ref letter_id="I"/>
<letter_ref letter_id="T"/>
<letter_ref letter_id="I"/>
<letter_ref letter_id="S"/>
<letter_ref letter_id="L"/>
<letter_ref letter_id="I"/>
<letter_ref letter_id="T"/>
<letter_ref letter_id="L"/>
<letter_ref letter_id="V"/>
<letter_ref letter_id="F"/>
<letter_ref letter_id="P"/>
<letter_ref letter_id="N"/>
<letter_ref letter_id="I"/>
<letter_ref letter_id="F"/>
<letter_ref letter_id="D"/>
<letter_ref letter_id="L"/>
<letter_ref letter_id="L"/>
<letter_ref letter_id="G"/>
<letter_ref letter_id="K"/>
<letter_ref letter_id="I"/>
<letter_ref letter_id="E"/>
<letter_ref letter_id="K"/>
<letter_ref letter_id="L"/>
<letter_ref letter_id="H"/>
<letter_ref letter_id="P"/>
<letter_ref letter_id="R"/>
<letter_ref letter_id="N"/>
<letter_ref letter_id="A"/>
<letter_ref letter_id="L"/>
<letter_ref letter_id="R"/>
<letter_ref letter_id="F"/>
<letter_ref letter_id="Q"/>
<letter_ref letter_id="L"/>
<letter_ref letter_id="G"/>
<letter_ref letter_id="R"/>
<letter_ref letter_id="V"/>
<letter_ref letter_id="L"/>
<letter_ref letter_id="V"/>
<letter_ref letter_id="L"/>
<letter_ref letter_id="Y"/>
<letter_ref letter_id="I"/>
<letter_ref letter_id="L"/>
<letter_ref letter_id="N"/>
<letter_ref letter_id="Y"/>
<letter_ref letter_id="Y"/>
<letter_ref letter_id="T"/>
<letter_ref letter_id="L"/>
<letter_ref letter_id="I"/>
<letter_ref letter_id="Y"/>
<letter_ref letter_id="S"/>
</site>
<right_flank>LMLQLEHLQK</right_flank>
</contributing_site>
<contributing_site sequence_id="sequence_20" position="246" strand="none" pvalue="1.03e-15" >
<left_flank>LFSFYDILVS</left_flank>
<site>
<letter_ref letter_id="V"/>
<letter_ref letter_id="L"/>
<letter_ref letter_id="L"/>
<letter_ref letter_id="F"/>
<letter_ref letter_id="V"/>
<letter_ref letter_id="F"/>
<letter_ref letter_id="Y"/>
<letter_ref letter_id="Q"/>
<letter_ref letter_id="I"/>
<letter_ref letter_id="L"/>
<letter_ref letter_id="R"/>
<letter_ref letter_id="I"/>
<letter_ref letter_id="V"/>
<letter_ref letter_id="A"/>
<letter_ref letter_id="Q"/>
<letter_ref letter_id="L"/>
<letter_ref letter_id="V"/>
<letter_ref letter_id="S"/>
<letter_ref letter_id="L"/>
<letter_ref letter_id="I"/>
<letter_ref letter_id="E"/>
<letter_ref letter_id="R"/>
<letter_ref letter_id="H"/>
<letter_ref letter_id="K"/>
<letter_ref letter_id="K"/>
<letter_ref letter_id="Y"/>
<letter_ref letter_id="I"/>
<letter_ref letter_id="G"/>
<letter_ref letter_id="Y"/>
<letter_ref letter_id="V"/>
<letter_ref letter_id="K"/>
<letter_ref letter_id="D"/>
<letter_ref letter_id="R"/>
<letter_ref letter_id="T"/>
<letter_ref letter_id="I"/>
<letter_ref letter_id="K"/>
<letter_ref letter_id="Y"/>
<letter_ref letter_id="F"/>
<letter_ref letter_id="I"/>
<letter_ref letter_id="G"/>
<letter_ref letter_id="K"/>
<letter_ref letter_id="I"/>
<letter_ref letter_id="F"/>
<letter_ref letter_id="L"/>
<letter_ref letter_id="V"/>
<letter_ref letter_id="M"/>
<letter_ref letter_id="S"/>
<letter_ref letter_id="I"/>
<letter_ref letter_id="Y"/>
<letter_ref letter_id="I"/>
</site>
<right_flank>TNRIVKVDVG</right_flank>
</contributing_site>
<contributing_site sequence_id="sequence_38" position="431" strand="none" pvalue="1.32e-15" >
<left_flank>KSVIQGFLPG</left_flank>
<site>
<letter_ref letter_id="I"/>
<letter_ref letter_id="A"/>
<letter_ref letter_id="L"/>
<letter_ref letter_id="K"/>
<letter_ref letter_id="L"/>
<letter_ref letter_id="F"/>
<letter_ref letter_id="L"/>
<letter_ref letter_id="A"/>
<letter_ref letter_id="F"/>
<letter_ref letter_id="L"/>
<letter_ref letter_id="P"/>
<letter_ref letter_id="S"/>
<letter_ref letter_id="I"/>
<letter_ref letter_id="L"/>
<letter_ref letter_id="M"/>
<letter_ref letter_id="I"/>
<letter_ref letter_id="M"/>
<letter_ref letter_id="S"/>
<letter_ref letter_id="K"/>
<letter_ref letter_id="F"/>
<letter_ref letter_id="E"/>
<letter_ref letter_id="G"/>
<letter_ref letter_id="F"/>
<letter_ref letter_id="T"/>
<letter_ref letter_id="S"/>
<letter_ref letter_id="I"/>
<letter_ref letter_id="S"/>
<letter_ref letter_id="S"/>
<letter_ref letter_id="L"/>
<letter_ref letter_id="E"/>
<letter_ref letter_id="R"/>
<letter_ref letter_id="R"/>
<letter_ref letter_id="A"/>
<letter_ref letter_id="A"/>
<letter_ref letter_id="F"/>
<letter_ref letter_id="R"/>
<letter_ref letter_id="Y"/>
<letter_ref letter_id="Y"/>
<letter_ref letter_id="I"/>
<letter_ref letter_id="F"/>
<letter_ref letter_id="N"/>
<letter_ref letter_id="L"/>
<letter_ref letter_id="V"/>
<letter_ref letter_id="N"/>
<letter_ref letter_id="V"/>
<letter_ref letter_id="F"/>
<letter_ref letter_id="L"/>
<letter_ref letter_id="A"/>
<letter_ref letter_id="S"/>
<letter_ref letter_id="V"/>
</site>
<right_flank>IAGAAFEQLN</right_flank>
</contributing_site>
<contributing_site sequence_id="sequence_34" position="404" strand="none" pvalue="1.83e-15" >
<left_flank>LGWWEKNEMN</left_flank>
<site>
<letter_ref letter_id="M"/>
<letter_ref letter_id="V"/>
<letter_ref letter_id="M"/>
<letter_ref letter_id="S"/>
<letter_ref letter_id="L"/>
<letter_ref letter_id="L"/>
<letter_ref letter_id="G"/>
<letter_ref letter_id="M"/>
<letter_ref letter_id="F"/>
<letter_ref letter_id="C"/>
<letter_ref letter_id="P"/>
<letter_ref letter_id="T"/>
<letter_ref letter_id="L"/>
<letter_ref letter_id="F"/>
<letter_ref letter_id="D"/>
<letter_ref letter_id="L"/>
<letter_ref letter_id="F"/>
<letter_ref letter_id="A"/>
<letter_ref letter_id="E"/>
<letter_ref letter_id="L"/>
<letter_ref letter_id="E"/>
<letter_ref letter_id="D"/>
<letter_ref letter_id="Y"/>
<letter_ref letter_id="H"/>
<letter_ref letter_id="P"/>
<letter_ref letter_id="L"/>
<letter_ref letter_id="I"/>
<letter_ref letter_id="A"/>
<letter_ref letter_id="L"/>
<letter_ref letter_id="K"/>
<letter_ref letter_id="W"/>
<letter_ref letter_id="L"/>
<letter_ref letter_id="L"/>
<letter_ref letter_id="G"/>
<letter_ref letter_id="R"/>
<letter_ref letter_id="I"/>
<letter_ref letter_id="F"/>
<letter_ref letter_id="A"/>
<letter_ref letter_id="L"/>
<letter_ref letter_id="L"/>
<letter_ref letter_id="L"/>
<letter_ref letter_id="G"/>
<letter_ref letter_id="N"/>
<letter_ref letter_id="L"/>
<letter_ref letter_id="Y"/>
<letter_ref letter_id="V"/>
<letter_ref letter_id="F"/>
<letter_ref letter_id="I"/>
<letter_ref letter_id="L"/>
<letter_ref letter_id="A"/>
</site>
<right_flank>LMDEINNKIE</right_flank>
</contributing_site>
<contributing_site sequence_id="sequence_46" position="531" strand="none" pvalue="1.99e-15" >
<left_flank>REVAKNLIPI</left_flank>
<site>
<letter_ref letter_id="V"/>
<letter_ref letter_id="T"/>
<letter_ref letter_id="L"/>
<letter_ref letter_id="I"/>
<letter_ref letter_id="I"/>
<letter_ref letter_id="I"/>
<letter_ref letter_id="I"/>
<letter_ref letter_id="E"/>
<letter_ref letter_id="I"/>
<letter_ref letter_id="V"/>
<letter_ref letter_id="P"/>
<letter_ref letter_id="Y"/>
<letter_ref letter_id="F"/>
<letter_ref letter_id="F"/>
<letter_ref letter_id="R"/>
<letter_ref letter_id="W"/>
<letter_ref letter_id="L"/>
<letter_ref letter_id="S"/>
<letter_ref letter_id="Y"/>
<letter_ref letter_id="L"/>
<letter_ref letter_id="R"/>
<letter_ref letter_id="G"/>
<letter_ref letter_id="L"/>
<letter_ref letter_id="K"/>
<letter_ref letter_id="T"/>
<letter_ref letter_id="G"/>
<letter_ref letter_id="A"/>
<letter_ref letter_id="Q"/>
<letter_ref letter_id="I"/>
<letter_ref letter_id="E"/>
<letter_ref letter_id="A"/>
<letter_ref letter_id="D"/>
<letter_ref letter_id="V"/>
<letter_ref letter_id="Q"/>
<letter_ref letter_id="N"/>
<letter_ref letter_id="W"/>
<letter_ref letter_id="Y"/>
<letter_ref letter_id="F"/>
<letter_ref letter_id="V"/>
<letter_ref letter_id="F"/>
<letter_ref letter_id="V"/>
<letter_ref letter_id="F"/>
<letter_ref letter_id="I"/>
<letter_ref letter_id="H"/>
<letter_ref letter_id="L"/>
<letter_ref letter_id="F"/>
<letter_ref letter_id="V"/>
<letter_ref letter_id="V"/>
<letter_ref letter_id="V"/>
<letter_ref letter_id="T"/>
</site>
<right_flank>ISSGFSIIIE</right_flank>
</contributing_site>
<contributing_site sequence_id="sequence_22" position="688" strand="none" pvalue="2.97e-15" >
<left_flank>LIFGFEVGRL</left_flank>
<site>
<letter_ref letter_id="S"/>
<letter_ref letter_id="V"/>
<letter_ref letter_id="V"/>
<letter_ref letter_id="A"/>
<letter_ref letter_id="L"/>
<letter_ref letter_id="T"/>
<letter_ref letter_id="S"/>
<letter_ref letter_id="M"/>
<letter_ref letter_id="L"/>
<letter_ref letter_id="L"/>
<letter_ref letter_id="L"/>
<letter_ref letter_id="W"/>
<letter_ref letter_id="T"/>
<letter_ref letter_id="S"/>
<letter_ref letter_id="G"/>
<letter_ref letter_id="K"/>
<letter_ref letter_id="F"/>
<letter_ref letter_id="A"/>
<letter_ref letter_id="L"/>
<letter_ref letter_id="F"/>
<letter_ref letter_id="E"/>
<letter_ref letter_id="R"/>
<letter_ref letter_id="H"/>
<letter_ref letter_id="K"/>
<letter_ref letter_id="T"/>
<letter_ref letter_id="V"/>
<letter_ref letter_id="S"/>
<letter_ref letter_id="A"/>
<letter_ref letter_id="T"/>
<letter_ref letter_id="E"/>
<letter_ref letter_id="R"/>
<letter_ref letter_id="T"/>
<letter_ref letter_id="T"/>
<letter_ref letter_id="S"/>
<letter_ref letter_id="R"/>
<letter_ref letter_id="F"/>
<letter_ref letter_id="A"/>
<letter_ref letter_id="F"/>
<letter_ref letter_id="F"/>
<letter_ref letter_id="T"/>
<letter_ref letter_id="L"/>
<letter_ref letter_id="I"/>
<letter_ref letter_id="T"/>
<letter_ref letter_id="N"/>
<letter_ref letter_id="A"/>
<letter_ref letter_id="L"/>
<letter_ref letter_id="I"/>
<letter_ref letter_id="L"/>
<letter_ref letter_id="P"/>
<letter_ref letter_id="L"/>
</site>
<right_flank>LVNIEIKGFS</right_flank>
</contributing_site>
<contributing_site sequence_id="sequence_47" position="446" strand="none" pvalue="4.09e-15" >
<left_flank>LGLLTSLAPT</left_flank>
<site>
<letter_ref letter_id="V"/>
<letter_ref letter_id="A"/>
<letter_ref letter_id="L"/>
<letter_ref letter_id="A"/>
<letter_ref letter_id="V"/>
<letter_ref letter_id="L"/>
<letter_ref letter_id="M"/>
<letter_ref letter_id="S"/>
<letter_ref letter_id="F"/>
<letter_ref letter_id="L"/>
<letter_ref letter_id="P"/>
<letter_ref letter_id="V"/>
<letter_ref letter_id="F"/>
<letter_ref letter_id="I"/>
<letter_ref letter_id="R"/>
<letter_ref letter_id="A"/>
<letter_ref letter_id="M"/>
<letter_ref letter_id="A"/>
<letter_ref letter_id="V"/>
<letter_ref letter_id="A"/>
<letter_ref letter_id="Q"/>
<letter_ref letter_id="G"/>
<letter_ref letter_id="S"/>
<letter_ref letter_id="P"/>
<letter_ref letter_id="S"/>
<letter_ref letter_id="K"/>
<letter_ref letter_id="Q"/>
<letter_ref letter_id="N"/>
<letter_ref letter_id="V"/>
<letter_ref letter_id="E"/>
<letter_ref letter_id="H"/>
<letter_ref letter_id="F"/>
<letter_ref letter_id="T"/>
<letter_ref letter_id="Q"/>
<letter_ref letter_id="Q"/>
<letter_ref letter_id="A"/>
<letter_ref letter_id="Y"/>
<letter_ref letter_id="F"/>
<letter_ref letter_id="A"/>
<letter_ref letter_id="F"/>
<letter_ref letter_id="Q"/>
<letter_ref letter_id="V"/>
<letter_ref letter_id="I"/>
<letter_ref letter_id="Q"/>
<letter_ref letter_id="V"/>
<letter_ref letter_id="F"/>
<letter_ref letter_id="L"/>
<letter_ref letter_id="V"/>
<letter_ref letter_id="I"/>
<letter_ref letter_id="T"/>
</site>
<right_flank>ISSAATSVVT</right_flank>
</contributing_site>
<contributing_site sequence_id="sequence_23" position="442" strand="none" pvalue="4.80e-15" >
<left_flank>KRRGRLFILA</left_flank>
<site>
<letter_ref letter_id="C"/>
<letter_ref letter_id="T"/>
<letter_ref letter_id="L"/>
<letter_ref letter_id="A"/>
<letter_ref letter_id="V"/>
<letter_ref letter_id="T"/>
<letter_ref letter_id="D"/>
<letter_ref letter_id="L"/>
<letter_ref letter_id="F"/>
<letter_ref letter_id="G"/>
<letter_ref letter_id="C"/>
<letter_ref letter_id="R"/>
<letter_ref letter_id="I"/>
<letter_ref letter_id="L"/>
<letter_ref letter_id="S"/>
<letter_ref letter_id="Y"/>
<letter_ref letter_id="V"/>
<letter_ref letter_id="D"/>
<letter_ref letter_id="R"/>
<letter_ref letter_id="L"/>
<letter_ref letter_id="E"/>
<letter_ref letter_id="Q"/>
<letter_ref letter_id="H"/>
<letter_ref letter_id="Q"/>
<letter_ref letter_id="T"/>
<letter_ref letter_id="K"/>
<letter_ref letter_id="E"/>
<letter_ref letter_id="R"/>
<letter_ref letter_id="E"/>
<letter_ref letter_id="Q"/>
<letter_ref letter_id="L"/>
<letter_ref letter_id="S"/>
<letter_ref letter_id="T"/>
<letter_ref letter_id="L"/>
<letter_ref letter_id="N"/>
<letter_ref letter_id="K"/>
<letter_ref letter_id="L"/>
<letter_ref letter_id="L"/>
<letter_ref letter_id="L"/>
<letter_ref letter_id="F"/>
<letter_ref letter_id="R"/>
<letter_ref letter_id="G"/>
<letter_ref letter_id="F"/>
<letter_ref letter_id="N"/>
<letter_ref letter_id="G"/>
<letter_ref letter_id="A"/>
<letter_ref letter_id="V"/>
<letter_ref letter_id="V"/>
<letter_ref letter_id="L"/>
<letter_ref letter_id="Y"/>
</site>
<right_flank>LLMDFTDILS</right_flank>
</contributing_site>
<contributing_site sequence_id="sequence_33" position="375" strand="none" pvalue="6.09e-15" >
<left_flank>LNLFFEFLPY</left_flank>
<site>
<letter_ref letter_id="I"/>
<letter_ref letter_id="C"/>
<letter_ref letter_id="I"/>
<letter_ref letter_id="V"/>
<letter_ref letter_id="I"/>
<letter_ref letter_id="L"/>
<letter_ref letter_id="N"/>
<letter_ref letter_id="V"/>
<letter_ref letter_id="A"/>
<letter_ref letter_id="V"/>
<letter_ref letter_id="P"/>
<letter_ref letter_id="F"/>
<letter_ref letter_id="L"/>
<letter_ref letter_id="F"/>
<letter_ref letter_id="R"/>
<letter_ref letter_id="Y"/>
<letter_ref letter_id="L"/>
<letter_ref letter_id="V"/>
<letter_ref letter_id="A"/>
<letter_ref letter_id="L"/>
<letter_ref letter_id="E"/>
<letter_ref letter_id="H"/>
<letter_ref letter_id="Y"/>
<letter_ref letter_id="N"/>
<letter_ref letter_id="P"/>
<letter_ref letter_id="S"/>
<letter_ref letter_id="Y"/>
<letter_ref letter_id="V"/>
<letter_ref letter_id="V"/>
<letter_ref letter_id="E"/>
<letter_ref letter_id="V"/>
<letter_ref letter_id="T"/>
<letter_ref letter_id="L"/>
<letter_ref letter_id="Y"/>
<letter_ref letter_id="R"/>
<letter_ref letter_id="T"/>
<letter_ref letter_id="M"/>
<letter_ref letter_id="F"/>
<letter_ref letter_id="F"/>
<letter_ref letter_id="R"/>
<letter_ref letter_id="F"/>
<letter_ref letter_id="A"/>
<letter_ref letter_id="S"/>
<letter_ref letter_id="L"/>
<letter_ref letter_id="A"/>
<letter_ref letter_id="V"/>
<letter_ref letter_id="L"/>
<letter_ref letter_id="L"/>
<letter_ref letter_id="T"/>
<letter_ref letter_id="S"/>
</site>
<right_flank>LHALVAGKIP</right_flank>
</contributing_site>
<contributing_site sequence_id="sequence_45" position="441" strand="none" pvalue="2.65e-14" >
<left_flank>MGVITGLLPT</left_flank>
<site>
<letter_ref letter_id="I"/>
<letter_ref letter_id="A"/>
<letter_ref letter_id="L"/>
<letter_ref letter_id="V"/>
<letter_ref letter_id="V"/>
<letter_ref letter_id="L"/>
<letter_ref letter_id="M"/>
<letter_ref letter_id="S"/>
<letter_ref letter_id="L"/>
<letter_ref letter_id="V"/>
<letter_ref letter_id="P"/>
<letter_ref letter_id="P"/>
<letter_ref letter_id="F"/>
<letter_ref letter_id="I"/>
<letter_ref letter_id="V"/>
<letter_ref letter_id="M"/>
<letter_ref letter_id="L"/>
<letter_ref letter_id="G"/>
<letter_ref letter_id="K"/>
<letter_ref letter_id="L"/>
<letter_ref letter_id="S"/>
<letter_ref letter_id="G"/>
<letter_ref letter_id="C"/>
<letter_ref letter_id="V"/>
<letter_ref letter_id="T"/>
<letter_ref letter_id="R"/>
<letter_ref letter_id="Q"/>
<letter_ref letter_id="E"/>
<letter_ref letter_id="T"/>
<letter_ref letter_id="D"/>
<letter_ref letter_id="L"/>
<letter_ref letter_id="Y"/>
<letter_ref letter_id="S"/>
<letter_ref letter_id="Q"/>
<letter_ref letter_id="A"/>
<letter_ref letter_id="W"/>
<letter_ref letter_id="Y"/>
<letter_ref letter_id="Y"/>
<letter_ref letter_id="A"/>
<letter_ref letter_id="F"/>
<letter_ref letter_id="A"/>
<letter_ref letter_id="V"/>
<letter_ref letter_id="I"/>
<letter_ref letter_id="Q"/>
<letter_ref letter_id="I"/>
<letter_ref letter_id="F"/>
<letter_ref letter_id="L"/>
<letter_ref letter_id="V"/>
<letter_ref letter_id="V"/>
<letter_ref letter_id="T"/>
</site>
<right_flank>ATSSASSTVD</right_flank>
</contributing_site>
<contributing_site sequence_id="sequence_32" position="563" strand="none" pvalue="5.64e-14" >
<left_flank>DDGAIQLVAP</left_flank>
<site>
<letter_ref letter_id="A"/>
<letter_ref letter_id="S"/>
<letter_ref letter_id="I"/>
<letter_ref letter_id="S"/>
<letter_ref letter_id="A"/>
<letter_ref letter_id="M"/>
<letter_ref letter_id="N"/>
<letter_ref letter_id="I"/>
<letter_ref letter_id="L"/>
<letter_ref letter_id="V"/>
<letter_ref letter_id="P"/>
<letter_ref letter_id="W"/>
<letter_ref letter_id="I"/>
<letter_ref letter_id="F"/>
<letter_ref letter_id="T"/>
<letter_ref letter_id="K"/>
<letter_ref letter_id="M"/>
<letter_ref letter_id="L"/>
<letter_ref letter_id="E"/>
<letter_ref letter_id="V"/>
<letter_ref letter_id="E"/>
<letter_ref letter_id="K"/>
<letter_ref letter_id="W"/>
<letter_ref letter_id="S"/>
<letter_ref letter_id="S"/>
<letter_ref letter_id="Q"/>
<letter_ref letter_id="D"/>
<letter_ref letter_id="V"/>
<letter_ref letter_id="E"/>
<letter_ref letter_id="L"/>
<letter_ref letter_id="R"/>
<letter_ref letter_id="V"/>
<letter_ref letter_id="T"/>
<letter_ref letter_id="V"/>
<letter_ref letter_id="Y"/>
<letter_ref letter_id="R"/>
<letter_ref letter_id="S"/>
<letter_ref letter_id="F"/>
<letter_ref letter_id="F"/>
<letter_ref letter_id="V"/>
<letter_ref letter_id="R"/>
<letter_ref letter_id="L"/>
<letter_ref letter_id="A"/>
<letter_ref letter_id="A"/>
<letter_ref letter_id="V"/>
<letter_ref letter_id="I"/>
<letter_ref letter_id="A"/>
<letter_ref letter_id="V"/>
<letter_ref letter_id="I"/>
<letter_ref letter_id="V"/>
</site>
<right_flank>SIWQTRQSNL</right_flank>
</contributing_site>
<contributing_site sequence_id="sequence_2" position="359" strand="none" pvalue="8.18e-14" >
<left_flank>IKYVLTAIYL</left_flank>
<site>
<letter_ref letter_id="L"/>
<letter_ref letter_id="I"/>
<letter_ref letter_id="I"/>
<letter_ref letter_id="Q"/>
<letter_ref letter_id="Y"/>
<letter_ref letter_id="L"/>
<letter_ref letter_id="T"/>
<letter_ref letter_id="R"/>
<letter_ref letter_id="L"/>
<letter_ref letter_id="G"/>
<letter_ref letter_id="G"/>
<letter_ref letter_id="K"/>
<letter_ref letter_id="V"/>
<letter_ref letter_id="S"/>
<letter_ref letter_id="V"/>
<letter_ref letter_id="K"/>
<letter_ref letter_id="L"/>
<letter_ref letter_id="I"/>
<letter_ref letter_id="N"/>
<letter_ref letter_id="R"/>
<letter_ref letter_id="E"/>
<letter_ref letter_id="I"/>
<letter_ref letter_id="N"/>
<letter_ref letter_id="E"/>
<letter_ref letter_id="S"/>
<letter_ref letter_id="V"/>
<letter_ref letter_id="E"/>
<letter_ref letter_id="Y"/>
<letter_ref letter_id="R"/>
<letter_ref letter_id="A"/>
<letter_ref letter_id="N"/>
<letter_ref letter_id="S"/>
<letter_ref letter_id="L"/>
<letter_ref letter_id="I"/>
<letter_ref letter_id="Y"/>
<letter_ref letter_id="K"/>
<letter_ref letter_id="V"/>
<letter_ref letter_id="F"/>
<letter_ref letter_id="G"/>
<letter_ref letter_id="L"/>
<letter_ref letter_id="Y"/>
<letter_ref letter_id="F"/>
<letter_ref letter_id="M"/>
<letter_ref letter_id="Q"/>
<letter_ref letter_id="T"/>
<letter_ref letter_id="Y"/>
<letter_ref letter_id="I"/>
<letter_ref letter_id="G"/>
<letter_ref letter_id="I"/>
<letter_ref letter_id="F"/>
</site>
<right_flank>YHVLLHRNFM</right_flank>
</contributing_site>
<contributing_site sequence_id="sequence_29" position="476" strand="none" pvalue="1.10e-13" >
<left_flank>GQEAVLLVLP</left_flank>
<site>
<letter_ref letter_id="L"/>
<letter_ref letter_id="V"/>
<letter_ref letter_id="V"/>
<letter_ref letter_id="G"/>
<letter_ref letter_id="L"/>
<letter_ref letter_id="L"/>
<letter_ref letter_id="N"/>
<letter_ref letter_id="L"/>
<letter_ref letter_id="G"/>
<letter_ref letter_id="A"/>
<letter_ref letter_id="P"/>
<letter_ref letter_id="Y"/>
<letter_ref letter_id="L"/>
<letter_ref letter_id="C"/>
<letter_ref letter_id="R"/>
<letter_ref letter_id="V"/>
<letter_ref letter_id="L"/>
<letter_ref letter_id="A"/>
<letter_ref letter_id="A"/>
<letter_ref letter_id="L"/>
<letter_ref letter_id="E"/>
<letter_ref letter_id="P"/>
<letter_ref letter_id="H"/>
<letter_ref letter_id="D"/>
<letter_ref letter_id="S"/>
<letter_ref letter_id="P"/>
<letter_ref letter_id="V"/>
<letter_ref letter_id="L"/>
<letter_ref letter_id="E"/>
<letter_ref letter_id="V"/>
<letter_ref letter_id="Y"/>
<letter_ref letter_id="V"/>
<letter_ref letter_id="A"/>
<letter_ref letter_id="I"/>
<letter_ref letter_id="C"/>
<letter_ref letter_id="R"/>
<letter_ref letter_id="N"/>
<letter_ref letter_id="L"/>
<letter_ref letter_id="I"/>
<letter_ref letter_id="L"/>
<letter_ref letter_id="K"/>
<letter_ref letter_id="L"/>
<letter_ref letter_id="A"/>
<letter_ref letter_id="I"/>
<letter_ref letter_id="L"/>
<letter_ref letter_id="G"/>
<letter_ref letter_id="T"/>
<letter_ref letter_id="L"/>
<letter_ref letter_id="C"/>
<letter_ref letter_id="Y"/>
</site>
<right_flank>HWLGRRVGVL</right_flank>
</contributing_site>
<contributing_site sequence_id="sequence_21" position="693" strand="none" pvalue="1.97e-13" >
<left_flank>TLRLMDWGIS</left_flank>
<site>
<letter_ref letter_id="M"/>
<letter_ref letter_id="A"/>
<letter_ref letter_id="L"/>
<letter_ref letter_id="T"/>
<letter_ref letter_id="M"/>
<letter_ref letter_id="I"/>
<letter_ref letter_id="N"/>
<letter_ref letter_id="F"/>
<letter_ref letter_id="A"/>
<letter_ref letter_id="S"/>
<letter_ref letter_id="A"/>
<letter_ref letter_id="F"/>
<letter_ref letter_id="V"/>
<letter_ref letter_id="I"/>
<letter_ref letter_id="N"/>
<letter_ref letter_id="Q"/>
<letter_ref letter_id="L"/>
<letter_ref letter_id="T"/>
<letter_ref letter_id="V"/>
<letter_ref letter_id="F"/>
<letter_ref letter_id="D"/>
<letter_ref letter_id="R"/>
<letter_ref letter_id="F"/>
<letter_ref letter_id="K"/>
<letter_ref letter_id="T"/>
<letter_ref letter_id="R"/>
<letter_ref letter_id="D"/>
<letter_ref letter_id="H"/>
<letter_ref letter_id="T"/>
<letter_ref letter_id="W"/>
<letter_ref letter_id="K"/>
<letter_ref letter_id="A"/>
<letter_ref letter_id="A"/>
<letter_ref letter_id="I"/>
<letter_ref letter_id="I"/>
<letter_ref letter_id="K"/>
<letter_ref letter_id="L"/>
<letter_ref letter_id="F"/>
<letter_ref letter_id="L"/>
<letter_ref letter_id="F"/>
<letter_ref letter_id="R"/>
<letter_ref letter_id="V"/>
<letter_ref letter_id="I"/>
<letter_ref letter_id="G"/>
<letter_ref letter_id="V"/>
<letter_ref letter_id="I"/>
<letter_ref letter_id="A"/>
<letter_ref letter_id="F"/>
<letter_ref letter_id="Y"/>
<letter_ref letter_id="Q"/>
</site>
<right_flank>AIYQADPCSG</right_flank>
</contributing_site>
<contributing_site sequence_id="sequence_50" position="445" strand="none" pvalue="2.11e-13" >
<left_flank>IKFISEIING</left_flank>
<site>
<letter_ref letter_id="L"/>
<letter_ref letter_id="I"/>
<letter_ref letter_id="I"/>
<letter_ref letter_id="A"/>
<letter_ref letter_id="C"/>
<letter_ref letter_id="I"/>
<letter_ref letter_id="S"/>
<letter_ref letter_id="K"/>
<letter_ref letter_id="M"/>
<letter_ref letter_id="V"/>
<letter_ref letter_id="Y"/>
<letter_ref letter_id="M"/>
<letter_ref letter_id="I"/>
<letter_ref letter_id="I"/>
<letter_ref letter_id="I"/>
<letter_ref letter_id="P"/>
<letter_ref letter_id="L"/>
<letter_ref letter_id="N"/>
<letter_ref letter_id="K"/>
<letter_ref letter_id="F"/>
<letter_ref letter_id="E"/>
<letter_ref letter_id="G"/>
<letter_ref letter_id="L"/>
<letter_ref letter_id="A"/>
<letter_ref letter_id="N"/>
<letter_ref letter_id="Q"/>
<letter_ref letter_id="D"/>
<letter_ref letter_id="S"/>
<letter_ref letter_id="R"/>
<letter_ref letter_id="T"/>
<letter_ref letter_id="K"/>
<letter_ref letter_id="L"/>
<letter_ref letter_id="L"/>
<letter_ref letter_id="Y"/>
<letter_ref letter_id="L"/>
<letter_ref letter_id="K"/>
<letter_ref letter_id="K"/>
<letter_ref letter_id="F"/>
<letter_ref letter_id="F"/>
<letter_ref letter_id="S"/>
<letter_ref letter_id="E"/>
<letter_ref letter_id="I"/>
<letter_ref letter_id="F"/>
<letter_ref letter_id="P"/>
<letter_ref letter_id="I"/>
<letter_ref letter_id="L"/>
<letter_ref letter_id="A"/>
<letter_ref letter_id="S"/>
<letter_ref letter_id="I"/>
<letter_ref letter_id="L"/>
</site>
<right_flank>MSYSVILEND</right_flank>
</contributing_site>
<contributing_site sequence_id="sequence_49" position="507" strand="none" pvalue="6.15e-13" >
<left_flank>TGQLLALVPN</left_flank>
<site>
<letter_ref letter_id="I"/>
<letter_ref letter_id="I"/>
<letter_ref letter_id="P"/>
<letter_ref letter_id="S"/>
<letter_ref letter_id="A"/>
<letter_ref letter_id="V"/>
<letter_ref letter_id="N"/>
<letter_ref letter_id="G"/>
<letter_ref letter_id="I"/>
<letter_ref letter_id="M"/>
<letter_ref letter_id="P"/>
<letter_ref letter_id="Q"/>
<letter_ref letter_id="V"/>
<letter_ref letter_id="V"/>
<letter_ref letter_id="D"/>
<letter_ref letter_id="F"/>
<letter_ref letter_id="C"/>
<letter_ref letter_id="V"/>
<letter_ref letter_id="D"/>
<letter_ref letter_id="F"/>
<letter_ref letter_id="E"/>
<letter_ref letter_id="E"/>
<letter_ref letter_id="W"/>
<letter_ref letter_id="D"/>
<letter_ref letter_id="D"/>
<letter_ref letter_id="P"/>
<letter_ref letter_id="A"/>
<letter_ref letter_id="F"/>
<letter_ref letter_id="V"/>
<letter_ref letter_id="L"/>
<letter_ref letter_id="K"/>
<letter_ref letter_id="M"/>
<letter_ref letter_id="R"/>
<letter_ref letter_id="V"/>
<letter_ref letter_id="S"/>
<letter_ref letter_id="R"/>
<letter_ref letter_id="L"/>
<letter_ref letter_id="Y"/>
<letter_ref letter_id="A"/>
<letter_ref letter_id="A"/>
<letter_ref letter_id="K"/>
<letter_ref letter_id="I"/>
<letter_ref letter_id="L"/>
<letter_ref letter_id="N"/>
<letter_ref letter_id="A"/>
<letter_ref letter_id="L"/>
<letter_ref letter_id="I"/>
<letter_ref letter_id="Q"/>
<letter_ref letter_id="V"/>
<letter_ref letter_id="A"/>
</site>
<right_flank>LVFILFHGAD</right_flank>
</contributing_site>
<contributing_site sequence_id="sequence_43" position="569" strand="none" pvalue="2.12e-11" >
<left_flank>VSVVEGFAPA</left_flank>
<site>
<letter_ref letter_id="I"/>
<letter_ref letter_id="F"/>
<letter_ref letter_id="L"/>
<letter_ref letter_id="V"/>
<letter_ref letter_id="L"/>
<letter_ref letter_id="S"/>
<letter_ref letter_id="L"/>
<letter_ref letter_id="V"/>
<letter_ref letter_id="L"/>
<letter_ref letter_id="A"/>
<letter_ref letter_id="K"/>
<letter_ref letter_id="H"/>
<letter_ref letter_id="I"/>
<letter_ref letter_id="I"/>
<letter_ref letter_id="R"/>
<letter_ref letter_id="W"/>
<letter_ref letter_id="I"/>
<letter_ref letter_id="I"/>
<letter_ref letter_id="H"/>
<letter_ref letter_id="R"/>
<letter_ref letter_id="S"/>
<letter_ref letter_id="Y"/>
<letter_ref letter_id="E"/>
<letter_ref letter_id="W"/>
<letter_ref letter_id="A"/>
<letter_ref letter_id="K"/>
<letter_ref letter_id="S"/>
<letter_ref letter_id="T"/>
<letter_ref letter_id="V"/>
<letter_ref letter_id="E"/>
<letter_ref letter_id="W"/>
<letter_ref letter_id="K"/>
<letter_ref letter_id="T"/>
<letter_ref letter_id="M"/>
<letter_ref letter_id="T"/>
<letter_ref letter_id="T"/>
<letter_ref letter_id="Y"/>
<letter_ref letter_id="W"/>
<letter_ref letter_id="S"/>
<letter_ref letter_id="F"/>
<letter_ref letter_id="L"/>
<letter_ref letter_id="I"/>
<letter_ref letter_id="I"/>
<letter_ref letter_id="H"/>
<letter_ref letter_id="V"/>
<letter_ref letter_id="V"/>
<letter_ref letter_id="F"/>
<letter_ref letter_id="V"/>
<letter_ref letter_id="S"/>
<letter_ref letter_id="T"/>
</site>
<right_flank>FGGTLSKILS</right_flank>
</contributing_site>
</contributing_sites>
</motif>
<motif id="motif_3" name="NSASWLLVPWEQPJKEIRSYFGEGVALYFAFLRFYTLLLLVLALLGVAFF" alt="MEME-3" width="50" sites="55" ic="63.8" re="57.1" llr="2176" e_value="3.7e-296" bayes_threshold="9.76743" elapsed_time="18.138661">
<scores>
<alphabet_matrix>
<alphabet_array>
<value letter_id="A">-123</value>
<value letter_id="C">-413</value>
<value letter_id="D">95</value>
<value letter_id="E">108</value>
<value letter_id="F">-175</value>
<value letter_id="G">79</value>
<value letter_id="H">4</value>
<value letter_id="I">-92</value>
<value letter_id="K">91</value>
<value letter_id="L">16</value>
<value letter_id="M">-326</value>
<value letter_id="N">165</value>
<value letter_id="P">-371</value>
<value letter_id="Q">-7</value>
<value letter_id="R">-108</value>
<value letter_id="S">-36</value>
<value letter_id="T">66</value>
<value letter_id="V">-162</value>
<value letter_id="W">-472</value>
<value letter_id="Y">-400</value>
</alphabet_array>
<alphabet_array>
<value letter_id="A">-56</value>
<value letter_id="C">-412</value>
<value letter_id="D">29</value>
<value letter_id="E">66</value>
<value letter_id="F">13</value>
<value letter_id="G">-41</value>
<value letter_id="H">-221</value>
<value letter_id="I">-92</value>
<value letter_id="K">-94</value>
<value letter_id="L">-60</value>
<value letter_id="M">48</value>
<value letter_id="N">147</value>
<value letter_id="P">-35</value>
<value letter_id="Q">-76</value>
<value letter_id="R">-38</value>
<value letter_id="S">69</value>
<value letter_id="T">-46</value>
<value letter_id="V">-162</value>
<value letter_id="W">275</value>
<value letter_id="Y">-116</value>
</alphabet_array>
<alphabet_array>
<value letter_id="A">129</value>
<value letter_id="C">170</value>
<value letter_id="D">62</value>
<value letter_id="E">-287</value>
<value letter_id="F">74</value>
<value letter_id="G">-129</value>
<value letter_id="H">85</value>
<value letter_id="I">14</value>
<value letter_id="K">-52</value>
<value letter_id="L">24</value>
<value letter_id="M">-29</value>
<value letter_id="N">-307</value>
<value letter_id="P">-126</value>
<value letter_id="Q">68</value>
<value letter_id="R">-48</value>
<value letter_id="S">-164</value>
<value letter_id="T">-122</value>
<value letter_id="V">-59</value>
<value letter_id="W">157</value>
<value letter_id="Y">-22</value>
</alphabet_array>
<alphabet_array>
<value letter_id="A">94</value>
<value letter_id="C">-409</value>
<value letter_id="D">-255</value>
<value letter_id="E">-38</value>
<value letter_id="F">-174</value>
<value letter_id="G">-41</value>
<value letter_id="H">4</value>
<value letter_id="I">-178</value>
<value letter_id="K">110</value>
<value letter_id="L">-59</value>
<value letter_id="M">-42</value>
<value letter_id="N">37</value>
<value letter_id="P">-372</value>
<value letter_id="Q">-213</value>
<value letter_id="R">97</value>
<value letter_id="S">102</value>
<value letter_id="T">129</value>
<value letter_id="V">-79</value>
<value letter_id="W">-470</value>
<value letter_id="Y">-116</value>
</alphabet_array>
<alphabet_array>
<value letter_id="A">-56</value>
<value letter_id="C">-413</value>
<value letter_id="D">-93</value>
<value letter_id="E">-37</value>
<value letter_id="F">-83</value>
<value letter_id="G">79</value>
<value letter_id="H">-221</value>
<value letter_id="I">-92</value>
<value letter_id="K">9</value>
<value letter_id="L">-149</value>
<value letter_id="M">-326</value>
<value letter_id="N">73</value>
<value letter_id="P">-35</value>
<value letter_id="Q">-76</value>
<value letter_id="R">74</value>
<value letter_id="S">-2</value>
<value letter_id="T">66</value>
<value letter_id="V">-162</value>
<value letter_id="W">352</value>
<value letter_id="Y">-26</value>
</alphabet_array>
<alphabet_array>
<value letter_id="A">-57</value>
<value letter_id="C">-407</value>
<value letter_id="D">-257</value>
<value letter_id="E">38</value>
<value letter_id="F">-83</value>
<value letter_id="G">79</value>
<value letter_id="H">3</value>
<value letter_id="I">2</value>
<value letter_id="K">68</value>
<value letter_id="L">51</value>
<value letter_id="M">-41</value>
<value letter_id="N">-12</value>
<value letter_id="P">-122</value>
<value letter_id="Q">-8</value>
<value letter_id="R">45</value>
<value letter_id="S">-82</value>
<value letter_id="T">-118</value>
<value letter_id="V">42</value>
<value letter_id="W">154</value>
<value letter_id="Y">-26</value>
</alphabet_array>
<alphabet_array>
<value letter_id="A">-249</value>
<value letter_id="C">166</value>
<value letter_id="D">-93</value>
<value letter_id="E">-99</value>
<value letter_id="F">-27</value>
<value letter_id="G">-123</value>
<value letter_id="H">88</value>
<value letter_id="I">-440</value>
<value letter_id="K">9</value>
<value letter_id="L">35</value>
<value letter_id="M">-42</value>
<value letter_id="N">73</value>
<value letter_id="P">58</value>
<value letter_id="Q">-76</value>
<value letter_id="R">73</value>
<value letter_id="S">-81</value>
<value letter_id="T">38</value>
<value letter_id="V">11</value>
<value letter_id="W">195</value>
<value letter_id="Y">69</value>
</alphabet_array>
<alphabet_array>
<value letter_id="A">-60</value>
<value letter_id="C">115</value>
<value letter_id="D">-115</value>
<value letter_id="E">29</value>
<value letter_id="F">75</value>
<value letter_id="G">10</value>
<value letter_id="H">-286</value>
<value letter_id="I">68</value>
<value letter_id="K">-290</value>
<value letter_id="L">-47</value>
<value letter_id="M">110</value>
<value letter_id="N">100</value>
<value letter_id="P">-36</value>
<value letter_id="Q">-101</value>
<value letter_id="R">-130</value>
<value letter_id="S">-6</value>
<value letter_id="T">-48</value>
<value letter_id="V">77</value>
<value letter_id="W">4</value>
<value letter_id="Y">-22</value>
</alphabet_array>
<alphabet_array>
<value letter_id="A">-63</value>
<value letter_id="C">175</value>
<value letter_id="D">-509</value>
<value letter_id="E">-458</value>
<value letter_id="F">-67</value>
<value letter_id="G">-136</value>
<value letter_id="H">-364</value>
<value letter_id="I">52</value>
<value letter_id="K">-160</value>
<value letter_id="L">91</value>
<value letter_id="M">-18</value>
<value letter_id="N">-29</value>
<value letter_id="P">227</value>
<value letter_id="Q">-122</value>
<value letter_id="R">-148</value>
<value letter_id="S">-48</value>
<value letter_id="T">-126</value>
<value letter_id="V">-42</value>
<value letter_id="W">-415</value>
<value letter_id="Y">131</value>
</alphabet_array>
<alphabet_array>
<value letter_id="A">-125</value>
<value letter_id="C">110</value>
<value letter_id="D">-22</value>
<value letter_id="E">-106</value>
<value letter_id="F">71</value>
<value letter_id="G">-125</value>
<value letter_id="H">3</value>
<value letter_id="I">-87</value>
<value letter_id="K">109</value>
<value letter_id="L">18</value>
<value letter_id="M">-308</value>
<value letter_id="N">-89</value>
<value letter_id="P">-380</value>
<value letter_id="Q">-226</value>
<value letter_id="R">44</value>
<value letter_id="S">-84</value>
<value letter_id="T">-119</value>
<value letter_id="V">-74</value>
<value letter_id="W">340</value>
<value letter_id="Y">72</value>
</alphabet_array>
<alphabet_array>
<value letter_id="A">-123</value>
<value letter_id="C">13</value>
<value letter_id="D">-253</value>
<value letter_id="E">154</value>
<value letter_id="F">91</value>
<value letter_id="G">11</value>
<value letter_id="H">4</value>
<value letter_id="I">-180</value>
<value letter_id="K">41</value>
<value letter_id="L">-426</value>
<value letter_id="M">48</value>
<value letter_id="N">73</value>
<value letter_id="P">-121</value>
<value letter_id="Q">-76</value>
<value letter_id="R">97</value>
<value letter_id="S">-36</value>
<value letter_id="T">2</value>
<value letter_id="V">-374</value>
<value letter_id="W">96</value>
<value letter_id="Y">100</value>
</alphabet_array>
<alphabet_array>
<value letter_id="A">-123</value>
<value letter_id="C">109</value>
<value letter_id="D">-95</value>
<value letter_id="E">-101</value>
<value letter_id="F">-27</value>
<value letter_id="G">11</value>
<value letter_id="H">3</value>
<value letter_id="I">33</value>
<value letter_id="K">-96</value>
<value letter_id="L">-96</value>
<value letter_id="M">103</value>
<value letter_id="N">-86</value>
<value letter_id="P">-374</value>
<value letter_id="Q">229</value>
<value letter_id="R">-110</value>
<value letter_id="S">69</value>
<value letter_id="T">66</value>
<value letter_id="V">-78</value>
<value letter_id="W">-469</value>
<value letter_id="Y">-26</value>
</alphabet_array>
<alphabet_array>
<value letter_id="A">-11</value>
<value letter_id="C">-413</value>
<value letter_id="D">119</value>
<value letter_id="E">-99</value>
<value letter_id="F">-491</value>
<value letter_id="G">-331</value>
<value letter_id="H">-221</value>
<value letter_id="I">-180</value>
<value letter_id="K">142</value>
<value letter_id="L">-426</value>
<value letter_id="M">-42</value>
<value letter_id="N">-11</value>
<value letter_id="P">261</value>
<value letter_id="Q">-7</value>
<value letter_id="R">-38</value>
<value letter_id="S">26</value>
<value letter_id="T">90</value>
<value letter_id="V">-375</value>
<value letter_id="W">-472</value>
<value letter_id="Y">-401</value>
</alphabet_array>
<alphabet_array>
<value letter_id="A">-133</value>
<value letter_id="C">-321</value>
<value letter_id="D">91</value>
<value letter_id="E">-11</value>
<value letter_id="F">-72</value>
<value letter_id="G">-391</value>
<value letter_id="H">-303</value>
<value letter_id="I">185</value>
<value letter_id="K">-136</value>
<value letter_id="L">110</value>
<value letter_id="M">-248</value>
<value letter_id="N">-23</value>
<value letter_id="P">-436</value>
<value letter_id="Q">-319</value>
<value letter_id="R">-51</value>
<value letter_id="S">-7</value>
<value letter_id="T">-124</value>
<value letter_id="V">79</value>
<value letter_id="W">4</value>
<value letter_id="Y">-389</value>
</alphabet_array>
<alphabet_array>
<value letter_id="A">-249</value>
<value letter_id="C">-413</value>
<value letter_id="D">201</value>
<value letter_id="E">-37</value>
<value letter_id="F">-83</value>
<value letter_id="G">-123</value>
<value letter_id="H">179</value>
<value letter_id="I">-443</value>
<value letter_id="K">169</value>
<value letter_id="L">-149</value>
<value letter_id="M">48</value>
<value letter_id="N">73</value>
<value letter_id="P">-121</value>
<value letter_id="Q">39</value>
<value letter_id="R">45</value>
<value letter_id="S">-147</value>
<value letter_id="T">-46</value>
<value letter_id="V">-374</value>
<value letter_id="W">154</value>
<value letter_id="Y">-26</value>
</alphabet_array>
<alphabet_array>
<value letter_id="A">-11</value>
<value letter_id="C">-413</value>
<value letter_id="D">66</value>
<value letter_id="E">154</value>
<value letter_id="F">-175</value>
<value letter_id="G">-331</value>
<value letter_id="H">4</value>
<value letter_id="I">-92</value>
<value letter_id="K">91</value>
<value letter_id="L">-30</value>
<value letter_id="M">48</value>
<value letter_id="N">-11</value>
<value letter_id="P">-371</value>
<value letter_id="Q">146</value>
<value letter_id="R">74</value>
<value letter_id="S">-36</value>
<value letter_id="T">-46</value>
<value letter_id="V">-79</value>
<value letter_id="W">-472</value>
<value letter_id="Y">-400</value>
</alphabet_array>
<alphabet_array>
<value letter_id="A">-195</value>
<value letter_id="C">-307</value>
<value letter_id="D">-21</value>
<value letter_id="E">-443</value>
<value letter_id="F">-205</value>
<value letter_id="G">-434</value>
<value letter_id="H">-396</value>
<value letter_id="I">317</value>
<value letter_id="K">-410</value>
<value letter_id="L">13</value>
<value letter_id="M">-128</value>
<value letter_id="N">-397</value>
<value letter_id="P">-471</value>
<value letter_id="Q">-194</value>
<value letter_id="R">-217</value>
<value letter_id="S">-170</value>
<value letter_id="T">-300</value>
<value letter_id="V">88</value>
<value letter_id="W">-417</value>
<value letter_id="Y">-42</value>
</alphabet_array>
<alphabet_array>
<value letter_id="A">-12</value>
<value letter_id="C">-386</value>
<value letter_id="D">-273</value>
<value letter_id="E">154</value>
<value letter_id="F">-171</value>
<value letter_id="G">79</value>
<value letter_id="H">140</value>
<value letter_id="I">5</value>
<value letter_id="K">39</value>
<value letter_id="L">-93</value>
<value letter_id="M">-38</value>
<value letter_id="N">-89</value>
<value letter_id="P">-383</value>
<value letter_id="Q">-229</value>
<value letter_id="R">239</value>
<value letter_id="S">-285</value>
<value letter_id="T">-273</value>
<value letter_id="V">-151</value>
<value letter_id="W">0</value>
<value letter_id="Y">-115</value>
</alphabet_array>
<alphabet_array>
<value letter_id="A">23</value>
<value letter_id="C">-413</value>
<value letter_id="D">158</value>
<value letter_id="E">88</value>
<value letter_id="F">-491</value>
<value letter_id="G">104</value>
<value letter_id="H">-221</value>
<value letter_id="I">-444</value>
<value letter_id="K">68</value>
<value letter_id="L">-97</value>
<value letter_id="M">-327</value>
<value letter_id="N">165</value>
<value letter_id="P">-371</value>
<value letter_id="Q">39</value>
<value letter_id="R">-38</value>
<value letter_id="S">102</value>
<value letter_id="T">-268</value>
<value letter_id="V">-375</value>
<value letter_id="W">-472</value>
<value letter_id="Y">-116</value>
</alphabet_array>
<alphabet_array>
<value letter_id="A">-123</value>
<value letter_id="C">-412</value>
<value letter_id="D">-94</value>
<value letter_id="E">-100</value>
<value letter_id="F">-472</value>
<value letter_id="G">-332</value>
<value letter_id="H">256</value>
<value letter_id="I">-443</value>
<value letter_id="K">41</value>
<value letter_id="L">-5</value>
<value letter_id="M">-327</value>
<value letter_id="N">-85</value>
<value letter_id="P">-372</value>
<value letter_id="Q">125</value>
<value letter_id="R">74</value>
<value letter_id="S">-273</value>
<value letter_id="T">-119</value>
<value letter_id="V">-27</value>
<value letter_id="W">-468</value>
<value letter_id="Y">289</value>
</alphabet_array>
<alphabet_array>
<value letter_id="A">-163</value>
<value letter_id="C">142</value>
<value letter_id="D">-468</value>
<value letter_id="E">-479</value>
<value letter_id="F">366</value>
<value letter_id="G">-461</value>
<value letter_id="H">-113</value>
<value letter_id="I">-206</value>
<value letter_id="K">-260</value>
<value letter_id="L">-124</value>
<value letter_id="M">-248</value>
<value letter_id="N">-463</value>
<value letter_id="P">-439</value>
<value letter_id="Q">-503</value>
<value letter_id="R">-503</value>
<value letter_id="S">-393</value>
<value letter_id="T">-242</value>
<value letter_id="V">-306</value>
<value letter_id="W">-266</value>
<value letter_id="Y">57</value>
</alphabet_array>
<alphabet_array>
<value letter_id="A">-288</value>
<value letter_id="C">-413</value>
<value letter_id="D">-343</value>
<value letter_id="E">-431</value>
<value letter_id="F">-132</value>
<value letter_id="G">416</value>
<value letter_id="H">-394</value>
<value letter_id="I">-571</value>
<value letter_id="K">-422</value>
<value letter_id="L">-611</value>
<value letter_id="M">-481</value>
<value letter_id="N">-63</value>
<value letter_id="P">-484</value>
<value letter_id="Q">-476</value>
<value letter_id="R">-419</value>
<value letter_id="S">-89</value>
<value letter_id="T">-452</value>
<value letter_id="V">-496</value>
<value letter_id="W">-501</value>
<value letter_id="Y">-533</value>
</alphabet_array>
<alphabet_array>
<value letter_id="A">51</value>
<value letter_id="C">-404</value>
<value letter_id="D">-95</value>
<value letter_id="E">234</value>
<value letter_id="F">-482</value>
<value letter_id="G">-41</value>
<value letter_id="H">3</value>
<value letter_id="I">-90</value>
<value letter_id="K">-204</value>
<value letter_id="L">-4</value>
<value letter_id="M">-41</value>
<value letter_id="N">-245</value>
<value letter_id="P">-35</value>
<value letter_id="Q">-216</value>
<value letter_id="R">-110</value>
<value letter_id="S">116</value>
<value letter_id="T">66</value>
<value letter_id="V">-158</value>
<value letter_id="W">-468</value>
<value letter_id="Y">-400</value>
</alphabet_array>
<alphabet_array>
<value letter_id="A">-123</value>
<value letter_id="C">-413</value>
<value letter_id="D">174</value>
<value letter_id="E">-37</value>
<value letter_id="F">-491</value>
<value letter_id="G">212</value>
<value letter_id="H">4</value>
<value letter_id="I">-180</value>
<value letter_id="K">169</value>
<value letter_id="L">-97</value>
<value letter_id="M">-42</value>
<value letter_id="N">-84</value>
<value letter_id="P">-371</value>
<value letter_id="Q">-76</value>
<value letter_id="R">-38</value>
<value letter_id="S">49</value>
<value letter_id="T">-268</value>
<value letter_id="V">-27</value>
<value letter_id="W">-472</value>
<value letter_id="Y">-400</value>
</alphabet_array>
<alphabet_array>
<value letter_id="A">95</value>
<value letter_id="C">-295</value>
<value letter_id="D">-137</value>
<value letter_id="E">-498</value>
<value letter_id="F">-151</value>
<value letter_id="G">-443</value>
<value letter_id="H">-383</value>
<value letter_id="I">239</value>
<value letter_id="K">-473</value>
<value letter_id="L">-72</value>
<value letter_id="M">-18</value>
<value letter_id="N">-452</value>
<value letter_id="P">-491</value>
<value letter_id="Q">-449</value>
<value letter_id="R">-461</value>
<value letter_id="S">-102</value>
<value letter_id="T">-314</value>
<value letter_id="V">245</value>
<value letter_id="W">-419</value>
<value letter_id="Y">-390</value>
</alphabet_array>
<alphabet_array>
<value letter_id="A">213</value>
<value letter_id="C">25</value>
<value letter_id="D">-447</value>
<value letter_id="E">-400</value>
<value letter_id="F">-382</value>
<value letter_id="G">161</value>
<value letter_id="H">-342</value>
<value letter_id="I">-61</value>
<value letter_id="K">-384</value>
<value letter_id="L">-121</value>
<value letter_id="M">-233</value>
<value letter_id="N">-118</value>
<value letter_id="P">-463</value>
<value letter_id="Q">-31</value>
<value letter_id="R">-3</value>
<value letter_id="S">84</value>
<value letter_id="T">-50</value>
<value letter_id="V">101</value>
<value letter_id="W">-420</value>
<value letter_id="Y">-22</value>
</alphabet_array>
<alphabet_array>
<value letter_id="A">-15</value>
<value letter_id="C">-290</value>
<value letter_id="D">-543</value>
<value letter_id="E">-490</value>
<value letter_id="F">79</value>
<value letter_id="G">-137</value>
<value letter_id="H">82</value>
<value letter_id="I">76</value>
<value letter_id="K">-465</value>
<value letter_id="L">114</value>
<value letter_id="M">154</value>
<value letter_id="N">-122</value>
<value letter_id="P">-485</value>
<value letter_id="Q">-441</value>
<value letter_id="R">-59</value>
<value letter_id="S">130</value>
<value letter_id="T">-309</value>
<value letter_id="V">2</value>
<value letter_id="W">-413</value>
<value letter_id="Y">35</value>
</alphabet_array>
<alphabet_array>
<value letter_id="A">-261</value>
<value letter_id="C">-262</value>
<value letter_id="D">-354</value>
<value letter_id="E">-348</value>
<value letter_id="F">52</value>
<value letter_id="G">-375</value>
<value letter_id="H">41</value>
<value letter_id="I">-180</value>
<value letter_id="K">-354</value>
<value letter_id="L">-151</value>
<value letter_id="M">-262</value>
<value letter_id="N">-136</value>
<value letter_id="P">-382</value>
<value letter_id="Q">-362</value>
<value letter_id="R">-344</value>
<value letter_id="S">-311</value>
<value letter_id="T">-36</value>
<value letter_id="V">-304</value>
<value letter_id="W">83</value>
<value letter_id="Y">405</value>
</alphabet_array>
<alphabet_array>
<value letter_id="A">-365</value>
<value letter_id="C">-257</value>
<value letter_id="D">-465</value>
<value letter_id="E">-478</value>
<value letter_id="F">379</value>
<value letter_id="G">-462</value>
<value letter_id="H">-404</value>
<value letter_id="I">-115</value>
<value letter_id="K">-493</value>
<value letter_id="L">-85</value>
<value letter_id="M">-249</value>
<value letter_id="N">-463</value>
<value letter_id="P">-437</value>
<value letter_id="Q">-507</value>
<value letter_id="R">-506</value>
<value letter_id="S">-263</value>
<value letter_id="T">-250</value>
<value letter_id="V">-312</value>
<value letter_id="W">-262</value>
<value letter_id="Y">-86</value>
</alphabet_array>
<alphabet_array>
<value letter_id="A">198</value>
<value letter_id="C">-369</value>
<value letter_id="D">-24</value>
<value letter_id="E">-244</value>
<value letter_id="F">-24</value>
<value letter_id="G">-351</value>
<value letter_id="H">-248</value>
<value letter_id="I">-81</value>
<value letter_id="K">-109</value>
<value letter_id="L">-25</value>
<value letter_id="M">-290</value>
<value letter_id="N">-16</value>
<value letter_id="P">-393</value>
<value letter_id="Q">-14</value>
<value letter_id="R">96</value>
<value letter_id="S">24</value>
<value letter_id="T">67</value>
<value letter_id="V">71</value>
<value letter_id="W">1</value>
<value letter_id="Y">-396</value>
</alphabet_array>
<alphabet_array>
<value letter_id="A">-308</value>
<value letter_id="C">-297</value>
<value letter_id="D">-553</value>
<value letter_id="E">-500</value>
<value letter_id="F">307</value>
<value letter_id="G">-445</value>
<value letter_id="H">-383</value>
<value letter_id="I">-55</value>
<value letter_id="K">-475</value>
<value letter_id="L">-71</value>
<value letter_id="M">64</value>
<value letter_id="N">-455</value>
<value letter_id="P">-493</value>
<value letter_id="Q">-33</value>
<value letter_id="R">-463</value>
<value letter_id="S">-102</value>
<value letter_id="T">-129</value>
<value letter_id="V">-105</value>
<value letter_id="W">359</value>
<value letter_id="Y">-388</value>
</alphabet_array>
<alphabet_array>
<value letter_id="A">-365</value>
<value letter_id="C">-334</value>
<value letter_id="D">-172</value>
<value letter_id="E">-478</value>
<value letter_id="F">-92</value>
<value letter_id="G">-177</value>
<value letter_id="H">-49</value>
<value letter_id="I">-2</value>
<value letter_id="K">-108</value>
<value letter_id="L">252</value>
<value letter_id="M">97</value>
<value letter_id="N">-478</value>
<value letter_id="P">-465</value>
<value letter_id="Q">58</value>
<value letter_id="R">-429</value>
<value letter_id="S">-458</value>
<value letter_id="T">-171</value>
<value letter_id="V">-33</value>
<value letter_id="W">-29</value>
<value letter_id="Y">-57</value>
</alphabet_array>
<alphabet_array>
<value letter_id="A">-123</value>
<value letter_id="C">-413</value>
<value letter_id="D">-254</value>
<value letter_id="E">-99</value>
<value letter_id="F">-491</value>
<value letter_id="G">232</value>
<value letter_id="H">-221</value>
<value letter_id="I">-443</value>
<value letter_id="K">91</value>
<value letter_id="L">-60</value>
<value letter_id="M">-42</value>
<value letter_id="N">-84</value>
<value letter_id="P">-372</value>
<value letter_id="Q">-7</value>
<value letter_id="R">231</value>
<value letter_id="S">-36</value>
<value letter_id="T">-118</value>
<value letter_id="V">-375</value>
<value letter_id="W">-1</value>
<value letter_id="Y">29</value>
</alphabet_array>
<alphabet_array>
<value letter_id="A">-299</value>
<value letter_id="C">-289</value>
<value letter_id="D">-538</value>
<value letter_id="E">-168</value>
<value letter_id="F">176</value>
<value letter_id="G">-435</value>
<value letter_id="H">210</value>
<value letter_id="I">-54</value>
<value letter_id="K">-463</value>
<value letter_id="L">-11</value>
<value letter_id="M">115</value>
<value letter_id="N">-444</value>
<value letter_id="P">-483</value>
<value letter_id="Q">22</value>
<value letter_id="R">-452</value>
<value letter_id="S">-101</value>
<value letter_id="T">1</value>
<value letter_id="V">2</value>
<value letter_id="W">346</value>
<value letter_id="Y">108</value>
</alphabet_array>
<alphabet_array>
<value letter_id="A">-302</value>
<value letter_id="C">175</value>
<value letter_id="D">-547</value>
<value letter_id="E">-494</value>
<value letter_id="F">-67</value>
<value letter_id="G">-137</value>
<value letter_id="H">-377</value>
<value letter_id="I">168</value>
<value letter_id="K">-469</value>
<value letter_id="L">91</value>
<value letter_id="M">184</value>
<value letter_id="N">-122</value>
<value letter_id="P">-487</value>
<value letter_id="Q">-444</value>
<value letter_id="R">-457</value>
<value letter_id="S">-406</value>
<value letter_id="T">-311</value>
<value letter_id="V">-41</value>
<value letter_id="W">-414</value>
<value letter_id="Y">287</value>
</alphabet_array>
<alphabet_array>
<value letter_id="A">-138</value>
<value letter_id="C">-290</value>
<value letter_id="D">-545</value>
<value letter_id="E">-492</value>
<value letter_id="F">24</value>
<value letter_id="G">-137</value>
<value letter_id="H">-376</value>
<value letter_id="I">129</value>
<value letter_id="K">-467</value>
<value letter_id="L">91</value>
<value letter_id="M">64</value>
<value letter_id="N">-446</value>
<value letter_id="P">-485</value>
<value letter_id="Q">-125</value>
<value letter_id="R">-150</value>
<value letter_id="S">-49</value>
<value letter_id="T">229</value>
<value letter_id="V">2</value>
<value letter_id="W">-413</value>
<value letter_id="Y">35</value>
</alphabet_array>
<alphabet_array>
<value letter_id="A">-12</value>
<value letter_id="C">16</value>
<value letter_id="D">-280</value>
<value letter_id="E">-110</value>
<value letter_id="F">-80</value>
<value letter_id="G">144</value>
<value letter_id="H">-241</value>
<value letter_id="I">62</value>
<value letter_id="K">65</value>
<value letter_id="L">54</value>
<value letter_id="M">-37</value>
<value letter_id="N">-91</value>
<value letter_id="P">-123</value>
<value letter_id="Q">72</value>
<value letter_id="R">-42</value>
<value letter_id="S">-38</value>
<value letter_id="T">38</value>
<value letter_id="V">-148</value>
<value letter_id="W">1</value>
<value letter_id="Y">-25</value>
</alphabet_array>
<alphabet_array>
<value letter_id="A">51</value>
<value letter_id="C">-289</value>
<value letter_id="D">-545</value>
<value letter_id="E">-492</value>
<value letter_id="F">54</value>
<value letter_id="G">-436</value>
<value letter_id="H">-376</value>
<value letter_id="I">26</value>
<value letter_id="K">-467</value>
<value letter_id="L">103</value>
<value letter_id="M">208</value>
<value letter_id="N">-122</value>
<value letter_id="P">-485</value>
<value letter_id="Q">-125</value>
<value letter_id="R">-455</value>
<value letter_id="S">-49</value>
<value letter_id="T">1</value>
<value letter_id="V">122</value>
<value letter_id="W">259</value>
<value letter_id="Y">-108</value>
</alphabet_array>
<alphabet_array>
<value letter_id="A">-63</value>
<value letter_id="C">175</value>
<value letter_id="D">-136</value>
<value letter_id="E">-492</value>
<value letter_id="F">79</value>
<value letter_id="G">-437</value>
<value letter_id="H">-376</value>
<value letter_id="I">-119</value>
<value letter_id="K">-467</value>
<value letter_id="L">192</value>
<value letter_id="M">-220</value>
<value letter_id="N">244</value>
<value letter_id="P">-485</value>
<value letter_id="Q">-442</value>
<value letter_id="R">-455</value>
<value letter_id="S">-404</value>
<value letter_id="T">-127</value>
<value letter_id="V">-41</value>
<value letter_id="W">-413</value>
<value letter_id="Y">-19</value>
</alphabet_array>
<alphabet_array>
<value letter_id="A">-63</value>
<value letter_id="C">-289</value>
<value letter_id="D">-545</value>
<value letter_id="E">-492</value>
<value letter_id="F">24</value>
<value letter_id="G">-137</value>
<value letter_id="H">-376</value>
<value letter_id="I">129</value>
<value letter_id="K">-467</value>
<value letter_id="L">103</value>
<value letter_id="M">208</value>
<value letter_id="N">-447</value>
<value letter_id="P">-485</value>
<value letter_id="Q">-125</value>
<value letter_id="R">-150</value>
<value letter_id="S">20</value>
<value letter_id="T">-49</value>
<value letter_id="V">122</value>
<value letter_id="W">201</value>
<value letter_id="Y">-384</value>
</alphabet_array>
<alphabet_array>
<value letter_id="A">-300</value>
<value letter_id="C">28</value>
<value letter_id="D">-545</value>
<value letter_id="E">-168</value>
<value letter_id="F">79</value>
<value letter_id="G">-137</value>
<value letter_id="H">-376</value>
<value letter_id="I">129</value>
<value letter_id="K">-467</value>
<value letter_id="L">78</value>
<value letter_id="M">116</value>
<value letter_id="N">-447</value>
<value letter_id="P">117</value>
<value letter_id="Q">-443</value>
<value letter_id="R">-455</value>
<value letter_id="S">-184</value>
<value letter_id="T">-49</value>
<value letter_id="V">164</value>
<value letter_id="W">7</value>
<value letter_id="Y">35</value>
</alphabet_array>
<alphabet_array>
<value letter_id="A">75</value>
<value letter_id="C">-289</value>
<value letter_id="D">-545</value>
<value letter_id="E">-492</value>
<value letter_id="F">-67</value>
<value letter_id="G">9</value>
<value letter_id="H">-376</value>
<value letter_id="I">114</value>
<value letter_id="K">-467</value>
<value letter_id="L">103</value>
<value letter_id="M">116</value>
<value letter_id="N">-447</value>
<value letter_id="P">175</value>
<value letter_id="Q">-443</value>
<value letter_id="R">-455</value>
<value letter_id="S">-101</value>
<value letter_id="T">1</value>
<value letter_id="V">36</value>
<value letter_id="W">-413</value>
<value letter_id="Y">35</value>
</alphabet_array>
<alphabet_array>
<value letter_id="A">229</value>
<value letter_id="C">118</value>
<value letter_id="D">-537</value>
<value letter_id="E">-487</value>
<value letter_id="F">77</value>
<value letter_id="G">79</value>
<value letter_id="H">-376</value>
<value letter_id="I">-245</value>
<value letter_id="K">-464</value>
<value letter_id="L">-40</value>
<value letter_id="M">62</value>
<value letter_id="N">-444</value>
<value letter_id="P">-485</value>
<value letter_id="Q">-441</value>
<value letter_id="R">-452</value>
<value letter_id="S">128</value>
<value letter_id="T">37</value>
<value letter_id="V">-42</value>
<value letter_id="W">-414</value>
<value letter_id="Y">-110</value>
</alphabet_array>
<alphabet_array>
<value letter_id="A">75</value>
<value letter_id="C">28</value>
<value letter_id="D">-545</value>
<value letter_id="E">-492</value>
<value letter_id="F">54</value>
<value letter_id="G">-137</value>
<value letter_id="H">-376</value>
<value letter_id="I">168</value>
<value letter_id="K">-164</value>
<value letter_id="L">124</value>
<value letter_id="M">-17</value>
<value letter_id="N">-447</value>
<value letter_id="P">-485</value>
<value letter_id="Q">-443</value>
<value letter_id="R">-455</value>
<value letter_id="S">-184</value>
<value letter_id="T">-309</value>
<value letter_id="V">175</value>
<value letter_id="W">-413</value>
<value letter_id="Y">-108</value>
</alphabet_array>
<alphabet_array>
<value letter_id="A">-138</value>
<value letter_id="C">120</value>
<value letter_id="D">-545</value>
<value letter_id="E">-492</value>
<value letter_id="F">119</value>
<value letter_id="G">-137</value>
<value letter_id="H">-376</value>
<value letter_id="I">96</value>
<value letter_id="K">-467</value>
<value letter_id="L">142</value>
<value letter_id="M">-17</value>
<value letter_id="N">-447</value>
<value letter_id="P">91</value>
<value letter_id="Q">-443</value>
<value letter_id="R">-455</value>
<value letter_id="S">-101</value>
<value letter_id="T">-127</value>
<value letter_id="V">137</value>
<value letter_id="W">7</value>
<value letter_id="Y">-108</value>
</alphabet_array>
<alphabet_array>
<value letter_id="A">-14</value>
<value letter_id="C">118</value>
<value letter_id="D">-36</value>
<value letter_id="E">-153</value>
<value letter_id="F">-383</value>
<value letter_id="G">290</value>
<value letter_id="H">-332</value>
<value letter_id="I">-14</value>
<value letter_id="K">-368</value>
<value letter_id="L">-76</value>
<value letter_id="M">61</value>
<value letter_id="N">-380</value>
<value letter_id="P">-456</value>
<value letter_id="Q">-28</value>
<value letter_id="R">-391</value>
<value letter_id="S">85</value>
<value letter_id="T">38</value>
<value letter_id="V">-111</value>
<value letter_id="W">6</value>
<value letter_id="Y">-110</value>
</alphabet_array>
<alphabet_array>
<value letter_id="A">-15</value>
<value letter_id="C">120</value>
<value letter_id="D">-545</value>
<value letter_id="E">-492</value>
<value letter_id="F">136</value>
<value letter_id="G">-137</value>
<value letter_id="H">-376</value>
<value letter_id="I">143</value>
<value letter_id="K">-467</value>
<value letter_id="L">91</value>
<value letter_id="M">-220</value>
<value letter_id="N">-447</value>
<value letter_id="P">-485</value>
<value letter_id="Q">-443</value>
<value letter_id="R">-455</value>
<value letter_id="S">-49</value>
<value letter_id="T">-127</value>
<value letter_id="V">175</value>
<value letter_id="W">103</value>
<value letter_id="Y">-108</value>
</alphabet_array>
<alphabet_array>
<value letter_id="A">130</value>
<value letter_id="C">120</value>
<value letter_id="D">-545</value>
<value letter_id="E">-492</value>
<value letter_id="F">-14</value>
<value letter_id="G">128</value>
<value letter_id="H">-376</value>
<value letter_id="I">114</value>
<value letter_id="K">-467</value>
<value letter_id="L">12</value>
<value letter_id="M">64</value>
<value letter_id="N">-447</value>
<value letter_id="P">91</value>
<value letter_id="Q">-443</value>
<value letter_id="R">-455</value>
<value letter_id="S">45</value>
<value letter_id="T">-309</value>
<value letter_id="V">105</value>
<value letter_id="W">-413</value>
<value letter_id="Y">-384</value>
</alphabet_array>
<alphabet_array>
<value letter_id="A">22</value>
<value letter_id="C">215</value>
<value letter_id="D">-544</value>
<value letter_id="E">-491</value>
<value letter_id="F">164</value>
<value letter_id="G">-436</value>
<value letter_id="H">-375</value>
<value letter_id="I">76</value>
<value letter_id="K">-164</value>
<value letter_id="L">-11</value>
<value letter_id="M">-17</value>
<value letter_id="N">26</value>
<value letter_id="P">-485</value>
<value letter_id="Q">-125</value>
<value letter_id="R">-454</value>
<value letter_id="S">45</value>
<value letter_id="T">1</value>
<value letter_id="V">151</value>
<value letter_id="W">-413</value>
<value letter_id="Y">-384</value>
</alphabet_array>
<alphabet_array>
<value letter_id="A">-300</value>
<value letter_id="C">-290</value>
<value letter_id="D">-545</value>
<value letter_id="E">-492</value>
<value letter_id="F">164</value>
<value letter_id="G">-436</value>
<value letter_id="H">-12</value>
<value letter_id="I">143</value>
<value letter_id="K">-467</value>
<value letter_id="L">12</value>
<value letter_id="M">64</value>
<value letter_id="N">-122</value>
<value letter_id="P">-131</value>
<value letter_id="Q">23</value>
<value letter_id="R">-455</value>
<value letter_id="S">-49</value>
<value letter_id="T">-127</value>
<value letter_id="V">137</value>
<value letter_id="W">233</value>
<value letter_id="Y">-19</value>
</alphabet_array>
</alphabet_matrix>
</scores>
<probabilities>
<alphabet_matrix>
<alphabet_array>
<value letter_id="A">0.018182</value>
<value letter_id="C">0.000000</value>
<value letter_id="D">0.090909</value>
<value letter_id="E">0.127273</value>
<value letter_id="F">0.018182</value>
<value letter_id="G">0.090909</value>
<value letter_id="H">0.018182</value>
<value letter_id="I">0.036364</value>
<value letter_id="K">0.109091</value>
<value letter_id="L">0.127273</value>
<value letter_id="M">0.000000</value>
<value letter_id="N">0.145455</value>
<value letter_id="P">0.000000</value>
<value letter_id="Q">0.036364</value>
<value letter_id="R">0.018182</value>
<value letter_id="S">0.054545</value>
<value letter_id="T">0.090909</value>
<value letter_id="V">0.018182</value>
<value letter_id="W">0.000000</value>
<value letter_id="Y">0.000000</value>
</alphabet_array>
<alphabet_array>
<value letter_id="A">0.036364</value>
<value letter_id="C">0.000000</value>
<value letter_id="D">0.054545</value>
<value letter_id="E">0.090909</value>
<value letter_id="F">0.072727</value>
<value letter_id="G">0.036364</value>
<value letter_id="H">0.000000</value>
<value letter_id="I">0.036364</value>
<value letter_id="K">0.018182</value>
<value letter_id="L">0.072727</value>
<value letter_id="M">0.036364</value>
<value letter_id="N">0.127273</value>
<value letter_id="P">0.036364</value>
<value letter_id="Q">0.018182</value>
<value letter_id="R">0.036364</value>
<value letter_id="S">0.127273</value>
<value letter_id="T">0.036364</value>
<value letter_id="V">0.018182</value>
<value letter_id="W">0.127273</value>
<value letter_id="Y">0.018182</value>
</alphabet_array>
<alphabet_array>
<value letter_id="A">0.163636</value>
<value letter_id="C">0.054545</value>
<value letter_id="D">0.072727</value>
<value letter_id="E">0.000000</value>
<value letter_id="F">0.109091</value>
<value letter_id="G">0.018182</value>
<value letter_id="H">0.036364</value>
<value letter_id="I">0.072727</value>
<value letter_id="K">0.036364</value>
<value letter_id="L">0.127273</value>
<value letter_id="M">0.018182</value>
<value letter_id="N">0.000000</value>
<value letter_id="P">0.018182</value>
<value letter_id="Q">0.072727</value>
<value letter_id="R">0.036364</value>
<value letter_id="S">0.018182</value>
<value letter_id="T">0.018182</value>
<value letter_id="V">0.036364</value>
<value letter_id="W">0.054545</value>
<value letter_id="Y">0.036364</value>
</alphabet_array>
<alphabet_array>
<value letter_id="A">0.127273</value>
<value letter_id="C">0.000000</value>
<value letter_id="D">0.000000</value>
<value letter_id="E">0.036364</value>
<value letter_id="F">0.018182</value>
<value letter_id="G">0.036364</value>
<value letter_id="H">0.018182</value>
<value letter_id="I">0.018182</value>
<value letter_id="K">0.127273</value>
<value letter_id="L">0.072727</value>
<value letter_id="M">0.018182</value>
<value letter_id="N">0.054545</value>
<value letter_id="P">0.000000</value>
<value letter_id="Q">0.000000</value>
<value letter_id="R">0.109091</value>
<value letter_id="S">0.163636</value>
<value letter_id="T">0.145455</value>
<value letter_id="V">0.036364</value>
<value letter_id="W">0.000000</value>
<value letter_id="Y">0.018182</value>
</alphabet_array>
<alphabet_array>
<value letter_id="A">0.036364</value>
<value letter_id="C">0.000000</value>
<value letter_id="D">0.018182</value>
<value letter_id="E">0.036364</value>
<value letter_id="F">0.036364</value>
<value letter_id="G">0.090909</value>
<value letter_id="H">0.000000</value>
<value letter_id="I">0.036364</value>
<value letter_id="K">0.054545</value>
<value letter_id="L">0.036364</value>
<value letter_id="M">0.000000</value>
<value letter_id="N">0.072727</value>
<value letter_id="P">0.036364</value>
<value letter_id="Q">0.018182</value>
<value letter_id="R">0.090909</value>
<value letter_id="S">0.072727</value>
<value letter_id="T">0.090909</value>
<value letter_id="V">0.018182</value>
<value letter_id="W">0.218182</value>
<value letter_id="Y">0.036364</value>
</alphabet_array>
<alphabet_array>
<value letter_id="A">0.036364</value>
<value letter_id="C">0.000000</value>
<value letter_id="D">0.000000</value>
<value letter_id="E">0.072727</value>
<value letter_id="F">0.036364</value>
<value letter_id="G">0.090909</value>
<value letter_id="H">0.018182</value>
<value letter_id="I">0.072727</value>
<value letter_id="K">0.090909</value>
<value letter_id="L">0.163636</value>
<value letter_id="M">0.018182</value>
<value letter_id="N">0.036364</value>
<value letter_id="P">0.018182</value>
<value letter_id="Q">0.036364</value>
<value letter_id="R">0.072727</value>
<value letter_id="S">0.036364</value>
<value letter_id="T">0.018182</value>
<value letter_id="V">0.090909</value>
<value letter_id="W">0.054545</value>
<value letter_id="Y">0.036364</value>
</alphabet_array>
<alphabet_array>
<value letter_id="A">0.000000</value>
<value letter_id="C">0.054545</value>
<value letter_id="D">0.018182</value>
<value letter_id="E">0.018182</value>
<value letter_id="F">0.054545</value>
<value letter_id="G">0.018182</value>
<value letter_id="H">0.036364</value>
<value letter_id="I">0.000000</value>
<value letter_id="K">0.054545</value>
<value letter_id="L">0.145455</value>
<value letter_id="M">0.018182</value>
<value letter_id="N">0.072727</value>
<value letter_id="P">0.072727</value>
<value letter_id="Q">0.018182</value>
<value letter_id="R">0.090909</value>
<value letter_id="S">0.036364</value>
<value letter_id="T">0.072727</value>
<value letter_id="V">0.072727</value>
<value letter_id="W">0.072727</value>
<value letter_id="Y">0.072727</value>
</alphabet_array>
<alphabet_array>
<value letter_id="A">0.036364</value>
<value letter_id="C">0.036364</value>
<value letter_id="D">0.018182</value>
<value letter_id="E">0.072727</value>
<value letter_id="F">0.109091</value>
<value letter_id="G">0.054545</value>
<value letter_id="H">0.000000</value>
<value letter_id="I">0.109091</value>
<value letter_id="K">0.000000</value>
<value letter_id="L">0.072727</value>
<value letter_id="M">0.054545</value>
<value letter_id="N">0.090909</value>
<value letter_id="P">0.036364</value>
<value letter_id="Q">0.018182</value>
<value letter_id="R">0.018182</value>
<value letter_id="S">0.072727</value>
<value letter_id="T">0.036364</value>
<value letter_id="V">0.109091</value>
<value letter_id="W">0.018182</value>
<value letter_id="Y">0.036364</value>
</alphabet_array>
<alphabet_array>
<value letter_id="A">0.036364</value>
<value letter_id="C">0.054545</value>
<value letter_id="D">0.000000</value>
<value letter_id="E">0.000000</value>
<value letter_id="F">0.036364</value>
<value letter_id="G">0.018182</value>
<value letter_id="H">0.000000</value>
<value letter_id="I">0.090909</value>
<value letter_id="K">0.018182</value>
<value letter_id="L">0.200000</value>
<value letter_id="M">0.018182</value>
<value letter_id="N">0.036364</value>
<value letter_id="P">0.236364</value>
<value letter_id="Q">0.018182</value>
<value letter_id="R">0.018182</value>
<value letter_id="S">0.054545</value>
<value letter_id="T">0.018182</value>
<value letter_id="V">0.036364</value>
<value letter_id="W">0.000000</value>
<value letter_id="Y">0.109091</value>
</alphabet_array>
<alphabet_array>
<value letter_id="A">0.018182</value>
<value letter_id="C">0.036364</value>
<value letter_id="D">0.036364</value>
<value letter_id="E">0.018182</value>
<value letter_id="F">0.109091</value>
<value letter_id="G">0.018182</value>
<value letter_id="H">0.018182</value>
<value letter_id="I">0.036364</value>
<value letter_id="K">0.127273</value>
<value letter_id="L">0.127273</value>
<value letter_id="M">0.000000</value>
<value letter_id="N">0.018182</value>
<value letter_id="P">0.000000</value>
<value letter_id="Q">0.000000</value>
<value letter_id="R">0.072727</value>
<value letter_id="S">0.036364</value>
<value letter_id="T">0.018182</value>
<value letter_id="V">0.036364</value>
<value letter_id="W">0.200000</value>
<value letter_id="Y">0.072727</value>
</alphabet_array>
<alphabet_array>
<value letter_id="A">0.018182</value>
<value letter_id="C">0.018182</value>
<value letter_id="D">0.000000</value>
<value letter_id="E">0.181818</value>
<value letter_id="F">0.127273</value>
<value letter_id="G">0.054545</value>
<value letter_id="H">0.018182</value>
<value letter_id="I">0.018182</value>
<value letter_id="K">0.072727</value>
<value letter_id="L">0.000000</value>
<value letter_id="M">0.036364</value>
<value letter_id="N">0.072727</value>
<value letter_id="P">0.018182</value>
<value letter_id="Q">0.018182</value>
<value letter_id="R">0.109091</value>
<value letter_id="S">0.054545</value>
<value letter_id="T">0.054545</value>
<value letter_id="V">0.000000</value>
<value letter_id="W">0.036364</value>
<value letter_id="Y">0.090909</value>
</alphabet_array>
<alphabet_array>
<value letter_id="A">0.018182</value>
<value letter_id="C">0.036364</value>
<value letter_id="D">0.018182</value>
<value letter_id="E">0.018182</value>
<value letter_id="F">0.054545</value>
<value letter_id="G">0.054545</value>
<value letter_id="H">0.018182</value>
<value letter_id="I">0.090909</value>
<value letter_id="K">0.018182</value>
<value letter_id="L">0.054545</value>
<value letter_id="M">0.054545</value>
<value letter_id="N">0.018182</value>
<value letter_id="P">0.000000</value>
<value letter_id="Q">0.236364</value>
<value letter_id="R">0.018182</value>
<value letter_id="S">0.127273</value>
<value letter_id="T">0.090909</value>
<value letter_id="V">0.036364</value>
<value letter_id="W">0.000000</value>
<value letter_id="Y">0.036364</value>
</alphabet_array>
<alphabet_array>
<value letter_id="A">0.054545</value>
<value letter_id="C">0.000000</value>
<value letter_id="D">0.109091</value>
<value letter_id="E">0.018182</value>
<value letter_id="F">0.000000</value>
<value letter_id="G">0.000000</value>
<value letter_id="H">0.000000</value>
<value letter_id="I">0.018182</value>
<value letter_id="K">0.163636</value>
<value letter_id="L">0.000000</value>
<value letter_id="M">0.018182</value>
<value letter_id="N">0.036364</value>
<value letter_id="P">0.309091</value>
<value letter_id="Q">0.036364</value>
<value letter_id="R">0.036364</value>
<value letter_id="S">0.090909</value>
<value letter_id="T">0.109091</value>
<value letter_id="V">0.000000</value>
<value letter_id="W">0.000000</value>
<value letter_id="Y">0.000000</value>
</alphabet_array>
<alphabet_array>
<value letter_id="A">0.018182</value>
<value letter_id="C">0.000000</value>
<value letter_id="D">0.090909</value>
<value letter_id="E">0.054545</value>
<value letter_id="F">0.036364</value>
<value letter_id="G">0.000000</value>
<value letter_id="H">0.000000</value>
<value letter_id="I">0.254545</value>
<value letter_id="K">0.018182</value>
<value letter_id="L">0.236364</value>
<value letter_id="M">0.000000</value>
<value letter_id="N">0.036364</value>
<value letter_id="P">0.000000</value>
<value letter_id="Q">0.000000</value>
<value letter_id="R">0.036364</value>
<value letter_id="S">0.072727</value>
<value letter_id="T">0.018182</value>
<value letter_id="V">0.109091</value>
<value letter_id="W">0.018182</value>
<value letter_id="Y">0.000000</value>
</alphabet_array>
<alphabet_array>
<value letter_id="A">0.000000</value>
<value letter_id="C">0.000000</value>
<value letter_id="D">0.200000</value>
<value letter_id="E">0.036364</value>
<value letter_id="F">0.036364</value>
<value letter_id="G">0.018182</value>
<value letter_id="H">0.072727</value>
<value letter_id="I">0.000000</value>
<value letter_id="K">0.200000</value>
<value letter_id="L">0.036364</value>
<value letter_id="M">0.036364</value>
<value letter_id="N">0.072727</value>
<value letter_id="P">0.018182</value>
<value letter_id="Q">0.054545</value>
<value letter_id="R">0.072727</value>
<value letter_id="S">0.018182</value>
<value letter_id="T">0.036364</value>
<value letter_id="V">0.000000</value>
<value letter_id="W">0.054545</value>
<value letter_id="Y">0.036364</value>
</alphabet_array>
<alphabet_array>
<value letter_id="A">0.054545</value>
<value letter_id="C">0.000000</value>
<value letter_id="D">0.072727</value>
<value letter_id="E">0.181818</value>
<value letter_id="F">0.018182</value>
<value letter_id="G">0.000000</value>
<value letter_id="H">0.018182</value>
<value letter_id="I">0.036364</value>
<value letter_id="K">0.109091</value>
<value letter_id="L">0.090909</value>
<value letter_id="M">0.036364</value>
<value letter_id="N">0.036364</value>
<value letter_id="P">0.000000</value>
<value letter_id="Q">0.127273</value>
<value letter_id="R">0.090909</value>
<value letter_id="S">0.054545</value>
<value letter_id="T">0.036364</value>
<value letter_id="V">0.036364</value>
<value letter_id="W">0.000000</value>
<value letter_id="Y">0.000000</value>
</alphabet_array>
<alphabet_array>
<value letter_id="A">0.018182</value>
<value letter_id="C">0.000000</value>
<value letter_id="D">0.072727</value>
<value letter_id="E">0.000000</value>
<value letter_id="F">0.018182</value>
<value letter_id="G">0.000000</value>
<value letter_id="H">0.000000</value>
<value letter_id="I">0.527273</value>
<value letter_id="K">0.000000</value>
<value letter_id="L">0.145455</value>
<value letter_id="M">0.000000</value>
<value letter_id="N">0.000000</value>
<value letter_id="P">0.000000</value>
<value letter_id="Q">0.018182</value>
<value letter_id="R">0.018182</value>
<value letter_id="S">0.036364</value>
<value letter_id="T">0.000000</value>
<value letter_id="V">0.090909</value>
<value letter_id="W">0.000000</value>
<value letter_id="Y">0.054545</value>
</alphabet_array>
<alphabet_array>
<value letter_id="A">0.054545</value>
<value letter_id="C">0.000000</value>
<value letter_id="D">0.000000</value>
<value letter_id="E">0.181818</value>
<value letter_id="F">0.018182</value>
<value letter_id="G">0.090909</value>
<value letter_id="H">0.054545</value>
<value letter_id="I">0.072727</value>
<value letter_id="K">0.072727</value>
<value letter_id="L">0.054545</value>
<value letter_id="M">0.018182</value>
<value letter_id="N">0.018182</value>
<value letter_id="P">0.000000</value>
<value letter_id="Q">0.000000</value>
<value letter_id="R">0.309091</value>
<value letter_id="S">0.000000</value>
<value letter_id="T">0.000000</value>
<value letter_id="V">0.018182</value>
<value letter_id="W">0.018182</value>
<value letter_id="Y">0.018182</value>
</alphabet_array>
<alphabet_array>
<value letter_id="A">0.072727</value>
<value letter_id="C">0.000000</value>
<value letter_id="D">0.145455</value>
<value letter_id="E">0.109091</value>
<value letter_id="F">0.000000</value>
<value letter_id="G">0.109091</value>
<value letter_id="H">0.000000</value>
<value letter_id="I">0.000000</value>
<value letter_id="K">0.090909</value>
<value letter_id="L">0.054545</value>
<value letter_id="M">0.000000</value>
<value letter_id="N">0.145455</value>
<value letter_id="P">0.000000</value>
<value letter_id="Q">0.054545</value>
<value letter_id="R">0.036364</value>
<value letter_id="S">0.163636</value>
<value letter_id="T">0.000000</value>
<value letter_id="V">0.000000</value>
<value letter_id="W">0.000000</value>
<value letter_id="Y">0.018182</value>
</alphabet_array>
<alphabet_array>
<value letter_id="A">0.018182</value>
<value letter_id="C">0.000000</value>
<value letter_id="D">0.018182</value>
<value letter_id="E">0.018182</value>
<value letter_id="F">0.000000</value>
<value letter_id="G">0.000000</value>
<value letter_id="H">0.127273</value>
<value letter_id="I">0.000000</value>
<value letter_id="K">0.072727</value>
<value letter_id="L">0.109091</value>
<value letter_id="M">0.000000</value>
<value letter_id="N">0.018182</value>
<value letter_id="P">0.000000</value>
<value letter_id="Q">0.109091</value>
<value letter_id="R">0.090909</value>
<value letter_id="S">0.000000</value>
<value letter_id="T">0.018182</value>
<value letter_id="V">0.054545</value>
<value letter_id="W">0.000000</value>
<value letter_id="Y">0.345455</value>
</alphabet_array>
<alphabet_array>
<value letter_id="A">0.036364</value>
<value letter_id="C">0.090909</value>
<value letter_id="D">0.000000</value>
<value letter_id="E">0.000000</value>
<value letter_id="F">0.636364</value>
<value letter_id="G">0.000000</value>
<value letter_id="H">0.018182</value>
<value letter_id="I">0.018182</value>
<value letter_id="K">0.018182</value>
<value letter_id="L">0.054545</value>
<value letter_id="M">0.000000</value>
<value letter_id="N">0.000000</value>
<value letter_id="P">0.000000</value>
<value letter_id="Q">0.000000</value>
<value letter_id="R">0.000000</value>
<value letter_id="S">0.000000</value>
<value letter_id="T">0.018182</value>
<value letter_id="V">0.000000</value>
<value letter_id="W">0.000000</value>
<value letter_id="Y">0.109091</value>
</alphabet_array>
<alphabet_array>
<value letter_id="A">0.000000</value>
<value letter_id="C">0.000000</value>
<value letter_id="D">0.000000</value>
<value letter_id="E">0.000000</value>
<value letter_id="F">0.036364</value>
<value letter_id="G">0.872727</value>
<value letter_id="H">0.000000</value>
<value letter_id="I">0.000000</value>
<value letter_id="K">0.000000</value>
<value letter_id="L">0.000000</value>
<value letter_id="M">0.000000</value>
<value letter_id="N">0.036364</value>
<value letter_id="P">0.000000</value>
<value letter_id="Q">0.000000</value>
<value letter_id="R">0.000000</value>
<value letter_id="S">0.054545</value>
<value letter_id="T">0.000000</value>
<value letter_id="V">0.000000</value>
<value letter_id="W">0.000000</value>
<value letter_id="Y">0.000000</value>
</alphabet_array>
<alphabet_array>
<value letter_id="A">0.090909</value>
<value letter_id="C">0.000000</value>
<value letter_id="D">0.018182</value>
<value letter_id="E">0.327273</value>
<value letter_id="F">0.000000</value>
<value letter_id="G">0.036364</value>
<value letter_id="H">0.018182</value>
<value letter_id="I">0.036364</value>
<value letter_id="K">0.000000</value>
<value letter_id="L">0.109091</value>
<value letter_id="M">0.018182</value>
<value letter_id="N">0.000000</value>
<value letter_id="P">0.036364</value>
<value letter_id="Q">0.000000</value>
<value letter_id="R">0.018182</value>
<value letter_id="S">0.181818</value>
<value letter_id="T">0.090909</value>
<value letter_id="V">0.018182</value>
<value letter_id="W">0.000000</value>
<value letter_id="Y">0.000000</value>
</alphabet_array>
<alphabet_array>
<value letter_id="A">0.018182</value>
<value letter_id="C">0.000000</value>
<value letter_id="D">0.163636</value>
<value letter_id="E">0.036364</value>
<value letter_id="F">0.000000</value>
<value letter_id="G">0.236364</value>
<value letter_id="H">0.018182</value>
<value letter_id="I">0.018182</value>
<value letter_id="K">0.200000</value>
<value letter_id="L">0.054545</value>
<value letter_id="M">0.018182</value>
<value letter_id="N">0.018182</value>
<value letter_id="P">0.000000</value>
<value letter_id="Q">0.018182</value>
<value letter_id="R">0.036364</value>
<value letter_id="S">0.109091</value>
<value letter_id="T">0.000000</value>
<value letter_id="V">0.054545</value>
<value letter_id="W">0.000000</value>
<value letter_id="Y">0.000000</value>
</alphabet_array>
<alphabet_array>
<value letter_id="A">0.127273</value>
<value letter_id="C">0.000000</value>
<value letter_id="D">0.018182</value>
<value letter_id="E">0.000000</value>
<value letter_id="F">0.018182</value>
<value letter_id="G">0.000000</value>
<value letter_id="H">0.000000</value>
<value letter_id="I">0.363636</value>
<value letter_id="K">0.000000</value>
<value letter_id="L">0.054545</value>
<value letter_id="M">0.018182</value>
<value letter_id="N">0.000000</value>
<value letter_id="P">0.000000</value>
<value letter_id="Q">0.000000</value>
<value letter_id="R">0.000000</value>
<value letter_id="S">0.036364</value>
<value letter_id="T">0.000000</value>
<value letter_id="V">0.363636</value>
<value letter_id="W">0.000000</value>
<value letter_id="Y">0.000000</value>
</alphabet_array>
<alphabet_array>
<value letter_id="A">0.290909</value>
<value letter_id="C">0.018182</value>
<value letter_id="D">0.000000</value>
<value letter_id="E">0.000000</value>
<value letter_id="F">0.000000</value>
<value letter_id="G">0.163636</value>
<value letter_id="H">0.000000</value>
<value letter_id="I">0.036364</value>
<value letter_id="K">0.000000</value>
<value letter_id="L">0.036364</value>
<value letter_id="M">0.000000</value>
<value letter_id="N">0.018182</value>
<value letter_id="P">0.000000</value>
<value letter_id="Q">0.036364</value>
<value letter_id="R">0.054545</value>
<value letter_id="S">0.145455</value>
<value letter_id="T">0.036364</value>
<value letter_id="V">0.127273</value>
<value letter_id="W">0.000000</value>
<value letter_id="Y">0.036364</value>
</alphabet_array>
<alphabet_array>
<value letter_id="A">0.054545</value>
<value letter_id="C">0.000000</value>
<value letter_id="D">0.000000</value>
<value letter_id="E">0.000000</value>
<value letter_id="F">0.109091</value>
<value letter_id="G">0.018182</value>
<value letter_id="H">0.036364</value>
<value letter_id="I">0.109091</value>
<value letter_id="K">0.000000</value>
<value letter_id="L">0.236364</value>
<value letter_id="M">0.072727</value>
<value letter_id="N">0.018182</value>
<value letter_id="P">0.000000</value>
<value letter_id="Q">0.000000</value>
<value letter_id="R">0.036364</value>
<value letter_id="S">0.200000</value>
<value letter_id="T">0.000000</value>
<value letter_id="V">0.054545</value>
<value letter_id="W">0.000000</value>
<value letter_id="Y">0.054545</value>
</alphabet_array>
<alphabet_array>
<value letter_id="A">0.000000</value>
<value letter_id="C">0.000000</value>
<value letter_id="D">0.000000</value>
<value letter_id="E">0.000000</value>
<value letter_id="F">0.054545</value>
<value letter_id="G">0.000000</value>
<value letter_id="H">0.018182</value>
<value letter_id="I">0.018182</value>
<value letter_id="K">0.000000</value>
<value letter_id="L">0.036364</value>
<value letter_id="M">0.000000</value>
<value letter_id="N">0.018182</value>
<value letter_id="P">0.000000</value>
<value letter_id="Q">0.000000</value>
<value letter_id="R">0.000000</value>
<value letter_id="S">0.000000</value>
<value letter_id="T">0.054545</value>
<value letter_id="V">0.000000</value>
<value letter_id="W">0.036364</value>
<value letter_id="Y">0.763636</value>
</alphabet_array>
<alphabet_array>
<value letter_id="A">0.000000</value>
<value letter_id="C">0.000000</value>
<value letter_id="D">0.000000</value>
<value letter_id="E">0.000000</value>
<value letter_id="F">0.800000</value>
<value letter_id="G">0.000000</value>
<value letter_id="H">0.000000</value>
<value letter_id="I">0.054545</value>
<value letter_id="K">0.000000</value>
<value letter_id="L">0.090909</value>
<value letter_id="M">0.000000</value>
<value letter_id="N">0.000000</value>
<value letter_id="P">0.000000</value>
<value letter_id="Q">0.000000</value>
<value letter_id="R">0.000000</value>
<value letter_id="S">0.018182</value>
<value letter_id="T">0.018182</value>
<value letter_id="V">0.000000</value>
<value letter_id="W">0.000000</value>
<value letter_id="Y">0.018182</value>
</alphabet_array>
<alphabet_array>
<value letter_id="A">0.272727</value>
<value letter_id="C">0.000000</value>
<value letter_id="D">0.036364</value>
<value letter_id="E">0.000000</value>
<value letter_id="F">0.054545</value>
<value letter_id="G">0.000000</value>
<value letter_id="H">0.000000</value>
<value letter_id="I">0.036364</value>
<value letter_id="K">0.018182</value>
<value letter_id="L">0.090909</value>
<value letter_id="M">0.000000</value>
[truncated: 126,258 more chars]
